# Supplementary material for: Mutation in the rat interleukin 34 gene impacts macrophage development, homeostasis, and inflammation
Source: Life Sci Alliance. 2025 Jun 18;8(9):e202503264. doi: 10.26508/lsa.202503264 (PMC12177736; doi:10.26508/lsa.202503264)
Supplement: Supplementary file 3 [file LSA-2025-03264_TableS1.xlsx]

## Sheet: master_il34_brain_tpm_collated_
unique_gene_id	gene_name	description	il34_cort_mko1_100_S39	il34_cort_mko2_105_S40	il34_cort_mko3_858_S41	il34_cort_mko4_859_S42	il34_cort_mwt_103_S43	il34_cort_mwt1_104_S44	il34_cort_mwt3_472_S9	il34_cort_mwt4_469_S12	il34_hipp_mko1_100_S27	il34_hipp_mko2_105_S28	il34_hipp_mko3_858_S29	il34_hipp_mko4_859_S30	il34_hipp_mwt1_103_S31	il34_hipp_mwt2_104_S32	il34_hipp_mwt3_472_S10	il34_hipp_mwt4_469_S13	il34_thal_mko1_100_S33	il34_thal_mko2_105_S34	il34_thal_mko3_858_S35	il34_thal_mko4_859_S36	il34_thal_mwt1_103_S37	il34_thal_mwt2_104_S38	il34_thal_mwt3_472_S11	il34_thal_mwt4_469_S14
condition			ko	ko	ko	ko	wt	wt	wt	wt	ko	ko	ko	ko	wt	wt	wt	wt	ko	ko	ko	ko	wt	wt	wt	wt
tissue			cortex	cortex	cortex	cortex	cortex	cortex	cortex	cortex	hippocampus	hippocampus	hippocampus	hippocampus	hippocampus	hippocampus	hippocampus	hippocampus	thalamus	thalamus	thalamus	thalamus	thalamus	thalamus	thalamus	thalamus
1700092M07Rik	1700092M07Rik	RIKEN cDNA 1700092M07 gene	1.12398	2.24131	3.97646	7.69943	2.50125	6.81305	7.87657	1.66346	2.27973	0.990768	13.3949	2.13063	2.65218	0.508447	6.95387	4.08372	15.8042	9.18429	13.8916	2.64551	8.67948	6.43085	26.4191	13.7831
3110082J24Rik	3110082J24Rik	RIKEN cDNA 3110082J24 gene	0.418647	0	0	0.519462	0	3.79951	0	0	0	0.735441	0	0.316125	1.41288	0.75524	0.544501	0.607256	1.14378	0.719806	0	0	0	0	1.35216	0
A2m	A2m	alpha-2-macroglobulin	0.530125	1.71368	0.318381	6.22567	0.735938	3.33815	0.641675	1.23127	6.83485	5.71291	10.544	9.82756	4.69707	8.62945	9.89907	3.32762	3.61198	2.61806	3.11591	4.99836	3.41393	4.42857	6.73899	3.30543
A3galt2	A3galt2	alpha 1,3-galactosyltransferase 2	0.37284	0.424326	0.208409	0.745547	0.45463	0.733404	0.452631	0.871796	0.824576	0.556746	0.914843	1.53405	0.810755	0.922822	0.977952	1.28054	0.457636	0.118457	0.0606891	0.534427	0.404081	0.61747	0.812421	0.877378
Aaas	Aaas	aladin WD repeat nucleoporin	16.3688	13.1869	14.958	18.6905	12.8396	16.2817	17.8965	17.7662	14.9596	13.4134	17.9388	21.4783	16.8855	19.674	20.2617	18.3926	11.3093	11.8899	9.64096	14.3939	12.4125	14.0907	17.1972	14.9309
AABR07000156.1	AABR07000156.1	C-C motif chemokine ligand 11	3.04934	0.895916	1.85906	1.97525	1.78679	1.97096	3.34548	1.14534	1.59746	0.989024	1.88891	1.44931	1.47045	1.40829	1.48285	1.32978	1.82405	1.35258	0.753959	1.65407	2.2082	1.51961	1.87835	1.25211
AABR07000261.1	AABR07000261.1	adenylate cyclase activating polypeptide 1	0.884749	0	0.307057	1.71704	2.31687	1.35964	0.380501	0.921166	2.18992	1.07675	1.06118	2.26984	1.92565	0.934663	0.93851	0.178269	0.53252	0.464216	1.51031	0.888545	0.750832	1.85218	0.159469	1.48657
AABR07000398.1	AABR07000398.1	IKAROS family zinc finger 4	1417.35	1489.88	1162.23	636.055	829.946	697.991	3782.77	2343.13	828.313	1492.32	706.391	809.03	1963.67	947.663	9267.75	13807.6	231.417	3998.45	1054.49	1098.52	979.802	1406.14	2676.38	3570.82
AABR07000534.1	AABR07000534.1	yippee-like 5	7.75342	1.61483	5.788	5.73233	6.10997	6.11184	1.00389	1.95634	2.95683	4.11526	4.36221	3.45115	3.11045	4.86014	3.23645	2.4334	6.55259	2.60429	1.51621	4.59459	3.12427	2.93313	2.00268	1.67991
AABR07000583.1	AABR07000583.1	ligand dependent nuclear receptor interacting factor 1	0	0	0	0	0	0	0	0	5.47e-07	0	0	0	0	0	8.51e-08	1.19e-07	0	5.18e-07	0	0	0	0	0	0
AABR07000738.1	AABR07000738.1	sodium voltage-gated channel beta subunit 4	0	0	0	2.15312	0.335067	0.0251762	0	0	0	3.05654	0	0.696343	1.32472	3.18409	0.852655	0	0.993203	0	0	0	0	1.26757	0	0
AABR07000902.1	AABR07000902.1	chromatin accessibility complex subunit 1	37.7771	12.8984	20.8978	33.4766	22.9069	16.6774	7.76862	27.2026	19.1298	14.7034	18.326	24.9461	15.3636	25.461	27.3774	16.2335	27.9665	24.7306	8.06597	25.1718	47.1188	39.6891	29.1182	28.3229
AABR07000989.1	AABR07000989.1	RAS protein activator like 3	2.00371	2.34583	3.22837	0.41337	0	6.07536	4.7389	0.739206	2.01795	4.99558	0.964311	1.00608	0.679888	2.10736	1.96445	0.97048	0.911075	2.30094	0.589311	2.87234	0.733124	2.80191	3.47284	2.47534
AABR07001099.2	AABR07001099.2	solute carrier family 32 member 1	53.7287	41.9349	46.1059	41.4758	53.0758	50.9921	64.6614	53.6974	43.3153	45.8972	40.9976	40.7274	50.5154	33.7458	40.324	33.5129	49.1785	40.512	42.3851	43.3706	48.9801	38.7127	51.2534	49.0508
AABR07001100.1	AABR07001100.1	WD repeat and coiled coil containing	6.45155	6.05619	2.86244	3.76294	3.45641	8.70758	4.01145	4.33024	2.0262	4.52212	5.61066	5.02205	3.10103	4.23395	7.78109	2.9993	6.44555	3.63221	1.03921	5.20852	4.32139	3.88773	3.95074	5.66603
AABR07001512.1	AABR07001512.1	glucagon-like peptide 2 receptor	6.69566	3.60267	5.61932	6.42024	3.88664	3.57597	4.06322	5.4309	3.37537	6.59275	4.94774	4.23079	2.9956	3.37057	4.41058	5.14986	4.15384	5.01065	2.41857	3.51048	5.06856	4.16908	4.37261	3.63896
AABR07001519.1	AABR07001519.1	SSU72 homolog, RNA polymerase II CTD phosphatase	6.96679	5.41427	3.40058	12.1391	7.32105	8.13106	1.03948	5.07006	8.88071	5.68454	4.39989	4.90373	4.55274	8.18598	5.21914	4.5516	10.2136	2.29601	1.80385	4.25828	2.50479	2.55256	4.97716	4.15406
AABR07001592.2	AABR07001592.2	ADP-ribosylation factor like GTPase 5B	0.821747	0.66014	0	0.813889	0.36306	0	0	0.485073	0.330981	0.289415	0.237297	0.247485	0	0	0.644705	0	0.89673	0	0	0.257149	1.80416	0.250789	0.4276	1.10815
AABR07001896.1	AABR07001896.1	utrophin	0.1359	1.36739	0.160594	0.976392	0.763648	0	0.32478	0.192802	0.205069	0.405698	0.826772	0	0.548451	0.88132	0.172737	0.337918	0.187197	0.790244	1.02908	0	0.579803	0.340572	0	0.608067
AABR07001905.2	AABR07001905.2	similar to Zinc finger protein 208	2.39917	1.50519	1.55305	2.60568	1.1752	1.39315	0.288462	0.201552	2.2759	1.55619	2.59553	1.93187	1.1271	2.9719	0.69192	0.370827	2.16006	0.94712	0.899298	1.47841	0.795112	1.72437	0.408388	0.588047
AABR07001910.1	AABR07001910.1	Meis homeobox 3	1.02652	0.727219	0.569259	1.63573	0.61739	1.41064	0	0.212914	1.17545	0.658021	0.854	0.974602	1.06613	1.56751	0.214783	0.0726585	0.518245	0.356676	0.365485	0.3183	0.90982	0.41886	0.0658821	0.1177
AABR07001926.3	AABR07001926.3	histidyl-tRNA synthetase 2, mitochondrial	4.3e-07	0	0	0.381502	1.33035	0	0	0.498595	0	0	0.0265066	0.910509	0.15059	0	0	0	1.04408	0.109035	0.563871	0.688883	3.35e-07	0.267761	0	0
AABR07002065.1	AABR07002065.1	olfactory receptor 298	1.30114	1.59898	4.40239	5.86818	1.77686	2.14765	0	2.82353	0.337734	1.36959	1.81857	2.2054	0	5.15458	2.28163	0.662306	1.61317	1.86135	1.72547	0.750033	4.25346	2.09853	1.24367	0
AABR07002065.2	AABR07002065.2	phosphoglycolate phosphatase	1.84122	0.940671	1.64921	3.49015	1.8889	2.45332	1.27801	1.66898	1.1148	1.67628	1.95587	1.9204	1.66028	1.90024	1.92985	1.54401	1.30624	0.888635	1.33346	1.61775	1.86145	1.28475	2.58136	1.23872
AABR07002068.1	AABR07002068.1	tetraspanin 11	2.10275	0.63415	0.969956	2.0042	1.00841	2.08499	0.892311	1.34044	1.09264	1.06882	1.17844	0.889981	1.45944	0.839395	0.801887	0.800366	1.45529	0.830266	0.549558	0.957919	1.55801	0.898033	0.556937	0.666783
AABR07002677.1	AABR07002677.1	RGD1560398	0	0.226452	0	0.482352	0	0	0	0	0.566724	0	0.560727	0.293471	0	1.40271	0	0	0.265365	1.33703	0	0.911883	0	0	1.95404	0.520642
AABR07002683.1	AABR07002683.1	membrane-spanning 4-domains subfamily A member 12-like	36.3135	35.5204	33.5378	34.0474	37.4351	30.8721	34.0368	23.547	32.374	28.4603	32.0981	39.8608	32.0295	38.2562	20.2677	21.3486	22.7372	24.1428	21.6945	26.7032	27.0938	23.535	13.222	17.5826
AABR07002774.2	AABR07002774.2	zinc finger protein 780B	4.41124	2.57649	3.40037	5.15764	3.69214	3.87744	1.24477	2.80047	3.24127	1.84117	3.44145	3.72056	2.01671	3.39194	2.29049	1.96248	3.36056	3.16835	1.57743	2.07426	1.78421	2.61585	2.04074	1.26487
AABR07002774.3	AABR07002774.3	similar to RIKEN cDNA 2810408A11	2.36235	0	0	0.753751	0.558588	0.883692	0	0.516297	0	0	1.45544	0	1.22122	0	2.16266	0.439885	2.3659	0.432612	0	0	0.557822	0	0.885468	0
AABR07002784.1	AABR07002784.1	murinoglobulin 2	5.10165	4.85084	4.29007	4.62623	5.48854	4.86566	2.27792	2.41494	3.1091	3.48731	4.28304	3.74943	3.2163	5.21603	1.69412	1.53399	4.74739	4.93182	3.55445	4.78638	3.65025	4.11714	1.63602	1.97364
AABR07002848.1	AABR07002848.1	VPS39 subunit of HOPS complex	12.0602	3.37573	5.36349	8.83628	6.67674	7.26545	5.54661	12.8549	6.17673	4.33218	8.41141	9.26829	6.22886	13.634	7.15836	9.52725	4.21299	4.27231	2.82033	7.63382	4.15918	5.89596	6.17896	6.64726
AABR07002868.1	AABR07002868.1	scavenger receptor cysteine rich family member with 5 domains	2.27221	0.972335	2.51541	1.68405	1.29551	1.36984	1.59398	0.879258	0.467616	1.54703	2.22162	1.18863	1.6649	1.77811	1.34663	1.43945	1.16916	0.784823	1.02058	1.76624	1.36829	1.89885	0.947334	0.346813
AABR07002870.1	AABR07002870.1	lysophosphatidylcholine acyltransferase 4	0	0	0	0	0	0	0.821134	0.382723	0	0.0928692	3.12e-08	4.98e-05	0.272041	0.112453	0.288432	0.609273	8.24e-05	0.460669	0	0	0	0	0.538938	0.0395631
AABR07002893.1	AABR07002893.1	EYA transcriptional coactivator and phosphatase 2	0.000101518	0.455067	0.796436	0.841041	1.1553	0.156691	0.942732	0.774046	0.736219	0.285126	0.810904	0.579148	0.234279	0.510211	0.75413	0.233464	0.585912	1.20459	0.298605	1.12778	0.874936	0.634356	0.322248	0.635299
AABR07002896.1	AABR07002896.1	RIKEN cDNA 6030458C11 gene	0	0	0	0	0	0	0.821134	0.382723	0	0.0928692	3.12e-08	4.98e-05	0.272041	0.112453	0.288432	0.609273	8.24e-05	0.460669	0	0	0	0	0.538938	0.0395631
AABR07002945.1	AABR07002945.1	leucine rich repeat containing 25	0.426282	0.638783	1.92658	1.18865	0.818681	0.755065	0	1.32896	0.494513	0.663397	0.62286	0.541264	0.17221	1.22027	0.589923	0.18512	0.164212	0.361769	0.185376	0.601595	0.492874	0.0923572	0.997684	0
AABR07003173.1	AABR07003173.1	electron transfer flavoprotein regulatory factor 1	0.707166	1.17255	0.619915	0.951458	1.41849	1.01707	1.28613	1.43728	2.00106	0.962036	1.9549	1.25977	1.33504	1.34457	0.965904	2.01652	0.955761	1.6027	1.5767	0.833673	0.690253	1.12796	1.15302	0.542412
AABR07003176.1	AABR07003176.1	death-associated protein kinase 2	5.08294	5.59403	6.39528	4.76706	6.17628	7.90056	3.91198	0.450396	3.92164	2.85367	5.17863	5.12434	3.55524	5.2528	0.236063	0.441083	4.07177	5.88174	6.35906	5.94558	5.16996	5.98621	0.319574	1.68485
AABR07003273.1	AABR07003273.1	potassium inwardly-rectifying channel, subfamily J, member 10	0	0	0.314611	0	0	0	1.41716	0	0.359387	0	0.771915	0.739072	0	0	1.47752	0	0.244244	0.307297	0	0	0	1.5934	0	0.484038
AABR07003933.1	AABR07003933.1	LKAAEAR motif containing 1	20.853	7.89844	10.4599	15.0314	24.0654	15.1511	6.40872	15.1207	9.24357	7.53897	8.66043	13.2029	8.16164	9.763	15.148	6.88587	22.8373	15.1642	3.68351	10.2236	8.35884	6.292	13.7589	11.2795
AABR07004232.1	AABR07004232.1	arginine vasopressin receptor 1A	6.50434	3.03433	1.63108	6.94545	3.03062	2.97705	2.86155	2.30456	2.68751	2.70152	3.7985	3.08909	2.53257	4.10761	4.33682	2.8845	2.94464	1.36756	0.949584	1.09401	4.04551	2.78706	3.5113	2.62471
AABR07004437.1	AABR07004437.1	phosphatidylinositol-5-phosphate 4-kinase type 2 beta	1.38735	0.504591	2.50798	3.38635	1.15804	3.06196	1.49911	2.52814	0	1.95696	1.7942	0.439226	1.20062	0.427322	1.60603	2.37635	0	2.4256	1.34598	0	0	4.04452	0.472404	0
AABR07004776.1	AABR07004776.1	similar to PRAME family member DJ1198H6.2	0	0	0.95285	7.97001	0	0	0	0.793998	2.1909	0	0	0	0	1.94508	0.69921	0	5.89916	0	0	2.53536	3.5565	0.813151	0	0
AABR07004891.1	AABR07004891.1	Hedgehog-interacting protein	1.25153	0	0	6.04427	0	0	5.44554	0.939034	1.35357	4.08231	0	0.880067	1.81585	0	3.17702	0	0.815376	0.991509	2.04236	2.23246	0	0.876807	2.39454	7.24074
AABR07005027.1	AABR07005027.1	SPRY domain containing 3	1.07212	1.09795	0.403067	2.82498	0	1.56322	0	0.914868	1.54536	1.23542	0.666931	0.686264	0.741617	1.93836	1.5394	1.13468	0.519625	2.25954	0	0.480708	1.50483	0.700198	1.02304	0.737477
AABR07005588.1	AABR07005588.1	zinc finger protein 763	30.3647	19.7469	19.6038	33.5883	26.4325	25.7315	22.1094	28.7583	22.6261	21.8734	25.7702	26.739	21.7368	31.1644	24.0597	19.7095	22.0514	22.3577	14.5926	24.5213	23.9033	23.7491	21.9202	20.2364
AABR07005618.1	AABR07005618.1	acetylserotonin O-methyltransferase-like	29.478	8.36268	12.5443	23.8069	25.6419	27.3165	4.68605	20.5907	26.1973	15.7991	16.788	25.6553	12.4892	34.6127	22.964	13.6852	24.0301	13.3084	2.87968	21.378	26.344	16.5326	21.4618	13.8943
AABR07005633.1	AABR07005633.1	striatin 4	29.5877	9.78119	19.5808	44.6713	23.2236	21.9063	3.96684	12.7399	30.6583	18.6749	21.5355	21.0233	20.0492	33.4026	11.2988	10.273	23.3275	20.5571	6.37049	20.1259	25.8387	15.5693	12.8793	12.9303
AABR07005775.1	AABR07005775.1	pantothenate kinase 1	0.70007	1.43336	0.545853	7.65285	0.345061	1.11127	0.252318	0.116131	1.56958	0.557509	6.77378	3.2535	3.76485	4.35938	5.00113	5.64538	10.0294	4.72458	11.1986	11.3512	23.9506	16.5963	20.6693	15.6179
AABR07005779.1	AABR07005779.1	TNF superfamily member 13	0.214686	0.555596	0.580079	0.310415	0.366411	0.869504	1.11686	0.350016	0.163776	0.317768	1.04923	0.984997	1.03199	0.638446	0.355692	0.839295	0.0597076	0	0.0740755	0.465695	0.743638	0.504217	0.514994	0.565071
AABR07005806.1	AABR07005806.1	armadillo repeat-containing X-linked protein 1	9.80221	4.99391	7.43186	7.36262	6.67441	20.1704	7.07329	4.64412	4.91458	10.0126	3.4223	7.75944	20.3971	5.48546	2.54984	5.25291	6.98388	3.57675	7.28893	3.79355	14.2602	13.5084	9.29728	2.69791
AABR07005983.1	AABR07005983.1	defensin beta 33	0.0201	0	0	0	0	2.64752	0.104617	0.0583054	0.0225962	0.337766	1.84175	1.25988	0.274957	0.99843	0.699834	0	0.0194422	0.272366	0.297096	0.386361	0.0182886	0	1.33574	0.256064
AABR07005985.1	AABR07005985.1	recombination activating 1	0.158611	0.39171	0.255387	0.860333	0.367396	0	0.0851258	0.256765	0.538277	0.773572	0.747695	0.0686579	0.185133	0	0.728928	0.800105	2.74191	1.07078	0.737698	0.0954184	0.577247	0.498423	1.83433	1.21382
AABR07006025.1	AABR07006025.1	bone morphogenetic protein receptor type 2	19.7748	26.4068	28.1214	27.9478	24.9137	23.5399	44.7108	34.2521	24.948	27.775	30.3119	30.3153	25.3137	31.2597	42.8142	41.5865	27.9762	33.0937	28.4679	25.8579	23.6222	20.5581	38.3709	30.5626
AABR07006258.1	AABR07006258.1	family with sequence similarity 76, member B	3.33048	4.91971	4.53946	9.19396	2.50001	6.03212	0.860996	3.35321	1.02793	3.8835	1.13627	2.18574	3.52385	3.41465	3.85661	1.72135	1.38366	5.11624	2.22407	1.23351	0.755031	3.65801	6.97201	6.59371
AABR07006258.2	AABR07006258.2	testis expressed 101	2.28231	0	1.97701	0	0	2.36591	0	0	2.30621	0	0	0	0	0	3.12174	1.70146	0	0	0	3.56716	0	0	3.16252	0
AABR07006283.1	AABR07006283.1	kringle containing transmembrane protein 1	0	0	0.832519	0.935966	0.210213	0	0.305698	0	0.382674	0	0	0.994155	0	2.9149	1.13707	0.699527	0	0	0	0	0.41544	1.3031	0	0.51976
AABR07006458.1	AABR07006458.1	RAN, member RAS oncogene family	9.58532	3.62111	5.47493	9.78594	10.2664	5.82643	3.06522	5.45216	4.63094	3.92409	6.47549	4.16709	3.7549	5.46599	3.51979	1.72198	8.84497	7.30036	4.4601	6.95756	6.87691	5.5241	6.98207	7.03295
AABR07006672.1	AABR07006672.1	coenzyme Q5, methyltransferase	3.01399	2.80933	1.88423	3.66429	4.01367	6.90894	2.25089	2.34558	3.11661	2.07621	3.04489	2.89922	3.73986	3.34991	2.98376	1.42267	2.13526	1.27693	2.22246	2.54264	2.8661	3.0621	2.30147	1.17969
AABR07006774.1	AABR07006774.1	ectonucleotide pyrophosphatase/phosphodiesterase 6	4.92863	7.13138	5.24344	5.39371	4.27837	7.88844	0.740254	0.545466	3.92789	7.61307	5.99254	4.76315	3.50559	6.05833	0	2.23343	6.95113	5.65044	3.26868	6.89826	4.38848	11.9263	2.32802	0.214398
AABR07007000.1	AABR07007000.1	transcription factor 7 like 2	1.85726	3.18391	0.34284	36.3905	1.73068	3.77989	1.25747	3.19747	11.4237	5.40002	19.1245	6.28917	2.15125	7.58935	9.09619	4.02996	76.7867	22.5145	10.4006	23.1305	60.747	24.8974	43.6471	49.8606
AABR07007023.1	AABR07007023.1	transmembrane protein 201	6.60637	3.18608	5.07511	5.75719	5.88492	6.48483	3.21438	6.28714	4.75875	4.29118	4.00397	3.96983	5.58971	3.72413	3.60721	2.00799	5.62094	4.7235	2.27031	3.73766	5.78549	4.6328	4.26477	2.69168
AABR07007032.1	AABR07007032.1	platelet-activating factor acetylhydrolase 1b, regulatory subunit 1	44.206	24.9662	30.121	37.6748	29.5005	32.9785	52.8146	44.2082	23.3823	18.009	36.3379	33.08	21.6152	33.9074	33.393	25.6358	34.3562	23.366	21.0132	30.7542	36.7693	32.7997	46.4456	32.3065
AABR07007068.1	AABR07007068.1	regulatory factor X-associated protein	3.75483	3.83018	2.67028	17.5609	4.16448	6.259	2.14752	4.06098	13.9174	6.95892	23.6974	18.1867	7.75394	26.0589	9.05463	5.10566	4.13157	1.9005	1.90258	10.2347	2.77684	6.60819	1.27328	2.07781
AABR07007121.1	AABR07007121.1	hornerin	16.2849	20.2347	14.0181	14.9414	19.8032	24.2779	21.6296	24.5989	18.9984	26.5829	18.9913	23.4897	14.1788	17.727	29.8895	21.387	19.2348	13.4014	15.5454	21.9423	17.3051	15.8621	23.0039	25.2357
AABR07007130.2	AABR07007130.2	leucine rich repeats and calponin homology domain containing 2	1.56297	1.71316	5.51153	5.13003	4.65401	1.04401	2.36588	0.765053	0	3.6479	5.95306	5.32122	2.76917	7.50018	1.85322	0.753853	2.84499	5.02704	4.56498	0	3.42846	0	1.73339	0
AABR07007544.1	AABR07007544.1	zinc finger protein 182-like	0.611875	0.356925	1.22644	0.860932	0.581012	0.534446	0.564672	0	1.0575	0.93722	0.887413	0.261364	0.482275	1.26348	0	0	0.474883	0.151547	0.465557	0.137061	0.382081	0.399777	0.116284	0
AABR07007642.1	AABR07007642.1	lysophosphatidic acid receptor 6	10.6251	0.337162	5.01597	15.343	3.69271	2.02221	1.91042	8.45942	7.97983	2.33661	7.46407	10.1809	2.79806	9.51045	9.48329	6.12446	3.53482	1.28039	0.0889495	0.959355	0.403353	0.263734	0.885766	1.18255
AABR07007675.2	AABR07007675.2	lymphocyte-specific protein 1	17.3722	2.36019	3.75052	14.7028	4.02027	25.0445	1.34383	7.25813	14.4633	6.3448	14.755	9.22617	13.1744	15.0763	5.05312	9.82106	7.75984	4.08368	6.95319	13.6106	18.3905	4.09063	14.3114	9.40522
AABR07007839.1	AABR07007839.1	olfactory receptor 1271	1.7962	2.33811	1.29873	2.68422	0.706911	1.30786	0.526495	0.15922	1.21205	1.47015	1.12862	0.733109	1.62677	0.510777	1.49455	0.423169	1.47637	0.307057	1.19545	1.49705	1.75976	1.72017	0.957288	0.588257
AABR07007853.1	AABR07007853.1	leucine rich repeat containing 15	0.188652	1.36e-07	0	0	4.92e-07	9.78e-07	0	0	0	0	0	1.34e-07	0	0	0.382298	0	0	0	2.04e-08	3.34e-07	0	0.558715	0	0
AABR07007905.2	AABR07007905.2	glutamate-rich 3	43.2861	24.6826	33.4618	46.1696	29.3795	38.9018	29.9051	42.3147	31.3089	23.4278	38.0722	30.7451	35.543	41.057	40.2687	33.1809	34.455	30.6692	22.438	35.5068	40.1961	38.9341	32.0429	20.2587
AABR07008066.2	AABR07008066.2	basic helix-loop-helix family, member e40	92.3141	59.4485	78.1337	94.3117	73.7128	59.5435	53.0468	42.8759	62.4406	79.5378	87.8849	40.7612	55.3014	52.5171	27.2692	17.1745	86.2752	75.4353	72.9434	102.259	109.066	95.1387	29.6549	62.7042
AABR07008439.1	AABR07008439.1	RAN binding protein 3-like	1.20553	0.778001	1.06808	1.71155	0.56741	1.27652	2.96431	1.05873	3.25568	1.80583	4.65086	3.04338	1.12623	3.5054	1.90726	0.573288	0.128192	0.488407	0.18901	0.289668	0.718532	0.408728	0.300232	0.377434
AABR07008608.1	AABR07008608.1	S100 calcium binding protein A9	2.48897	3.50145	1.76839	4.72272	2.96496	3.43832	1.22664	2.60834	4.39547	4.34215	4.39872	2.62562	3.86522	3.28864	3.38668	2.50191	4.19638	3.27305	2.51093	4.56564	4.85241	4.5366	2.94124	4.01407
AABR07008681.1	AABR07008681.1	lysine acetyltransferase 14	2.15126	1.0196	1.45834	1.78666	1.31681	0.69741	0.0672013	0.697435	1.51887	0.23615	0.638914	1.13848	1.16502	2.45184	0.84191	0.323111	1.46156	0.233305	0.82434	0.782951	1.70912	1.75631	0.518363	1.05753
AABR07008940.1	AABR07008940.1	peripheral myelin protein 22	5.55898	4.91671	7.47039	2.37528	3.28279	2.36574	10.3068	6.05751	2.77542	5.16671	3.53399	2.62704	2.62e-08	7.8272	3.77958	7.53995	0	1.11296	3.61927	3.27183	5.38294	2.20034	1.21451	8.36125
AABR07009105.1	AABR07009105.1	cytoplasmic polyadenylation element binding protein 2	0.881943	0.72321	1.06847	0.433078	0.776384	0	0	0.524459	0.986181	0.267239	0.511446	0	0.244307	0	0.47067	0	1.43373	1.48426	0.869417	0.551644	0	0.197948	0.707209	0
AABR07009221.1	AABR07009221.1	DENN domain containing 4C	15.2359	2.70823	6.30811	14.3058	9.24775	13.8223	4.68143	6.86804	7.53274	6.54318	9.79632	10.1292	7.9288	11.8783	10.5548	5.67962	12.4798	5.74555	3.3454	8.91113	7.84746	9.59612	5.31281	3.02798
AABR07009572.1	AABR07009572.1	zinc finger CCCH-type containing, antiviral 1	1.34707	0.4601	1.31306	1.28813	1.16238	0.611232	0.243316	1.00766	1.66152	1.20796	2.06427	2.01168	0.82869	2.97717	2.20826	1.88751	1.32016	0.649606	0.532255	0.822226	0.163825	0.570183	1.30157	0.30902
AABR07009787.1	AABR07009787.1	zinc finger, DHHC-type containing 25	0.86966	0.666734	0.980318	2.40753	2.12891	0.530367	1.2203	1.09672	0.222739	0.20512	0.548945	0.416674	0.815335	0.153952	1.08743	0.933124	1.06204	0.552432	0.895155	1.33659	1.19014	1.56975	0.394656	0.649476
AABR07009834.1	AABR07009834.1	similar to Urinary protein 2 precursor (RUP-2)	35.2319	40.8844	43.7297	63.2457	29.1429	51.3031	21.3251	39.6707	42.3769	44.9602	46.528	43.513	28.7819	43.6525	22.2638	24.5046	41.4539	46.0188	31.2335	54.3134	41.4215	51.1985	31.9067	29.9291
AABR07009965.1	AABR07009965.1	SUMO-conjugating enzyme UBC9-like	1.9889	0.803578	1.3966	0.983485	2.05027	1.3446	1.0539	3.33578	2.13704	0.23461	0.383375	0.796777	0.904934	2.15315	1.04691	1.54953	1.08428	0.228994	0	0.830027	0.872923	0.404711	0.521502	1.08033
AABR07009978.1	AABR07009978.1	GTPase, very large interferon inducible 1	2.93404	1.37495	3.24199	7.00428	1.95886	3.78401	2.17452	5.82541	4.64962	4.77935	2.16471	4.00662	2.78319	3.37367	5.30559	7.40294	3.52406	3.19459	3.30034	4.82479	4.80846	4.09661	5.21566	4.7589
AABR07010705.1	AABR07010705.1	olfactory receptor 302	1.88604	1.52513	2.19859	1.85269	2.07774	0.787661	1.83621	2.1681	1.93878	1.96698	1.79113	1.29438	1.91777	2.94928	2.32909	1.75265	0.929549	0.88684	1.439	1.38948	1.47689	2.01677	2.53964	1.90441
AABR07010717.1	AABR07010717.1	MYC associated factor X	0.422182	0	0.223901	0.79496	0.441957	0.200273	0.484239	0.538646	0.789077	0	0.452303	0	0	0.112798	0.341513	0.390561	0.790277	0.332436	0	0.505645	2.0673	0	1.23723	0.816688
AABR07011031.1	AABR07011031.1	putative olfactory receptor 2B3-like	0	0	0	4.40785	0.871118	0	0	0.774449	0	0	0	0	1.45903	0	1.12849	0.7201	1.01414	2.23675	0	0	0.687248	0	0.450426	0
AABR07011152.1	AABR07011152.1	vomeronasal 2 receptor, 75	0	0	0	0	0	0	0	2.98147	0	0	0	0	0	0	0	0	0	0	0	0	0	0	1.83864	0
AABR07011700.1	AABR07011700.1	tubulin, gamma complex associated protein 4	3.92263	1.22235	1.8843	3.10242	2.49123	2.53395	1.34355	2.22124	2.24959	1.53816	2.65525	3.23524	2.09399	4.74914	4.38022	2.68253	3.20491	2.16052	0.520319	1.42786	2.63026	2.79124	1.28556	2.26412
AABR07011733.1	AABR07011733.1	RAS protein activator like 3	1.47972	0.12438	0.748207	1.81426	0.815676	0.328444	0	0	0.203062	0.0933022	0.802001	1.0277	0.257763	0.696099	1.16303	0.842408	0.922783	0.101695	0.175977	0.731437	0.429998	0.277461	0.234237	0
AABR07011857.2	AABR07011857.2	transmembrane protein 30A	3.11396	0	1.87035	8.43225	2.46534	0.672889	1.62254	3.51476	2.07263	0.371153	3.57901	0.853387	0.687058	1.70767	4.79232	1.10553	4.87798	2.57025	2.12118	5.0289	4.89903	3.92471	6.11013	3.92858
AABR07011951.1	AABR07011951.1	hypothetical LOC100361087	271.384	99.8611	137.66	281.519	264.082	157.689	98.9294	204.086	176.527	166.981	191.378	195.237	147.22	169.015	223.404	163.38	199.935	173.542	92.7329	228.618	259.616	205.143	251.099	235.417
AABR07012039.1	AABR07012039.1	nonhomologous end-joining factor 1	4.00765	15.574	7.22649	1.91465	5.57688	19.0386	18.5584	1.83116	3.94647	5.9056	5.26596	5.7631	7.20024	4.88925	2.65044	7.43097	3.2633	4.51681	2.06795	5.54837	11.4052	4.25012	3.26103	0.798903
AABR07012054.1	AABR07012054.1	SURP and G patch domain containing 1	155.115	135.647	168.206	57.2898	161.755	133.058	262.213	162.988	45.2436	82.2551	62.7775	63.803	67.781	64.1713	45.6048	42.4276	46.2135	50.9598	73.1372	58.1605	62.1592	78.593	64.3585	74.8163
AABR07012129.1	AABR07012129.1	similar to elongation	5.88469	8.58874	5.51268	7.92523	6.7565	8.42882	5.69117	8.24853	8.20867	7.76543	7.68238	7.52752	6.04227	6.51431	9.44743	8.79117	6.29054	7.79784	7.51764	9.39011	5.48631	7.86987	6.24421	7.95584
AABR07012314.1	AABR07012314.1	similar to pyridoxal (pyridoxine, vitamin B6) kinase	0.2959	0	0	0	0	0	1.17096	0	0.29798	0.783219	0	0.22251	0.20142	0	0	1.48e-08	0	0	0	1.1573	0	0	0	0.200204
AABR07012475.1	AABR07012475.1	myosin heavy chain 7	0	0	0	0	0	10.2118	5.9373	3.45209	7.90427	0	0	2.64426	0	0	1.07884	1.04883	0	2.30498	0	2.14977	0	3.81577	8.30649	5.42721
AABR07012492.1	AABR07012492.1	ST6 beta-galactoside alpha-2,6-sialyltransferase 2	22.3545	15.8366	39.5157	27.5925	11.1186	28.4333	52.5733	12.6625	24.4632	13.8626	24.2393	19.5027	24.9545	32.2475	9.71292	9.51756	17.8326	20.2034	25.7218	13.1655	15.2433	15.1827	8.2305	7.03425
AABR07012583.2	AABR07012583.2	nedd4 binding protein 3	0.235638	0	0	2.63878	0.672874	0.924981	1.4452	0	0.306739	0.537192	0	0.458423	0.621571	0	1.19727	0	0.415509	0.787944	0.268931	0.953124	0.334399	1.86038	0.397384	0.205938
AABR07012635.1	AABR07012635.1	fem-1 homolog A	1.77512	0.704656	0.627273	4.41091	1.57997	0	1.09659	0	0	0	1.02146	0.537322	5.70821	3.2106	3.69609	0.516213	1.45839	0.608179	0	1.66888	0	1.07847	1.82845	2.32548
AABR07012775.1	AABR07012775.1	integrator complex subunit 6	0.370907	1.51535	0.976576	0	0	0.94649	2.12092	1.11134	0.187569	0.66461	0.539758	1.11123	0.257329	0.504348	0.870027	0.412588	0.126237	0.322796	0.165327	0	0.610085	1.41605	1.61587	1.15325
AABR07012826.1	AABR07012826.1	von Willebrand factor A domain-containing protein 5A	5.7281	1.76226	1.31063	7.38252	3.29985	2.27325	0.991521	3.8721	3.00919	0.661781	3.24074	3.17618	0.340291	2.69439	1.96906	2.00295	7.29014	4.30103	0.220238	3.11737	1.09161	0.759626	0.490493	3.21576
AABR07012856.1	AABR07012856.1	interleukin-1 receptor-associated kinase 1 binding protein 1	1.01536	0.410488	0.346744	0.483077	0.692546	0.406123	1.26427	0.766218	0.399895	0.359088	0.69884	0.754263	0.395569	0.46039	0.887029	0.127382	0.724216	0.246101	0.151291	0.75529	1.40805	1.11406	0.845798	0.983413
AABR07013065.1	AABR07013065.1	complement component 4 binding protein, alpha	14.392	4.72448	10.6582	15.1616	8.65933	10.8128	8.01282	9.66527	8.38999	7.4334	12.6122	9.92457	9.50854	12.5083	11.0665	6.11891	11.8096	7.95309	6.49741	8.00709	9.43344	13.6319	9.19624	6.45623
AABR07013147.1	AABR07013147.1	similar to CG16812-PA	1.31591	2.59465	0.854449	4.34398	1.95807	6.1633	1.3395	0.645422	1.78012	2.31193	4.39878	1.98516	1.75687	0.93761	0	0	0	3.75787	0.769854	3.43272	0	0	1.68994	0.568946
AABR07013154.2	AABR07013154.2	YME1-like 1 ATPase	56.964	24.733	30.8298	70.7051	34.2127	79.4543	59.3681	51.5644	22.9158	39.273	78.0226	54.1112	46.9375	61.3371	53.3268	37.7917	34.6688	27.9875	17.5761	42.7548	48.3322	52.1777	75.3245	46.1219
AABR07013288.4	AABR07013288.4	olfactory receptor 1609	0.903335	0.222627	0.18946	0.757013	0.240153	1.02781	0.354031	0.394053	0.940917	0.486994	0.941207	0.401894	0.601146	0.982395	0.80205	0.40201	0.395031	0.0936538	0.63755	0.593873	1.17512	0.608364	0.577851	0.270232
AABR07013302.1	AABR07013302.1	mitotic arrest deficient 1 like 1	0.628604	0.874704	0.182558	1.01305	0.469329	1.06529	0.556059	0.491616	0.633499	0.759374	0.533434	0.153358	0.145854	0.372834	1.18706	0.488391	0.28277	2.35723	1.48853	0.991557	0	0.469715	1.04839	0
AABR07013425.1	AABR07013425.1	UDP-GlcNAc:betaGal beta-1,3-N-acetylglucosaminyltransferase 2	0.676776	0	0.202106	0	0.554862	1.11244	0.144727	0.50171	0.230898	0.196754	0.682248	0.493249	0.271048	0	0.402869	0	1.28861	0.574426	0.778771	0.228376	0.90395	0.859877	0.35437	0.289767
AABR07013701.1	AABR07013701.1	transmembrane protein 232	0.424622	3.35312	0	0	0	0.853121	2.59768	0.625378	1.72481	0	1.8274	0	0	0.766305	0.553205	0	4.06786	0	0	0	2.80305	0.642405	0.545557	0
AABR07013776.1	AABR07013776.1	olfactory receptor 383	9.34271	5.33233	10.3083	10.0991	11.1438	6.18892	7.06849	19.1713	7.40065	7.46909	6.68848	8.01576	10.0889	7.00838	14.7503	12.0312	8.84938	4.72218	9.11434	5.09485	5.97473	2.7221	6.10479	9.31228
AABR07013798.1	AABR07013798.1	catenin alpha 2	1.29471	0.975443	1.991	0.801102	0.714902	0	1.02147	0.477488	0.651689	0	0.233632	0.730807	0	0.291889	0.211672	0.705618	0.22068	0.557729	0.285599	3.79695	0.355248	1.2347	0.421207	0
AABR07013843.1	AABR07013843.1	proteasome 20S subunit beta 4	5.27925	5.51102	7.64004	33.9094	23.1114	26.5845	0.997117	21.1451	36.4686	23.1806	21.3276	34.9458	35.5498	31.8363	28.7982	28.6951	7.97159	4.94456	3.52967	1.26565	1.42099	2.29568	8.30514	13.7603
AABR07013931.1	AABR07013931.1	ATPase Na+/K+ transporting subunit alpha 3	9.41885	13.8166	0	3.83746	7.05683	0	2.31713	3.42212	0	1.36635	1.11275	4.71572	2.07262	2.81177	3.02176	1.13651	5.32495	0	2.74019	1.22705	1.71722	3.53026	3.96312	3.91189
AABR07014114.1	AABR07014114.1	DnaJ heat shock protein family (Hsp40) member C12	3.05292	0	1.20556	0	0	2.21281	3.25663	0	0.758472	7.08951	1.73712	0	0.587592	4.46403	0	7.79098	1.55246	0.233065	7.26618	4.9591	0	2.07772	1.22434	6.68924
AABR07014739.1	AABR07014739.1	beta-carotene oxygenase 2	0.620283	0	0	0	0	1.25242	0	1.37442	0	0	0	0	0	0	0	0	0	0.533205	0	0	0	0.944615	2.79596	0
AABR07014974.1	AABR07014974.1	olfactory receptor 563	1.74103	2.04205	1.52481	7.18978	0.181248	0.962191	3.01268	0.558148	3.5528	0.577712	0.926936	3.04255	2.01249	1.24928	1.84449	1.61882	1.25641	2.03572	0.504596	1.93175	1.21084	2.00235	0	0.285126
AABR07015055.1	AABR07015055.1	methionyl-tRNA synthetase 2, mitochondrial	2356.67	731.253	622.68	291.63	326.272	314.789	3092.29	1362.97	370.387	637.107	292.963	422.609	943.444	520.237	8253.2	12257	127.038	1681.05	612.773	521.52	437.354	797.998	2138.26	1942.55
AABR07015057.1	AABR07015057.1	RuvB-like AAA ATPase 2	9300.68	3351.61	2550.74	1294.18	1469.3	1287.44	10657.6	6000.61	1553.86	2877.17	1113.83	1415.52	4214.89	2129.27	32398.4	48280.1	577.376	7786.05	2525	2109.25	1530.79	2449.83	8952.31	8349.49
AABR07015066.1	AABR07015066.1	RAB44, member RAS oncogene family	2356.67	731.253	622.68	291.63	326.272	314.789	3092.29	1362.97	370.387	637.107	292.963	422.609	943.444	520.237	8253.2	12257	127.038	1681.05	612.773	521.52	437.354	797.998	2138.26	1942.55
AABR07015067.1	AABR07015067.1	theg spermatid protein-like	0.959727	0	0	0	0.138888	0	0.774241	0.688812	0.400074	1.29039	0.566047	0.970817	0.178124	0.355731	1.46183	1.65022	0.0834504	0	0.224377	0	0.139863	0.301819	0.283464	0.780427
AABR07015078.1	AABR07015078.1	actin-like 6A	2356.67	731.253	622.68	291.63	326.272	314.789	3092.29	1362.97	370.387	637.107	292.963	422.609	943.444	520.237	8253.2	12257	127.038	1681.05	612.773	521.52	437.354	797.998	2138.26	1942.55
AABR07015080.2	AABR07015080.2	olfactory receptor 1540	2356.67	731.253	622.68	291.63	326.272	314.789	3092.29	1362.97	370.387	637.107	292.963	422.609	943.444	520.237	8253.2	12257	127.038	1681.05	612.773	521.52	437.354	797.998	2138.26	1942.55
AABR07015081.2	AABR07015081.2	zinc finger protein 706	3628.88	1203.58	969.127	508.429	565.883	494.999	3376.46	1905.86	580.253	1021.05	482.918	687.532	1690.26	832.692	10835.8	14778.2	207.535	3012.01	1022.42	914.726	706.408	1199.28	2616.62	2791.91
AABR07015476.1	AABR07015476.1	MGAT4 family, member E	0.586503	0.397989	0.51426	1.68698	0.862511	0.198978	0.629293	1.45381	0	0.348388	0	0	0	0.176497	0.389984	0	0.531396	0	0.173344	0.612727	4.19e-06	0	0.647583	0.133675
AABR07015559.1	AABR07015559.1	olfactory receptor 418	7.71943	2.18217	4.14804	6.90016	5.98106	5.86335	2.71559	3.58919	4.55146	3.79546	5.84291	7.04684	5.96303	6.49667	4.08404	2.26877	6.79711	2.54215	2.16943	5.73579	6.25775	5.81578	2.32956	3.53294
AABR07015881.1	AABR07015881.1	GRB2-associated binding protein 2	1.40065	1.08529	0	0	0	0	0	0	2.75049	0	0	0.50227	0	0	0	0	0.158053	0.0946434	0	0.433414	0	0	0	0.175035
AABR07016141.1	AABR07016141.1	solute carrier family 11 member 2	11.8914	2.28385	15.9201	2.21468	22.0688	12.6996	18.1491	15.3839	4.6115	8.74511	7.80949	7.2839	7.27602	3.43558	2.42097	3.21897	8.17512	7.01939	4.92676	10.0071	1.35285	12.0749	5.43687	5.5183
AABR07016566.1	AABR07016566.1	CD177 antigen-like	52.938	29.8916	56.3707	78.5739	43.4666	66.5664	30.2533	40.3668	52.0358	55.0392	70.6438	79.2681	82.0317	79.4315	45.9947	50.1066	44.119	38.5737	47.5511	65.8131	52.2846	45.2125	35.6624	33.8917
AABR07016623.1	AABR07016623.1	poly (ADP-ribose) polymerase family, member 14	0.440813	2.46374	0	0.270679	1.94295	0	0.358051	0.326541	2.66845	1.56353	0	0	0.150678	0	0.145908	0.16224	0.897525	0.380574	0	0.172351	0.240534	0	0.435845	0
AABR07016841.1	AABR07016841.1	tetratricopeptide repeat domain 8	184.073	205.452	241.124	88.7527	169.76	158.521	366.135	218.854	60.7262	94.5922	284.569	171.68	107.795	211.459	121.994	89.3828	74.833	137.38	162.281	103.043	97.7697	117.737	149.263	125.995
AABR07017045.1	AABR07017045.1	roundabout homolog 4-like	1.17001	1.89454	2.08399	0	1.68239	1.44115	2.2401	1.39741	0.941504	0.419546	0.336272	1.05725	0.943779	2.11431	0.303177	0.337998	1.59658	1.60825	1.23483	0.74219	2.05492	0.356678	0.902	0.621639
AABR07017250.1	AABR07017250.1	NEDD4 binding protein 2	0.0996796	0.605139	0	0.24447	0	0	1.17726	0.150502	0	1.44176	0.144947	0	0.970733	0.179059	0	0.15307	0	0	0.352889	0.156297	0	0.306851	0.138157	0
AABR07017623.2	AABR07017623.2	dehydrogenase/reductase 9	0.0536397	0	0	0.612661	0	0	0	0	0.50065	0	2.43603	1.37824	0.219838	1.1135	1.37721	2.66868	0.22068	0.557729	0	0	0	0	0	0
AABR07017624.1	AABR07017624.1	serine protease inhibitor Kazal-type 6-like	0	0	0	1.55707	0	0	0	0	0.176492	0	1.456	1.70065	0	1.77671	1.16005	2.29988	0	0	0.309203	0.448319	0.0489641	0.517039	0	0
AABR07017624.2	AABR07017624.2	prostaglandin-endoperoxide synthase 2	0.586503	0	0	5.78392	0.649005	0.795767	0.314367	0.581359	3.54529	0	5.24152	4.7401	0.134453	8.82483	3.24864	4.6503	0.132849	0.677129	0.173344	0.765909	0	2.98173	0.518066	0
AABR07017647.1	AABR07017647.1	Tp53rk binding protein	0.369786	0	0.0169944	1.45969	0.0907649	0.249235	0.0648127	0.121268	1.1457	0.506477	0	1.31992	0.148797	0.922301	0.907363	0.579151	0.0560456	0.424701	0.507633	0.578585	0.0902079	0.401263	0.801749	0.0554076
AABR07017693.1	AABR07017693.1	ring finger protein 186	0	0	0	1.55707	0	0	0	0	0.176492	0	1.456	1.70065	0	1.77671	1.16005	0	0	0	0.309203	0.448319	0.0489641	0.517039	0	0
AABR07017733.1	AABR07017733.1	CREB regulated transcription coactivator 3	0	0	0	0.382703	0.341494	2.50291	0	0	0.31136	0.272504	0	0	0.420431	3.34708	0.404875	0	0	0	0.545827	0.2418	0	4.01132	0	0
AABR07017773.1	AABR07017773.1	ataxin 7-like 3B	0.369786	0	0.0169944	1.45969	0.0907649	0.249235	0.0648127	0.121268	1.1457	0.506477	0	1.31992	0.148797	0.922301	0.907363	0.579151	0.0560456	0.424701	0.507633	0.578585	0.0902079	0.401263	0.801749	0.0554076
AABR07017786.1	AABR07017786.1	endothelial cell-specific molecule 1	0.481668	3.83923	0.42414	6.58369	0	2.91293	0.0938784	2.13228	8.76005	6.76973	1.38827	3.64132	9.19688	8.6894	4.06664	8.37498	0	0	0	0	0	0	0	0
AABR07017798.2	AABR07017798.2	olfactory receptor 185	0.0536397	0	0	0.612661	0	0	0	0	0.50065	0	2.43603	1.37824	0.219838	1.1135	1.37721	2.66868	0.22068	0.557729	0	0	0	0	0	0
AABR07017809.1	AABR07017809.1	vomeronasal 1 receptor 80	0	0	0.0169944	6.36956	0	0	0	0	0.381901	1.15766	1.93792	5.93964	1.19038	9.05531	5.44418	7.23939	0	0	0	0	0	0	0	0
AABR07017825.7	AABR07017825.7	centrosomal protein 290	0.096601	0	0	2.19726	1.09995	1.41446	0	0.368772	4.01744	1.32356	3.29046	3.91652	0	3.81768	4.92261	4.72172	0	0.215051	0	0	0	1.01613	0	0
AABR07017849.1	AABR07017849.1	vomeronasal 1 receptor 53	0.369786	0	0.0169944	1.45969	0.0907649	0.249235	0.0648127	0.121268	1.1457	0.506477	0	1.31992	0.148797	0.922301	0.907363	0.579151	0.0560456	0.424701	0.507633	0.578585	0.0902079	0.401263	0.801749	0.0554076
AABR07017850.1	AABR07017850.1	acyl-CoA synthetase long-chain family member 1	0.216398	0	0.655313	2.24555	0	0.353616	0	0.368772	1.41387	0	0.909575	4.22694	1.02087	2.00744	2.40192	1.34897	0	0	0.604832	0.269192	0	0.338711	0.383079	0.338501
AABR07017901.1	AABR07017901.1	collagen type XII alpha 1 chain	0.839443	0.282071	1.22812	7.61144	0.308956	1.70064	0.221887	1.86162	8.17117	6.17942	4.4475	6.85525	11.0608	6.81427	5.88057	10.3455	0.381319	0.724311	0.247201	0.656626	0.307093	2.13493	0	0.379062
AABR07017902.1	AABR07017902.1	stomatin like 2	0.453002	0.373495	0.264684	1.94904	0.49781	0.444242	0.329519	0.291583	1.59638	1.1978	1.58293	1.33399	1.01148	1.58466	1.53606	1.18517	2.07675	1.1347	1.41181	3.03221	2.56604	1.99236	1.52831	0.658439
AABR07017917.1	AABR07017917.1	TSPY-like 4	0.569642	0	0	0.467983	0	0	1.22279	0	0	0	0.550538	0	0	1.02879	0.252682	0	0	0	0	0	0	0	0.125934	0
AABR07018038.1	AABR07018038.1	gypsy retrotransposon integrase 1	8.39948	9.29633	8.7399	16.7861	9.5641	10.5718	14.4884	9.91995	10.7949	10.1948	11.4097	7.89693	7.35664	8.51809	10.2307	7.23586	17.9127	13.8355	17.0242	12.3746	18.2342	18.087	23.2988	24.0232
AABR07018038.3	AABR07018038.3	small nuclear ribonucleoprotein D3 polypeptide	0.511736	0.193716	0.767085	0.915447	0.856274	0.562161	0.306007	1.00496	0.592259	0.65482	0.385251	0.795013	0.142701	0.704848	0.816845	0.70776	0.333462	0.523518	0.486345	1.0526	0.853538	0.833671	1.70911	0.81769
AABR07018050.1	AABR07018050.1	RGD1563302	6.18e-06	0	0	0	0	4.16e-05	1.5e-05	5.46e-06	0	0	0	0	6.36e-06	1.36e-06	2.08e-06	5.21e-06	0	0	1.54e-05	1.34e-05	0	5.26e-06	1.89e-05	0
AABR07018078.1	AABR07018078.1	PHD finger protein 11	2.23488	1.68526	1.93915	1.88611	2.54664	2.307	2.29875	2.43791	1.37298	1.81655	2.77554	2.34397	1.98572	2.94669	2.95956	1.78533	2.14577	1.48735	1.54563	2.36171	2.50984	2.89051	3.25835	1.19252
AABR07018132.1	AABR07018132.1	chromosome alignment maintaining phosphoprotein 1	7.24932	2.20944	3.0901	6.60582	6.05095	6.5214	1.08984	1.94039	2.87973	1.71273	4.09762	3.10517	4.19421	2.94227	3.3393	1.80995	3.58633	2.2662	0.471188	2.69645	4.04329	4.49673	2.36045	1.86598
AABR07018533.1	AABR07018533.1	ATP binding cassette subfamily A member 13	0	4.9e-06	0	9.88e-07	0	0	0	0	0	2.21e-06	1.42e-06	1.11e-06	0	0	0	1.21e-06	4.71e-07	0	0	4.83e-06	0	0	0	0
AABR07018556.1	AABR07018556.1	calcium homeostasis modulator family member 5	7.56155	1.5775	2.52303	6.48641	3.00578	3.24874	1.58388	2.31984	4.07887	1.47824	2.58405	3.04792	2.81907	4.60391	3.39173	2.68365	5.36066	2.06667	0.97447	4.13918	4.67086	2.31129	1.93165	1.23327
AABR07018857.1	AABR07018857.1	glycine receptor, alpha 2	55.3491	39.0235	49.4084	47.264	65.9067	46.5421	25.43	53.1842	26.6862	27.5454	34.4619	30.3558	25.9621	29.7296	33.8798	14.9851	14.7191	27.4766	35.2439	42.6116	44.7235	43.7298	65.6803	39.0125
AABR07019209.2	AABR07019209.2	lymphocyte antigen 6 family member G6C	2.51355	1.04679	1.34814	3.36973	3.59586	4.56896	0.828246	1.92514	4.87594	3.37454	2.76432	3.09496	2.94535	3.79746	1.58142	2.95469	5.9679	2.56199	0.794669	5.72976	4.26843	4.44456	4.67476	2.40154
AABR07019230.1	AABR07019230.1	acyl-CoA thioesterase 3	3.42875	0	4.03168	2.44218	0	2.01854	1.46141	0	0	0	0	0	0	0	0	0	2.72346	0	1.75785	0	2.19518	9.02781	1.2714	2.46029
AABR07019341.2	AABR07019341.2	barrier to autointegration factor 2	29.3512	33.0954	25.1853	15.5691	21.4844	30.1266	29.0313	24.2169	15.3446	17.0915	20.9218	21.1753	23.7158	21.4144	21.2099	15.3444	19.8858	22.5597	25.2492	20.2049	20.071	26.0844	25.6365	23.3596
AABR07020537.1	AABR07020537.1	DEAD-box helicase 6	1.16948	0.206781	0.988099	1.09145	0.465657	0.853347	0.615762	0.220352	0.408195	0.4746	0.524317	0.7131	0.489702	0.405258	0.805411	0.443982	0.754205	0.465583	0.448716	0.616159	1.24698	0.707153	0.758954	0.0789792
AABR07020786.1	AABR07020786.1	pyruvate dehydrogenase complex, component X	3.97382	0.415726	1.62092	1.86833	3.22059	1.31857	0.331286	2.5376	1.05593	0.727389	0.759732	0.716529	0.504931	0.363701	0.546101	0.0601858	3.47521	3.00786	2.00661	2.65297	2.87933	1.03745	2.61299	2.67796
AABR07020815.1	AABR07020815.1	Eph receptor A3	2.93142	9.51104	13.4975	0	2.79478	5.98133	7.60926	12.0933	1.31861	9.56491	9.64657	0.425478	0.912951	1.19764	7.47554	4.33431	0.693841	6.83594	4.9573	9.73709	0.808589	4.27324	14.7278	10.9497
AABR07021204.1	AABR07021204.1	intercellular adhesion molecule 1	1.32808	1.00386	1.34578	1.97613	1.38368	2.87784	1.67835	1.82075	1.75724	0.693151	1.51924	0.92933	1.07305	1.48085	1.37544	1.25485	1.1607	0.971564	0.679214	1.26641	2.03214	1.88226	2.43518	1.87824
AABR07021384.1	AABR07021384.1	REV1, DNA directed polymerase	1.78111	2.10862	0.540729	1.0217	0.685675	0	0.695452	2.49055	1.68453	1.32078	0.755033	0.61994	1.72891	1.87038	1.26961	2.7847	0.56414	1.26505	0.541085	0.9734	0.679136	0.475865	0.28361	1.31448
AABR07021544.2	AABR07021544.2	olfactory receptor 1561	0.226445	0	0.398633	8.43298	1.50405	2.28317	0	1.66838	3.65625	3.18181	3.91359	6.15428	1.52671	8.17134	2.94293	1.64153	24.7597	13.2215	4.78329	7.43531	19.8862	4.14046	11.3849	16.3185
AABR07021704.1	AABR07021704.1	macrophage scavenger receptor 1	1.80784	0.422546	0.752304	2.55669	3.29916	1.66802	0.378148	1.51327	1.80914	1.60882	1.19786	1.07603	0.972049	1.25254	0.802447	0.558145	3.1301	1.4765	0.277021	1.257	2.26729	1.13716	0.881585	0.899971
AABR07021812.1	AABR07021812.1	programmed cell death 6 interacting protein	4.54803	0.527977	2.24187	6.21493	5.3401	3.05894	0.38554	3.27387	5.54242	3.35902	2.34901	4.24177	3.08568	4.57896	2.11967	2.05243	5.36009	1.87935	1.448	2.6821	4.28492	1.83333	2.34333	2.5989
AABR07021871.1	AABR07021871.1	B-cell linker	97.6151	129.501	91.6796	117.685	107.272	128.61	137.381	87.7029	119.126	130.061	118.341	125.53	95.7556	131.592	108.114	97.8908	82.1554	102.938	94.017	128.334	94.8405	113.744	83.4203	87.325
AABR07021955.1	AABR07021955.1	aldo-keto reductase family 1, member C19	3.89889	2.25134	2.99662	6.21111	3.11268	5.093	1.45241	3.76549	4.05784	4.98673	3.4535	3.33208	3.30583	4.2965	3.72994	2.05137	3.12573	2.28103	1.62051	4.03415	3.28256	4.01656	4.02817	2.72734
AABR07021988.1	AABR07021988.1	MIA SH3 domain ER export factor 3	41.1801	20.4646	27.3834	40.5946	36.442	36.3358	28.3221	41.3498	27.8826	26.1509	31.9914	30.9637	30.0721	34.1781	33.8177	26.6273	23.6009	23.1282	19.8384	37.147	36.0906	37.5385	40.5676	39.4107
AABR07022022.1	AABR07022022.1	exosome component 1	1.25353	0	1.95578	0.0952368	0.828072	0.116149	1.91418	0.625872	0.0751596	1.14524	0.211677	0	0.423758	0	0.525324	0.0557408	0.131219	0.359075	0.198963	0.898937	0	0	0.264409	0
AABR07022144.1	AABR07022144.1	acyl-CoA thioesterase 9	9.35021	5.79782	8.4105	12.5772	8.71354	11.3327	17.0936	14.1952	8.60863	7.78188	11.2719	11.1709	11.4144	13.9599	13.7743	13.6834	6.53076	8.48288	6.70635	11.0372	8.66108	12.0003	11.6503	9.91199
AABR07024131.1	AABR07024131.1	terminal uridylyl transferase 4	34.0293	19.5138	23.9177	27.7227	38.9995	32.1193	24.3531	38.5662	16.153	9.56062	23.2137	33.4988	14.7537	22.533	29.8361	31.4063	23.0804	22.3836	12.9821	18.1155	35.3889	19.2256	26.1144	26.5287
AABR07024139.1	AABR07024139.1	neuroendocrine convertase 1-like	1.9418	4.53801	2.39763	0.866391	2.8021	2.61611	1.6306	0	3.55e-10	0.637257	3.25007	4.39208	2.45726	4.47979	1.24098	0.91327	0.671631	4.4538	1.7555	0.441659	0.32122	1.40904	0	1.29304
AABR07024360.1	AABR07024360.1	H1.6 linker histone, cluster member	1.50285	0	0	0	0	0	0	0.554638	0	0	0	0	0	2.03836	0	0	0	0	0	0	0	0	0	0
AABR07024381.1	AABR07024381.1	synaptonemal complex protein 3	2.45125	0.459463	2.17405	2.32265	2.1133	5.43774	4.64558	4.30094	2.15886	1.83122	2.20158	1.2301	1.28586	2.64141	4.23536	2.32852	2.15124	0	2.39591	0.877963	1.90461	1.2963	2.28817	2.90339
AABR07024439.1	AABR07024439.1	phospholipase D2	2.21099	1.33502	2.28706	2.27574	4.43069	3.40821	3.83752	3.69872	2.05666	2.62378	1.59576	0.370746	2.7848	0	1.66706	1.93571	1.01327	3.04437	0.432603	0.378024	0.213182	0.185621	2.49738	1.2952
AABR07024769.1	AABR07024769.1	neuregulin 3	9.43865	4.58532	4.95756	7.22623	10.7578	6.03809	2.6778	3.95931	3.97079	2.23648	7.5591	4.72294	6.20145	4.29719	3.98431	3.10137	7.3552	5.6797	4.69054	5.60372	6.84141	8.156	4.76812	6.19527
AABR07024795.1	AABR07024795.1	sirtuin 3	1.30193	0.79615	0.675793	0	0.949433	1.50556	1.10225	1.62711	0	0.742615	0	0	0.74603	0.59416	0.029551	0.452865	0.254563	0.956229	0	1.03658	0.0767495	0.537634	1.23088	0
AABR07024869.1	AABR07024869.1	armadillo repeat containing 3	1.68925	0	0.32997	0.930924	1.24376	2.27307	0	1.10577	0.755939	0	1.08289	0	1.01558	3.0468	0.977967	0.544217	5.37952	3.55037	0.991989	0.586736	0.411889	0.286157	0.243159	2.26485
AABR07025010.1	AABR07025010.1	vascular endothelial growth factor C	129.939	155.024	121.115	77.2265	142.555	149.075	344.797	221.024	76.3424	93.7627	100.898	114.093	113.86	115.117	190.894	198.849	106.789	137.241	138.463	122.984	124.809	130.401	289.242	261.66
AABR07025089.1	AABR07025089.1	phosphodiesterase 7A	0.958834	0.485683	0.438699	0.825464	0.744289	0.36707	0.890746	0.568682	0.989795	0.578643	1.15931	0.700165	0.614634	0.965438	0.630455	0.355988	1.48771	0.999164	0.876394	1.17209	1.83479	1.16626	0.835936	0.56701
AABR07025295.1	AABR07025295.1	ataxin 3	0.48877	0.183129	0.191795	1.55685	0.440033	0.457439	0.229376	0.161893	0.590752	0.427112	0.302682	0.17242	0.370322	0.423044	0.302931	0.221155	0.597639	0.101237	0.09557	0.643291	1.19311	0.342071	0.645298	0.35923
AABR07025316.1	AABR07025316.1	BMP-2 inducible kinase	6.79244	3.1415	4.36391	8.03418	4.30484	4.91295	1.63777	1.27169	3.45331	2.11554	3.85987	3.47848	4.45592	5.69304	2.55455	1.42307	6.01079	2.20911	1.75	3.12644	4.73844	4.53617	1.07438	1.57613
AABR07025358.1	AABR07025358.1	solute carrier family 35, member F4	0	0	0	0	0.471555	2.34225	0	0	0	0	0	0	0	1.24499	0	0	0	0	0	2.36888	0	0	0	0
AABR07025986.2	AABR07025986.2	matrix metallopeptidase 15	3.74945	1.46609	3.94491	1.83273	6.7173	0	5.54682	5.45611	1.51818	0	3.18953	0	0	0	0	0	1.01794	0	0	0	0	0	0	0
AABR07026112.1	AABR07026112.1	ring finger protein 122	3.94306	8.65479	1.63576	5.64585	5.80424	7.15769	2.87756	5.8646	8.09798	7.98935	3.72364	3.63291	3.82773	4.86134	9.90746	3.97191	4.7111	2.45426	3.42751	9.84873	4.87035	6.42628	7.78977	5.71142
AABR07026137.2	AABR07026137.2	olfactory receptor 213	8.26244	5.24827	6.91081	9.55413	4.73771	8.72539	7.23288	7.61008	4.01912	3.23503	3.74598	5.15183	5.96614	7.30075	4.61395	4.66693	3.94495	3.60967	3.14633	4.69252	5.24261	5.26296	3.89554	2.12285
AABR07026240.1	AABR07026240.1	similar to Vomeromodulin	0	1.54602	0.828458	0.232087	0	0.771192	0.625043	0.709066	0.57146	0	0.13723	0	0.391977	0	0	0.14077	0.511452	0	0.336999	0.595694	0.618247	0.144035	0.127592	1.19635
AABR07026271.1	AABR07026271.1	similar to ubiquitin specific protease 12	1.49935	0.716159	0.506511	2.34895	1.42742	1.27041	0.90741	1.18933	1.04489	2.09681	0.911133	1.37539	2.10292	1.03019	1.33783	0.72192	2.17983	0.99436	0.580084	0.757161	1.38376	1.12553	1.49222	1.30293
AABR07026291.1	AABR07026291.1	RGD1564712	3.23435	1.97864	1.7972	2.94074	3.12836	3.039	1.55835	2.45918	3.59928	2.60982	2.50249	2.34348	1.80018	1.42005	2.70982	1.61514	3.18837	3.02373	1.80512	2.44351	2.21683	2.87721	2.12399	2.12713
AABR07026294.1	AABR07026294.1	zinc finger, C2HC-type containing 1A	35.8621	21.234	26.4583	30.7948	29.8137	29.0054	34.7968	36.6542	22.0243	23.7544	30.9073	27.7954	30.0924	30.2777	28.4357	25.2042	19.9546	25.5668	22.236	34.7169	29.3691	30.8896	32.4563	31.2015
AABR07026361.2	AABR07026361.2	diphthamide biosynthesis 5	0	0	0	0	8.78144	0	0	0	0	0	0.799032	3.38342	0	8.07201	8.70572	2.43065	0.765972	0	0	1.75295	1.23086	3.3735	0.71571	0.71333
AABR07026424.1	AABR07026424.1	microtubule-associated protein 1 light chain 3 beta 2	159.453	114.04	104.026	136.579	148.476	144.48	90.0087	134.474	138.48	137.577	133.752	148.427	130.013	134.951	123.101	123.685	131.701	109.001	82.7502	163.68	139.893	142.14	127.829	140.75
AABR07026539.1	AABR07026539.1	uncharacterized LOC102553495	0	0	0.751272	0	0.408616	1.12751	0.20029	0.367404	1.11452	0.661368	0	0	0	0	0.909453	0.091273	5.81417	2.55562	1.0909	0	1.46937	0	0	0.677447
AABR07026654.1	AABR07026654.1	pyruvate dehydrogenase (lipoamide) alpha 1-like 1	11.9129	2.56954	5.98033	11.3461	11.8273	7.51718	2.28142	7.49334	8.02157	5.21404	5.89735	6.27225	4.23407	6.68641	6.74061	4.39976	9.16407	5.04101	2.79995	8.53339	12.5034	5.25429	7.1788	7.28213
AABR07026805.1	AABR07026805.1	USH1 protein network component harmonin binding protein 1	1.6721	0.896837	1.15972	0.510519	1.5259	0.884956	0.644565	1.88322	0.223123	0.422393	0.176639	0.0815689	0.356617	0.199752	0.121221	0.0999471	0.341446	0.923343	0.118269	0.4512	0.0238276	0.116858	0.936549	0.447144
AABR07026805.2	AABR07026805.2	acyl-CoA thioesterase 13	0.200363	0	0	0.94312	1.68847	0.500132	0	0.413057	1.74682	0.376965	0.679244	0.438238	0	0.418519	0	0	0.260701	0.473	0.521305	1.34136	2.23666	4.16982	0.262908	3.81291
AABR07026892.1	AABR07026892.1	zinc finger protein 420-like	3.33899	9.21334	4.63632	8.15147	7.09862	4.39241	6.18332	0	11.605	1.88694	2.27625	3.92868	0.692292	5.96026	0.712036	3.0516	9.24621	4.43791	1.82599	14.7843	5.77118	9.41024	0	3.39604
AABR07026893.1	AABR07026893.1	olfactory receptor 337	71.3136	71.7195	70.9248	68.4586	50.1003	59.4866	61.4965	71.2996	72.0855	68.9462	63.8019	46.2704	55.21	43.3764	54.5179	53.6298	38.6591	57.2056	67.3417	59.2957	92.8019	71.4977	59.2208	54.0249
AABR07026929.1	AABR07026929.1	LIM homeobox 1	0.143823	0	0.336623	0.705244	0	0.294909	0.788416	0.144072	0.678663	0	0.837036	1.85579	0.267437	1.99716	2.21041	0.645275	0.324489	0.584293	0.0855102	0.376972	0.312934	0.583391	0.907245	0.332438
AABR07027088.1	AABR07027088.1	SR-related CTD-associated factor 4	0	0	0	0	0.938409	0	0	0	1.6205	0	2.92612	0	0.698526	4.25783	5.56e-07	0	1.2654	0	1.45878	1.49378	2.68081	0.482349	0	0
AABR07027235.1	AABR07027235.1	ring finger protein 170	4.65947	1.79291	2.00554	4.87238	3.48436	4.82958	4.61874	4.14486	4.53755	2.58079	3.67027	5.31824	4.51631	5.52834	5.12309	3.83478	2.5967	1.91154	0.566267	3.52361	1.90865	1.59375	2.58023	1.87767
AABR07027267.1	AABR07027267.1	CDK5 regulatory subunit associated protein 1	3.58886	1.80511	2.163	3.08754	2.45601	3.79305	1.07533	1.55052	1.90438	1.43718	2.62563	2.44405	2.3002	2.32625	2.26046	1.24721	2.03721	1.43473	1.15284	2.53496	3.0123	2.29023	1.45185	0.561786
AABR07027306.1	AABR07027306.1	inhibitory synaptic factor 2A	104.195	20.927	46.4561	70.7852	106.962	59.2992	29.938	95.6242	83.9051	47.4776	31.9176	64.2886	62.5852	59.9959	42.4124	35.6446	13.3026	8.80465	2.92579	17.6989	13.316	12.7173	6.69329	11.793
AABR07027870.1	AABR07027870.1	amphiphysin-like	103.073	67.8421	68.7286	73.0559	108.581	81.68	62.0337	97.9128	48.6277	44.9758	60.0063	67.6111	46.7048	62.48	73.4728	59.3078	87.878	92.9262	45.9986	64.8894	57.9251	58.4603	80.0641	84.986
AABR07027902.1	AABR07027902.1	IQ motif containing GTPase activating protein 2	25.8855	13.723	19.5689	22.2188	18.3179	20.65	21.4232	23.5833	17.8706	12.6006	21.5009	19.0197	22.9258	25.5439	23.7644	15.5466	16.598	19.306	14.8825	15.9821	18.9595	22.6111	22.1549	15.9303
AABR07028615.1	AABR07028615.1	histone cluster 1 H2a family member I like 1	4.79237	1.33528	1.66664	9.53155	3.74296	4.84947	0.957581	4.55417	5.8019	3.80522	4.29002	4.17625	3.50196	5.20219	4.38857	3.11353	6.44683	3.19419	0.914239	5.40288	5.50675	3.15708	3.77311	3.13376
AABR07028768.1	AABR07028768.1	UDP-glucose 6-dehydrogenase	0.484084	0.425857	1.1262	1.05936	0.47211	1.06768	0.333955	1.09514	0.430329	0	1.22978	2.57669	1.4401	1.62518	0.555081	0.765322	1.74998	2.56762	1.50253	0.400136	0	0.381402	0	0
AABR07028769.1	AABR07028769.1	matrix metallopeptidase 8	44.1136	52.027	32.4107	44.3887	48.5913	56.5174	24.2492	32.3843	47.2229	64.6525	31.2052	25.0558	35.1925	26.5965	35.2232	18.1182	34.8397	30.1003	36.9962	62.6239	48.2597	69.9757	39.2486	35.0764
AABR07028795.1	AABR07028795.1	TAM41 mitochondrial translocator assembly and maintenance homolog	51.2518	23.2813	25.8535	71.7181	43.1038	52.8833	3.14852	32.4949	75.654	69.6554	25.0043	17.0336	38.0902	34.5468	44.0735	18.3388	74.1924	19.2818	18.5633	83.4579	72.2803	58.1671	40.9148	27.6665
AABR07028805.1	AABR07028805.1	SWI/SNF related, matrix associated, actin dependent regulator of chromatin, subfamily a, member 4	12.5041	5.19848	7.57063	11.8132	10.9679	10.0383	11.8337	14.1021	8.05431	7.00406	6.7534	5.94813	5.31311	11.311	6.60152	4.71515	10.2487	10.7981	4.88553	9.57278	11.268	5.02775	9.17395	7.04395
AABR07028816.1	AABR07028816.1	peptidoglycan recognition protein 3	0	4.65827	0	0	0	0	3.80313	1.75608	0	1.23174	1.01035	0	0.953977	0	0.938664	1.73928	0.634125	1.20016	0	0.364921	0	1.40693	1.24668	0
AABR07028872.1	AABR07028872.1	Janus kinase 3	0	0	0	0.365679	0.262944	0.234888	0	0.127676	0.155561	0.0775841	0.59971	0	0	0	0	0	1.33473	1.02924	0.524625	0	1.92814	1.14818	0.627836	0.871745
AABR07028887.1	AABR07028887.1	G-rich RNA sequence binding factor 1	1.65976	0.128126	0.335082	4.26593	1.36847	1.78804	0.213844	0.661407	3.574	0.888653	1.67511	1.41076	0.935571	1.50091	1.3943	0.613535	3.47076	1.80158	0.488854	2.65414	2.59872	1.71862	1.39002	1.29353
AABR07028902.1	AABR07028902.1	collagen type XXVI alpha 1 chain	1.04527	0.325799	0.435969	4.46458	0.614768	0.607917	0.18896	0.617411	1.4767	0.454621	1.28992	1.52447	0.574654	2.03093	1.18444	0.999493	0.771656	0.324164	0.094911	0.417665	0.594036	0.295978	0.205135	0.250882
AABR07028970.2	AABR07028970.2	ribonuclease 17	0	0	0.34202	1.13236	0	0	0	0.504892	0	0.644803	0	1.37922	0	0	0	0	2.13597	0	0	0.599663	0	0.298014	0	0
AABR07028997.1	AABR07028997.1	lysophosphatidylglycerol acyltransferase 1	3.28914	3.90124	2.29622	4.72796	3.27621	5.80526	0.275319	2.81777	2.70937	1.33951	4.20626	1.95694	1.98944	2.39291	2.68194	2.90582	3.76205	1.75348	1.44775	4.43872	1.99423	4.33318	2.80647	2.02125
AABR07029195.1	AABR07029195.1	damage specific DNA binding protein 2	1.32771	0.295505	0.336366	1.66872	0.66539	1.18508	0	0.592277	0.672583	0.432837	0.422419	0.918212	0.758688	1.17541	0.723729	1.03942	0.261381	0.663126	0.594153	0.160211	0.321272	1.38323	0.329869	0.135965
AABR07029269.1	AABR07029269.1	elongator complex protein 1	0.722664	0	0.321236	0.179846	0.399608	0.258577	0	0.260739	0	0	0.296132	0.20868	0	0.184277	0.145276	0	1.54357	0.24069	0	0.784671	0.229524	0.0967991	0.183693	1.07624
AABR07029410.1	AABR07029410.1	cholinergic receptor nicotinic delta subunit	7.56432	1.9654	14.3635	4.70614	13.9482	0	0	0	0	0	0	8.60422	20.7628	2.128	0	3.81595	0	3.99756	4.04452	0	0	0	1.83864	3.02782
AABR07029467.2	AABR07029467.2	Jupiter microtubule associated homolog 2	1107.69	836.192	1409.1	965.564	905.61	910.913	1573.18	1248.08	1287.78	773.857	1010.51	1610.42	2323.03	1646.08	981.037	1189.03	483.292	408.512	528.984	362.389	408.822	422.365	464.001	559.83
AABR07029581.1	AABR07029581.1	fibroblast activation protein, alpha	44.6043	101.912	24.0996	66.1797	57.4693	102.156	28.1562	40.4683	86.1856	123.978	54.5681	40.9145	44.7437	48.6183	62.2479	26.5564	56.1479	52.747	48.6624	105.388	79.6316	123.452	64.0501	45.6154
AABR07029596.1	AABR07029596.1	integrator complex subunit 10	1.78696	1.21247	0.912499	4.16584	2.36781	2.82435	0.450067	1.85327	2.77938	2.68936	2.03043	3.4548	2.92044	4.78855	3.64827	2.6656	4.04118	2.90342	0.669366	3.07867	1.66724	2.46106	2.18781	1.82963
AABR07029605.1	AABR07029605.1	olfactory receptor 10A3-like	8.21606	8.47689	6.60347	9.21727	7.26975	8.33353	3.57664	3.34936	8.29943	7.31645	7.75929	6.53761	5.28748	7.67767	3.03207	2.15216	7.36731	5.97253	7.54657	6.59574	8.87974	8.20442	3.58639	4.1331
AABR07029651.1	AABR07029651.1	transmembrane protein 102	15.2921	8.6207	8.94083	22.2956	13.7936	11.8931	8.03301	13.5118	18.0732	14.3963	16.2654	15.9361	12.0949	16.3027	18.1427	14.3555	13.9002	9.50734	5.14795	15.8	11.808	12.1996	11.644	12.2439
AABR07029661.1	AABR07029661.1	fatty acid hydroxylase domain containing 2	2.88059	2.20411	0.263452	0	1.47087	0	1.5852	5.12975	0.0828398	1.29419	1.92713	3.5775	1.81003	0.0107234	0.00618432	0.20976	2.70903	2.65391	0.427804	0.000113823	0.980063	0	0.271778	2.65126
AABR07029809.1	AABR07029809.1	eosinophil-associated, ribonuclease A family, member 1	7.05927	1.87321	4.51602	9.9956	4.71743	6.73078	0.7595	2.32205	4.18762	2.99811	3.10809	5.1684	4.42264	4.9426	4.53937	1.84299	5.6748	2.90991	1.61058	3.92356	5.24928	4.28661	1.50475	1.10286
AABR07029863.1	AABR07029863.1	acyl-CoA synthetase medium-chain family member 2	7.75968	0	4.06189	10.8363	6.24887	15.7456	0	14.8084	0	0	0	16.716	13.8754	4.02771	24.6155	0	6.16886	0	0	22.0329	0	0	16.2938	0
AABR07029863.3	AABR07029863.3	olfactory receptor 781	13.4412	9.36884	4.1294	15.3607	10.3864	5.59409	14.3601	12.8962	8.17625	9.74433	16.2946	13.2055	10.0807	10.3933	14.4321	12.6848	19.8331	7.70285	9.01517	11.0113	14.9955	14.9605	21.7703	8.83991
AABR07030435.1	AABR07030435.1	SEC14-like lipid binding 2	2.77506	9.10775	2.78562	2.94689	1.3299	8.38846	3.4167	1.16664	4.78883	2.78152	2.56957	2.38997	2.67576	2.50011	5.66842	0.574252	1.08105	0	3.48628	6.49872	5.2159	4.52838	3.32942	1.32468
AABR07030443.2	AABR07030443.2	titin-cap	18.6544	3.37063	14.6359	0.339231	19.4082	12.4683	12.088	16.9113	5.11266	9.42988	2.3413	1.82294	3.83672	3.23263	2.07981	2.06046	1.41645	0.533695	1.0248	3.45713	1.32139	3.23698	7.9437	1.68673
AABR07030494.1	AABR07030494.1	RUN and SH3 domain containing 2	0	0	0	0	0	0	0	0	0.277924	0.243923	0.398979	0.207482	0.188271	0.497995	1.81358	0	0	0	0	0	0	1.05287	0.903258	0.187075
AABR07030521.1	AABR07030521.1	proline rich protein 2-like 1	8.57757	7.05329	5.96366	6.70278	7.63477	8.61607	7.30881	7.45099	3.25666	3.79808	7.47548	7.1388	4.87448	7.41233	6.91456	7.95453	3.00713	4.32707	3.09917	4.35578	3.52493	3.94828	4.61013	4.26401
AABR07030603.1	AABR07030603.1	tubulin tyrosine ligase	2.6018	3.3864	5.24465	30.0978	3.93635	2.43572	0.104325	4.35077	8.21695	0	9.33491	8.98684	2.65539	10.1281	8.90463	5.41128	30.9219	8.4265	9.59896	7.45444	33.8055	16.0889	19.0167	15.7881
AABR07030603.2	AABR07030603.2	adipocyte-related X-chromosome expressed sequence 2	63.1495	57.9588	36.1698	106.228	60.9592	58.9269	22.5261	42.5608	83.9514	34.0208	112.322	46.4198	38.1563	71.3169	44.6686	33.4827	140.121	131.429	123.299	149.986	277	229.184	175.37	137.758
AABR07030861.1	AABR07030861.1	olfactory receptor 146-like	2.05844	2.38362	1.87425	4.11428	2.7354	4.58624	1.79097	3.3424	3.59314	3.973	2.95732	3.27682	3.22241	3.47932	3.99823	2.90155	3.47728	1.9658	1.99244	3.34526	5.36498	5.83798	4.95295	3.19898
AABR07030901.1	AABR07030901.1	prefoldin subunit 5	0.0906918	0	0.238954	0.0554452	0.354534	2.10061	0	0.0342608	0.275664	0.16523	4.79402	2.32291	0.159247	2.18028	1.70916	0.0683942	0.367524	0.514705	0.527379	0.857567	0.196719	0.654221	4.39893	0.190033
AABR07030903.1	AABR07030903.1	taspase 1	1.06735	0.646965	0.959349	1.05159	0.755018	2.48443	0.644566	0.705123	1.26372	1.08014	1.4207	1.39322	0.357195	0.234615	2.76238	0	0.310668	1.15637	0.766584	1.06422	0	0.539567	0.915515	0.759684
AABR07030926.1	AABR07030926.1	insulin-like 3	60.8836	16.8026	70.051	69.389	62.1768	48.5458	82.9477	79.9447	41.2184	65.6427	60.9945	69.2536	63.477	67.1731	74.4116	54.0616	50.882	15.9372	37.2989	77.1745	64.0148	59.9189	60.2535	63.9699
AABR07031193.1	AABR07031193.1	laminin subunit alpha 3	0.465097	0.741098	0.0664488	0.562927	0.650386	1.72778	0.215484	0.467652	0.116206	0.464335	3.80089	2.11851	1.54525	1.31156	1.6247	0.758183	0.314634	0.708157	0.031741	1.39068	0.582638	1.09828	4.95426	0.14763
AABR07031445.1	AABR07031445.1	cytochrome b5 type B	125.228	27.5344	56.2654	171.235	108.398	68.3315	16.2255	104.616	109.269	57.6652	79.4068	97.8692	60.4416	95.276	72.3969	53.7965	130.373	49.2327	18.9757	76.8941	100.208	73.5667	62.6578	76.6227
AABR07031480.1	AABR07031480.1	WD repeat domain 43	14.9453	13.2828	11.4452	23.0146	14.6338	14.7668	4.65235	12.8009	15.7324	15.611	15.0908	16.5259	10.9915	17.531	9.1299	5.84175	11.9307	10.4561	5.2986	11.7368	11.8724	8.581	6.29357	9.26846
AABR07031491.2	AABR07031491.2	engrailed homeobox 2	170.508	94.9698	112.397	175.005	164.135	130.791	96.7869	177.955	142.309	113.848	124.494	142.847	104.963	138.802	145.789	107.683	133.309	100.379	74.0712	137.298	130.998	137.975	134.29	141.794
AABR07031494.1	AABR07031494.1	hypothetical protein LOC691254	1.02582	0.485504	0.698294	0.538629	0.5643	0.598299	0.500913	0.642977	0.360148	0.439605	1.35613	0.79783	0.522363	1.1705	1.08353	0.264838	0.525053	0.484322	0.152002	1.04246	0.661881	1.20784	0.222605	0.289786
AABR07031533.1	AABR07031533.1	homer scaffold protein 3	147.757	39.1841	62.2906	155.772	163.157	88.0484	35.3639	157.194	133.518	49.6634	87.2335	118.026	58.5652	118.324	96.9748	89.3021	142.294	76.3209	15.1163	52.6991	43.3873	26.1112	79.9344	98.3238
AABR07031691.1	AABR07031691.1	lysine demethylase 4A	0	0	0	1.71697	1.537	0	0	0.509491	0	0	0	0	1.38899	0	0	0	0	0	0.607237	1.08205	0	1.04843	0.444498	0.45296
AABR07031756.1	AABR07031756.1	carbohydrate sulfotransferase 4	3.38334	1.42957	0.928179	7.3727	1.95522	3.35224	0.410991	2.20253	5.4096	2.9251	2.28654	1.79276	2.94851	2.96091	1.76636	0.977122	7.64855	2.22	0.237367	3.27999	5.14465	1.77397	1.07266	2.61798
AABR07031963.1	AABR07031963.1	tyrosine 3-monooxygenase/tryptophan 5-monooxygenase activation protein, zeta	9.40096	5.43727	5.22831	12.1384	10.8695	8.93671	5.03979	8.04404	11.1684	8.55488	8.94037	6.92514	7.85981	10.7408	8.04117	5.47878	10.3128	8.65985	4.74596	10.6176	9.35499	6.47821	6.81457	6.26363
AABR07032097.1	AABR07032097.1	tyrosine aminotransferase	7.20561	2.24617	5.58494	2.34858	3.39105	1.51657	4.96075	3.52999	2.24839	1.26153	3.17027	2.54991	1.0203	3.9847	1.93181	2.02101	0.534302	1.10766	0.891804	1.46322	0.539054	1.06432	1.13375	0.760964
AABR07032202.1	AABR07032202.1	cysteine rich tail 1	0	0.664224	0.667928	0	2.2211	3.09826	0	0.840405	0	2.97848	0.656679	0	0	0.152946	0	0	1.87416	0.249052	0	0.214351	2.38098	0	0.485992	0
AABR07032261.2	AABR07032261.2	zinc finger protein 420	0.652725	0	0	0	0	0	0	0	0	0	0	0	0	0	0.425461	0	1.34374	2.24546	0	0	0	0.995184	1.68401	3.44242
AABR07032520.1	AABR07032520.1	tripartite motif-containing 3	1.82924	2.06393	1.02048	2.5077	1.90382	3.37215	0	2.52669	0.79274	4.37795	4.47895	7.32001	1.18987	6.40496	0.9207	1.74834	7.41501	4.76256	5.1476	6.31914	4.46911	3.38655	3.09534	4.30388
AABR07032622.1	AABR07032622.1	homeobox A11	1.84849	0	0	0.509643	0.454237	0.828783	0	0	0.414318	0	0.296094	0.62018	0	0.370545	0.267189	0	0.841822	1.05935	0.723367	0.96351	0	0.313209	0	0.274595
AABR07032904.1	AABR07032904.1	nucleosome assembly protein 1-like 1	23.5568	16.3793	10.3569	16.6726	11.0165	25.0415	9.14663	11.4758	23.1974	13.6796	16.3375	16.488	14.0696	21.563	14.347	10.5539	23.4585	15.2963	20.9791	15.4772	26.2848	18.5481	13.353	8.66847
AABR07033023.1	AABR07033023.1	olfactory receptor 109	1.66778	0.852219	1.11162	0.87686	0.917822	1.00765	0.309499	0.717772	1.37407	0.752734	1.52702	0.915124	0.796105	1.54575	0.323109	0.733888	0.388059	0.602366	0.906764	1.30397	1.93137	1.22613	6.68e-10	0.722204
AABR07033287.1	AABR07033287.1	ring finger protein 185	0	0	0	4.08311	0	0.827543	0.630505	0	0	0.723159	0.59057	2.48583	1.10069	2.97191	0.53547	2.39356	0	0	0	0	0	0	1.05719	0
AABR07033318.1	AABR07033318.1	olfactory receptor 1328	4.98544	1.7887	2.02626	5.03111	1.80014	3.77909	2.4615	1.35471	3.10828	0.972957	2.57946	2.81818	3.20593	5.21584	3.05764	2.05244	3.09849	1.99814	2.12718	1.71856	2.2623	2.45321	1.06753	1.66227
AABR07033882.1	AABR07033882.1	REST corepressor 1	1.32224	0.910541	0.739771	12.3815	1.72634	7.6081	0.326243	2.31678	8.93576	8.93972	3.13657	10.2934	20.4956	5.82325	8.69828	7.5281	5.03833	2.64292	2.5848	1.02129	0.958554	1.38057	2.69764	2.73418
AABR07033987.1	AABR07033987.1	family with sequence similarity 184, member B	0	0	0	0	0	0	11.0555	0	0	0	0	0	0	0	1.37916	0	0	0	0	0	0	0	0	0
AABR07034273.1	AABR07034273.1	N-alpha-acetyltransferase 50-like	6.77e-07	0	0.623789	0	0	9.47e-07	0	0	0	0	0	0	0	0	0	0	0	0.751805	0	0.323003	0	1.99e-09	0	0
AABR07034362.2	AABR07034362.2	transmembrane protein 221	1.35537	0.879835	0.748207	1.75752	1.58398	2.61598	2.08639	0.747084	1.16454	2.16929	0.103923	0.639353	0.296882	2.84598	1.34623	1.2747	1.64154	1.49275	0.761446	0.676051	2.02256	1.19436	0.576163	0.98313
AABR07034438.1	AABR07034438.1	olfactory receptor 1687	4.37143	1.49189	2.24255	7.98982	4.40843	3.66511	1.48327	4.12353	3.77409	3.03323	5.3598	3.99005	3.07278	3.83487	2.60132	2.24856	7.62608	4.45957	2.11166	3.53648	5.66081	3.58239	4.5778	3.46175
AABR07034445.1	AABR07034445.1	MON2 homolog, regulator of endosome-to-Golgi trafficking	1.53664	1.88346	1.62219	0.471462	2.9508	1.4832	2.05928	2.05308	0.236103	0.333052	0.324347	0.574658	0.492143	0.716995	0.765643	1.0347	0.406198	0.608982	0.623275	0.746452	0.910089	0.746314	0.97074	2.23727
AABR07034637.1	AABR07034637.1	egl-9 family hypoxia-inducible factor 1	10.526	1.55553	8.54218	14.006	7.42995	6.92534	9.33894	8.08657	8.38698	4.54159	7.8304	12.6023	3.63933	9.96236	6.22324	7.98231	5.62088	6.13855	4.06634	3.44764	9.99984	5.53562	4.28587	1.73503
AABR07034639.1	AABR07034639.1	ral guanine nucleotide dissociation stimulator-like	0.136739	1.20985	0.758596	0.979868	1.23295	1.51977	0.893068	1.43307	0.857211	1.53851	1.10578	0.402948	0.205487	0.254213	1.01142	0.21886	0.191607	0.467409	0	0.893491	0.295856	0.627791	0.637088	0.449647
AABR07034657.1	AABR07034657.1	B9 domain containing 2	2.27943	5.27074	2.46519	0	2.32342	2.83264	2.76011	3.61942	3.17685	1.84983	3.03527	1.32151	2.37589	2.2127	2.7455	2.54504	1.67531	2.1124	1.85522	1.91872	0.384861	1.87249	2.27594	2.59442
AABR07034706.1	AABR07034706.1	DNA segment, Chr 5, ERATO Doi 579, expressed	0.823587	0	2.42628	6.15219	2.44178	3.8805	2.56457	3.25151	6.12069	8.70948	17.835	15.4106	8.14222	10.4238	8.93933	5.58374	1.1291	0.472365	0.969667	6.89146	1.21079	0	3.88918	1.0926
AABR07034739.1	AABR07034739.1	Ig lambda-2 chain C region	0	0	0	0	0	1.54199	0	0	0	0.172311	0.275435	0.288191	1.19877	0	0	0.276975	0	0	0	0	0	0.291237	0	0
AABR07034751.1	AABR07034751.1	coronin 1C	0.339993	0	0	0.509643	0	7.60778	0	0	0	0.166695	4.18337	1.15812	0	6.44826	1.65636	0	0.733926	0.879296	1.69295	3.2117	0	1.97676	1.44518	0.212393
AABR07034767.1	AABR07034767.1	membrane palmitoylated protein 3	1.01485	0.585759	0.445761	11.0595	1.25436	5.72701	0.736864	1.5569	7.1218	7.09983	3.3325	10.5773	17.7739	7.15179	8.21356	9.65766	2.10881	0.747005	2.94219	2.02187	4.91842	3.36437	4.85421	3.40406
AABR07034833.1	AABR07034833.1	methylthioribose-1-phosphate isomerase 1	3.10823	0	0	0.616745	3.99996	2.25443	2.06554	2.49577	0.295956	0	0.421071	0.714912	0.277366	0.360743	0	2.23566	0	0	0	0	5.83706	5.27664	4.29338	0.160636
AABR07034940.2	AABR07034940.2	family with sequence similarity 124B	0.401574	0.328641	0.56359	0.395183	0.534267	0.327701	0.520444	0.599237	0.162032	0.287607	0.349634	0.720036	0.221976	0.580708	0.429873	0	0.10903	1.25403	0.428108	0.252003	0.175422	0.489651	0.107136	1.10362
AABR07034980.1	AABR07034980.1	ribonucleoprotein, PTB-binding 1	1.31315	1.15883	1.2742	1.42326	2.23945	2.03901	2.67086	1.0855	0.289631	0.255487	1.66227	2.17481	0.979569	0	0.951801	0.422029	0.980557	0	1.27028	2.4865	0	1.10935	2.81985	1.57789
AABR07035091.1	AABR07035091.1	transmembrane protein 251	0	0	0	0.538632	0	0.439775	0	0	0	0	0	0	0	1.57907	0	0	0	1.52213	0	0.344984	0	0	0	0
AABR07035203.1	AABR07035203.1	ADP-ribosylation factor like GTPase 14	2.90749	0	3.08181	4.29959	0	0	0	1.7126	0	0	0.829565	0	0	0	0	0	13.5209	3.96604	0	1.82225	2.55642	0	1.4858	1.4768
AABR07035218.1	AABR07035218.1	tetratricopeptide repeat domain 24	23.598	10.1783	16.612	20.1778	24.6216	22.5288	11.0666	21.2482	23.6615	21.4867	19.6931	16.2011	13.6729	22.6516	17.4203	15.1753	20.9783	12.9893	9.2957	17.1646	15.5396	15.0485	17.4658	11.0691
AABR07035357.1	AABR07035357.1	ubiquitin carboxyl-terminal hydrolase 12-like	1.49935	0.716159	0.506511	2.34895	1.42742	1.27041	0.90741	1.18933	1.04489	2.09681	0.911133	1.37539	2.10292	1.03019	1.33783	0.72192	2.17983	0.99436	0.580084	0.757161	1.38376	1.12553	1.49222	1.30293
AABR07035428.1	AABR07035428.1	kinesin family member 2C	6.19149	2.19112	1.79386	8.14942	4.91798	5.28541	0.667132	5.9475	4.79357	3.83137	3.85332	4.81614	4.53655	4.90903	4.39995	3.7194	4.27688	2.19202	0.987941	5.88477	4.73214	3.76576	3.26801	1.99983
AABR07035428.2	AABR07035428.2	BOC cell adhesion associated, oncogene regulated	7.95413	7.26668	5.10199	10.0938	7.88702	11.0593	8.43325	10.8934	8.09935	8.08653	8.62933	10.1489	9.13263	9.90106	12.5823	9.82813	5.21369	5.06859	4.47095	9.87201	7.41564	9.382	9.57643	6.90067
AABR07035428.3	AABR07035428.3	LSM11, U7 small nuclear RNA associated	0	0	0	0	0	0	0	0	0	0.738673	0.281513	0	6.05285	0	0	0	0	0	0	1.47533	0	0	1.13755	0
AABR07035539.1	AABR07035539.1	ribosomal protein L31-like 4	239.951	556.528	317.717	247.474	311.08	406.378	586.686	437.62	381.473	379.662	295.111	288.547	261.814	310.802	433.617	502.352	288.022	379.553	370.088	273.077	190.917	227.655	347.589	357.943
AABR07035787.1	AABR07035787.1	Axl receptor tyrosine kinase	38.916	28.6578	29.2244	35.9653	34.4489	37.0206	58.1422	45.7715	19.4278	23.5452	39.8263	38.3331	31.1211	41.0719	49.025	44.2615	24.6189	25.9693	26.4726	38.1783	28.3048	38.9395	47.467	43.0103
AABR07035818.1	AABR07035818.1	N-acetyltransferase 8B	18.8522	19.3271	26.5404	9.11563	14.6961	17.6012	26.6393	24.2764	10.2872	11.7187	22.1332	8.91083	14.821	23.0519	11.9357	14.0773	3.67162	13.1936	19.0456	16.571	4.97506	21.1844	24.9666	27.4881
AABR07035832.1	AABR07035832.1	similar to family with sequence similarity 55, member C	65.0112	75.0348	69.4129	49.9667	61.7286	53.9961	185.786	112.221	46.1829	37.913	52.5099	50.9368	47.6964	56.287	61.4827	64.8521	57.4244	66.8099	54.4565	69.5754	46.1774	45.7723	98.7625	100.97
AABR07036007.1	AABR07036007.1	ubiquitin protein ligase E3 component n-recognin 7 (putative)	7.95661	22.0597	8.12233	7.95833	12.4283	7.3211	19.3874	14.4971	8.23582	10.11	16.2103	9.74078	9.64223	18.4453	22.1272	26.4066	11.0827	13.1472	15.1043	13.2153	14.0328	13.5294	17.3369	16.0816
AABR07036505.1	AABR07036505.1	AF4/FMR2 family, member 3	0	0	0.103803	3.34337	0	0	0	0	1.49138	0	4.62831	0	0	0.214114	0.920396	0	8.38248	3.75209	8.59712	4.54981	12.3654	6.65246	15.825	10.8372
AABR07036513.1	AABR07036513.1	SWI/SNF related, matrix associated, actin dependent regulator of chromatin, subfamily a, member 2	3.24877	1.43986	2.37376	2.50556	2.37377	2.32308	1.38736	3.02254	1.92635	2.31627	2.24164	1.57716	1.74225	1.32432	0.945925	0.930982	0.691573	0.764614	1.04252	1.89493	2.22329	0.893939	0.697075	0.355809
AABR07036649.2	AABR07036649.2	dynein light chain Tctex-type 1	2.29439	0	3.01028	7.72976	5.44504	0	5.25861	3.05084	0.780676	0	2.02225	0	0	0	0	0.943605	0.78423	4.45383	0.998035	0	3.28405	1.0697	4.62004	0
AABR07036855.1	AABR07036855.1	small nuclear ribonucleoprotein polypeptide E	22.8357	18.9978	14.3659	25.9733	20.9515	15.3705	12.4945	19.6061	20.6356	16.9374	24.607	21.584	14.3726	21.7027	21.3629	14.884	23.0782	22.4447	17.471	24.3229	26.0581	22.4734	26.7811	23.2624
AABR07037009.1	AABR07037009.1	peripheral plasma membrane protein CASK-like	0.00510986	1.11829	1.24533	0.908312	1.87165	1.04083	0	3.87362	0.527877	0.397302	0.958849	0.338334	0.678037	1.48698	1.14324	2.3394	0	0.962493	0.840156	0.587439	2.61614	6.67e-09	3.63559	2.11286
AABR07037112.1	AABR07037112.1	tripartite motif-containing 59	9.23102	4.63667	0	0	26.1414	0	0	0	9.3983	11.986	0	0	6.15188	8.24848	0	0	0	0	15.9334	0	0	10.5921	0	25.9576
AABR07037307.1	AABR07037307.1	tubulin tyrosine ligase like 2	0.32018	0.16096	0.501264	0	1.40332	0	0.782241	0	0.576416	0	0.522966	0	0	0.123432	0.176604	0	0	0.0944213	0.77377	0	0	0.623641	1.77e-05	1.1481
AABR07037343.1	AABR07037343.1	mitogen activated protein kinase 3	2.93375	2.8018	2.16361	3.4286	3.73523	3.75468	3.47043	4.36305	0.931216	1.89888	2.23921	1.61948	3.36065	1.94403	5.50752	3.83441	3.58694	4.25525	3.55548	1.93025	4.072	2.59312	7.10998	6.20279
AABR07037447.1	AABR07037447.1	JNK1/MAPK8-associated membrane protein	0	0	1.20614	1.68124	0	0	0	0	2.78304	0	0	0	0	8.63451	4.42031	0	0	0	2.40641	0	0	0	0.872324	0
AABR07037451.2	AABR07037451.2	family with sequence similarity 120C	6.12204	3.37598	4.36535	10.5926	6.19712	6.49227	4.2004	3.83245	8.40779	5.91259	5.63717	5.00618	5.31383	6.85653	3.17544	2.93726	9.47405	4.82579	1.96975	4.50171	5.46886	3.40737	2.75154	2.82737
AABR07037489.1	AABR07037489.1	putative keratin-associated protein 10-like ENSP00000375147 homolog	12.6193	10.8508	13.4801	11.6052	16.0173	7.90501	15.4036	15.5825	11.1677	10.6837	14.8385	14.6553	13.4849	9.80782	17.7621	11.8612	12.9866	10.417	6.73823	16.6942	11.2149	4.99542	11.296	13.1278
AABR07037510.2	AABR07037510.2	prefoldin subunit 5	2.1173	0	1.56747	1.56147	1.19791	1.06742	0.293148	3.52379	0.607586	1.63641	0.177696	0.262652	0.733554	1.56848	0.559409	1.36254	0.270893	0.186041	0	0.71395	0	0.952299	0.416703	0.899638
AABR07037520.1	AABR07037520.1	inverted formin, FH2 and WH2 domain containing	46.8904	32.6292	34.1831	55.2091	42.8297	40.1057	48.7428	57.0203	35.3224	27.0806	37.8323	48.0061	40.3153	48.6978	48.9074	48.5763	31.4504	39.422	18.7218	42.5991	28.2735	30.4617	43.2035	45.3511
AABR07037536.1	AABR07037536.1	similar to Phosphatidylinositol-4,5-bisphosphate 3-kinase catalytic subunit alpha isoform (PI3-kinase p110 subunit alpha) (PtdIns-3-kinase p110) (PI3K)	1.14798	0.233427	0.96488	1.51806	0.930857	0.790401	0.177231	0.776297	1.17224	0.757769	0.742848	0.667236	0.598231	0.739379	0.731249	0.438557	1.14733	0.583357	0.42659	0.756986	0.80971	0.971371	0.573907	0.304422
AABR07037960.1	AABR07037960.1	thyroid stimulating hormone subunit beta	0.895129	0.614981	0.522693	1.21699	1.32571	1.34939	0.815523	0.372726	0.602116	0.53807	0.577589	0.960733	0.766813	0.449403	0.739793	0.519261	0.268771	0.172786	0.0885004	0.234115	0.216015	0.152312	0.402225	0.137592
AABR07038021.1	AABR07038021.1	tweety family member 2	0.726667	0.533673	0.676434	0.833742	0.714705	0.587462	0.751548	0.129694	0.432198	0.70141	0.685205	0.601103	1.02121	1.00826	0.22344	0.22632	0.474297	0.819276	0.49729	0.806285	0.557271	0.682889	0.465928	0.301616
AABR07038477.1	AABR07038477.1	4-hydroxyphenylpyruvate dioxygenase	2.12392	0.39067	0.777831	1.33924	0.568409	1.22577	1.52075	0.818563	1.03188	1.25344	1.38025	1.13321	0.43966	0.920444	2.02698	1.53093	2.19495	0.496212	0.225472	0.616662	0.976466	1.15699	1.38611	1.26003
AABR07038567.1	AABR07038567.1	basic transcription factor 3	9.976	5.0996	5.63719	10.7798	10.0608	6.57161	5.36054	4.00665	4.4722	3.53647	6.11932	6.0175	5.93991	9.09588	6.51429	4.26046	9.27661	5.06329	2.6443	5.50591	8.4555	6.36462	4.16657	4.12392
AABR07039694.1	AABR07039694.1	G protein-coupled receptor 39	8.12282	7.25595	5.90067	12.2997	6.54311	9.53375	2.57514	6.01739	7.38983	5.8338	8.36382	9.23062	8.02037	12.5656	7.97213	4.99822	9.18434	4.45909	2.41831	6.74076	10.8801	5.78498	6.18053	3.83889
AABR07039936.1	AABR07039936.1	thymosin-like 8-like	11.1641	3.7489	3.68724	7.81017	8.04875	7.2638	3.67923	5.91742	6.06967	3.97681	6.12273	5.49702	7.04576	5.34111	5.2496	2.87664	6.10797	6.0383	1.77438	6.14125	7.03349	4.88909	5.96402	4.1465
AABR07040840.1	AABR07040840.1	Rho guanine nucleotide exchange factor 28	0	1.30702	1.40017	0.634715	0	0	0	0.299347	4.87063	0	0	3.46971	0	1.19e-08	0	0	1.38905	0	0	2.47689	1.89736	3.947	1.0419	3.34926
AABR07040855.1	AABR07040855.1	cytosolic iron-sulfur assembly component 1	19.495	30.6164	21.057	22.4314	25.1183	27.0515	23.8997	18.9363	22.0365	26.7086	26.7129	24.2784	17.4636	27.0304	16.7632	13.9698	21.8478	29.1658	22.5421	31.6735	24.7882	26.4864	15.2167	21.6049
AABR07040864.1	AABR07040864.1	hypoxia inducible factor 3 subunit alpha	4.99485	7.66292	4.50565	10.7275	5.63134	8.08781	2.29574	5.72756	8.50011	8.83445	6.24617	7.00569	4.33817	5.60939	6.61633	5.67559	6.74285	5.45693	5.31209	8.51414	7.43778	9.08872	6.23876	3.38073
AABR07040936.1	AABR07040936.1	GRIP and coiled-coil domain containing 2	3.72576	2.05902	2.82203	4.15051	4.12512	3.33145	1.62936	1.94092	1.90257	2.13375	1.69393	1.37417	1.29929	2.21449	1.69138	1.29534	1.55643	1.5997	1.36997	1.7662	1.83153	2.90034	1.05788	0.931525
AABR07041089.1	AABR07041089.1	ADNP homeobox 2	0	0	0	1.24541	0	0	0	0.264875	0	0	0.432844	0.550832	0.396845	1.71542	0.100361	1.77788	0	0	0	0	0	0	0	0
AABR07041109.1	AABR07041109.1	olfactory receptor 780	1.82691	0	0.322417	1.67642	1.87151	0	0.278814	0.92716	0	0.93695	0.302336	1.92329	0.310155	1.06319	0.973732	1.06207	1.54824	2.05083	0	2.21436	1.63155	1.30736	0.654175	1.63785
AABR07041179.1	AABR07041179.1	polo-like kinase 1	0	0	0	0	0	1.34e-05	0.532098	0.49314	0	0.47005	0.261435	0.201656	0	0.821756	0	1.30071	0	0	0	0	0.48537	0	0	0.902904
AABR07041600.1	AABR07041600.1	RNA binding protein, mRNA processing factor 2	0.694164	0.09354	0.664136	0.62054	0	2.39e-06	0	0.23072	0.205974	0.260377	1.1458	0.854338	0.361626	0.265956	0.275736	0.144984	1.63692	0	0.236499	1.70999	0.346307	0.304756	0.980788	1.55322
AABR07041724.1	AABR07041724.1	similar to transthyretin (4L369)	6.36933	0	0.749862	25.2676	0	11.9437	0	0.625378	6.03682	4.48026	1.21827	3.20436	5.10671	7.66305	2.76603	6.78782	11.0413	0.728225	0	4.65654	9.3435	2.56962	6.00113	1.65527
AABR07042361.1	AABR07042361.1	olfactory receptor 1243	6.74621	0	1.87733	10.0822	4.11059	8.16767	0.747837	3.22951	5.30176	2.55338	4.29479	3.09943	3.60076	4.21871	4.31589	1.86886	6.53638	2.75365	1.6679	2.7433	5.17663	6.13802	2.08723	3.45563
AABR07042471.1	AABR07042471.1	XPC complex subunit, DNA damage recognition and repair factor	0	0	0	0	0	0	0	0	0	0	0.863296	5.48685	0	0	0.784523	0.877602	0	0	0	0	0	0	5.40801	0
AABR07042542.1	AABR07042542.1	5'-nucleotidase domain containing 2	4.27694	1.95187	3.14088	4.18485	2.73103	3.2936	0.993342	3.06485	2.46527	2.09709	2.90866	3.26596	3.16821	4.03618	2.49934	2.55418	2.04236	1.97844	1.19313	2.29148	2.37456	2.14338	3.46567	1.22874
AABR07042609.1	AABR07042609.1	mediator complex subunit 18	0	0	0	0	1.12201	0	0	0	2.98855	0	0.209444	1.12258	0.135805	0	0	0	0	0	0	0	1.06199	0	0.335204	1.0372
AABR07042611.1	AABR07042611.1	keratin associated protein 13-1	3.63902	7.72715	4.68986	7.05127	6.81196	5.64448	4.53813	7.46758	8.28998	12.7892	5.27679	3.94841	9.88759	2.31074	10.0158	4.0146	3.73672	5.37342	8.31922	12.616	18.2847	12.0498	13.1738	7.38332
AABR07042733.2	AABR07042733.2	ribosomal protein L4	0.428789	1.52437	0.564083	1.32291	1.42251	0.217953	1.71762	1.59168	1.94383	0.190649	2.17335	0.160611	0.588525	0	0.852232	0.944824	1.02081	0	0.189951	1.67852	0.469515	1.14488	1.55757	1.02394
AABR07042903.1	AABR07042903.1	secreted and transmembrane 1B	0.980953	6.96176	1.7138	1.0455	0	3.74907	7.9342	6.2135	4.05392	1.92422	5.63832	2.90071	4.11727	6.61066	10.1044	5.92456	2.50282	1.11234	1.87449	2.42237	2.72764	2.16684	5.6503	8.06268
AABR07043115.1	AABR07043115.1	receptor-interacting serine-threonine kinase 4	8.0025	1.74326	5.04689	9.22747	6.804	7.39504	0.757042	2.02586	4.39868	3.42365	5.29836	5.98246	7.43518	5.05013	3.49493	1.94934	7.33999	3.22962	0.985462	3.8944	5.83631	3.66838	2.34362	2.06555
AABR07043167.1	AABR07043167.1	zinc finger with KRAB and SCAN domains 7	0	0	0	0	0	0	2.08903	0	0	0	0	0	0	0	0	0.515144	0	0	0	0.478231	2.7295	0	0	0
AABR07043271.1	AABR07043271.1	tryptophan hydroxylase 1	6.31549	2.38902	4.37262	10.7364	10.2178	9.12166	0	7.0708	1.79239	4.6373	3.74598	3.71378	11.1281	2.32339	6.0296	9.19223	1.02827	0	1.99191	2.34621	3.41965	4.1402	3.56108	0.371402
AABR07043395.1	AABR07043395.1	RB binding protein 5, histone lysine methyltransferase complex subunit	0	3.70259	0	0	0	4.8241	0	2.5007	0	0	0.674159	0	0.522525	0	0.0914374	0.115554	0	0	2.30846	0.0730736	1.29536	1.69241	0.0560835	1.6451
AABR07043407.1	AABR07043407.1	calcium voltage-gated channel auxiliary subunit beta 1	1.5157	4.00521	0	4.68537	0.17497	0	4.96009	6.09396	9.01913	7.1305	0.100326	0	1.71522	0.630105	9.31272	0	1.95579	3.90049	3.37e-07	11.0383	0.973821	0	1.62665	2.74886
AABR07043453.1	AABR07043453.1	RAB5C, member RAS oncogene family	10.6077	2.60724	15.5746	12.4905	6.79677	3.53695	12.8913	13.7264	14.7455	9.73692	8.52639	8.46735	2.36431	0	15.4478	8.21934	6.77456	4.75267	9.37617	7.35065	11.0809	10.4733	15.3044	9.62119
AABR07043456.1	AABR07043456.1	collagen type XII alpha 1 chain	0	0.696437	0	1.292	0.565872	0.827232	0.516857	1.56278	0	1.39409	0	1.21478	0.266585	0	0.376875	0	0	0.176936	0.356778	0.330198	0.0661861	0.663098	0.409051	0.457483
AABR07043557.1	AABR07043557.1	annexin A8	0.787984	1.26811	0.386153	1.66103	2.21744	1.6158	0.0731845	0.915834	1.77498	0.882979	0.779647	0.197907	2.4262	0.275296	0.984942	1.09566	0	0.258292	0.583253	1.76295	0.466653	1.18983	0.632047	1.03181
AABR07043564.1	AABR07043564.1	zinc finger protein 873	2.64343	2.55804	1.15724	6.3755	3.91301	4.21646	1.63765	2.28707	4.98248	5.29997	2.19356	2.94156	6.16499	1.73468	4.98924	2.10035	3.05928	2.78397	4.50155	6.53879	9.00238	6.58699	5.2334	4.62874
AABR07043702.1	AABR07043702.1	vasorin	0	1.89035	0.0858219	0.128482	0	0.13684	0.0803681	0.0792539	0.101838	0.110103	0.380647	0.0727989	0.380177	0	0.810452	0.225121	0.476792	0.498268	1.43375	2.37888	1.4004	1.19953	2.03943	0.726228
AABR07043711.2	AABR07043711.2	transmembrane p24 trafficking protein 3	0	7.2637	3.41134	7.2164	7.31764	4.97343	0.327629	0	0	0.0761851	6.11942	6.01723	2.79443	0	0.0537155	0.0328339	7.43909	1.54635	6.34313	9.26979	18.3538	17.7043	17.1887	21.0856
AABR07043748.1	AABR07043748.1	5-hydroxytryptamine receptor 3B	15.293	16.8697	12.249	13.8361	14.3552	18.5102	21.8423	13.8337	17.0938	20.869	15.9035	16.1694	22.3991	19.4574	15.2026	11.0551	11.6756	14.7509	13.789	13.1683	14.9989	15.3677	16.5998	15.5542
AABR07043861.1	AABR07043861.1	metallo-beta-lactamase domain containing 2	2.58236	0.946567	0.290842	5.49161	0	2.02942	0.991709	2.72602	1.58032	1.43329	1.53416	1.84688	1.43996	3.04097	1.31847	3.65043	1.41922	3.39889	1.45736	2.12249	2.54308	1.72697	0.408867	0
AABR07043897.1	AABR07043897.1	zinc finger protein 397	2.46035	0	0.585962	5.85413	0	2.4774	1.15793	2.20794	3.4051	0.917728	1.63707	1.89778	5.26836	1.31845	0.490033	1.75e-08	1.14511	0	0.0756329	0.352229	2.81946	0	0.528302	3.18838
AABR07043951.1	AABR07043951.1	olfactory receptor 282	25.649	13.7834	18.1193	19.3593	21.9435	20.0008	20.5086	28.0585	13.3488	13.1795	16.4526	14.8521	13.3658	16.8822	15.7758	13.0773	15.6608	18.4315	10.0463	21.6196	15.4921	16.3239	20.2182	20.1033
AABR07044362.3	AABR07044362.3	potassium voltage-gated channel subfamily A member regulatory beta subunit 1	9.59842	0.801914	3.05694	4.06476	8.64649	3.94573	1.91796	5.64558	3.95411	0.904748	4.43123	7.85007	2.45306	5.88168	2.98629	5.60511	9.30176	4.2056	2.45218	3.07524	7.2653	7.55365	2.98665	4.23568
AABR07044383.1	AABR07044383.1	cytochrome P450, family 2, subfamily C, polypeptide 6, variant 1	0.997355	0.629482	1.47063	1.06899	1.87513	1.8573	1.27019	1.344	1.45754	1.30907	1.83547	2.09837	1.76024	0.841759	2.87513	0.999151	0.555796	1.583	0.113018	0.987462	1.72309	1.13252	1.2562	1.34971
AABR07044404.1	AABR07044404.1	RT1 class I, locus CE3	8.26607	7.75134	9.54243	5.36835	7.44605	6.06376	8.11094	5.98113	4.64557	4.98854	8.25356	4.98202	6.549	6.80096	2.99085	3.34287	8.3337	5.97521	7.90303	5.58483	7.21699	7.41022	4.46096	5.82948
AABR07044408.1	AABR07044408.1	similar to 6.8 kDa mitochondrial proteolipid	4.7866	0.788842	2.11412	0	6.22389	6.42092	3.06141	2.35473	0	3.50481	0	3.01478	0	6.48668	1.55582	0.579942	1.09242	1.36801	2.10219	0.625693	0.878919	0.605086	3.59244	2.60286
AABR07044570.1	AABR07044570.1	similar to pyridoxal (pyridoxine, vitamin B6) kinase	0.945983	1.39839	1.24917	2.4016	1.91379	1.11087	1.20321	1.26246	1.36532	0.634628	0.699053	1.5961	0.435324	1.50879	0.563765	1.36951	2.72307	1.53084	0.546277	1.66488	1.5281	0.2433	0.446542	1.43779
AABR07044631.2	AABR07044631.2	N-terminal asparagine amidase	9.19889	5.21431	8.35502	9.65536	2.68859	3.36727	2.76998	6.11802	3.39368	2.11162	2.94588	5.50999	2.00625	0.935271	9.82988	0.978994	1.32255	1.40844	0.174672	3.21755	8.54291	1.724	2.42734	2.99427
AABR07044711.1	AABR07044711.1	M2 pyruvate kinase-like	328.038	308.62	282.303	221.261	312.039	287.172	578.222	412.41	166.677	197.42	261.687	251.524	188.843	239.772	350.583	289.195	230.766	270.334	285.371	308.338	285.259	334.126	466.743	414.364
AABR07044914.1	AABR07044914.1	catenin alpha 3	14.809	11.0541	11.2671	12.6448	12.1855	12.7567	20.1667	14.2975	10.3909	8.76126	15.3725	11.3914	12.0849	13.1584	15.7406	13.2698	11.3985	12.0329	9.92498	12.6389	13.4991	13.8651	18.2302	14.3536
AABR07044925.1	AABR07044925.1	sirtuin 1	2.21909	1.68157	1.28215	4.19994	2.08161	3.14148	0.805322	2.11511	3.64549	1.83442	3.37088	2.46205	2.17815	4.64648	2.14209	1.72337	3.08341	1.95303	1.34573	2.94605	2.24015	1.98718	1.60722	1.76746
AABR07045047.1	AABR07045047.1	sarcoglycan, gamma	3.2465	1.81851	2.85852	3.93999	2.72616	3.79615	1.68642	1.66829	2.15007	1.70766	2.23592	3.1371	3.92457	4.45824	2.12413	1.05253	2.58386	2.07144	1.83143	2.24881	1.6906	2.64369	1.28244	0.986204
AABR07045405.1	AABR07045405.1	transmembrane protease, serine 11G	56.2425	10.2549	21.1412	62.3675	24.8956	35.3151	13.4702	35.9097	31.6661	29.4404	36.086	24.7212	13.8794	23.7845	24.8932	16.2384	44.2432	17.1001	6.30657	33.1617	32.52	15.7322	26.6867	27.0698
AABR07045454.1	AABR07045454.1	neuron navigator 2	1.1761	0	1.14871	1.08037	0	0.877245	0	0.320641	0.43899	0	1.25337	0.6568	0.293701	0	0.283038	1.89284	0.297414	0.37394	0.765987	0	0	0.664761	0.590605	0
AABR07045621.1	AABR07045621.1	similar to CG15432-PA	2.14444	2.06729	2.50092	3.25948	2.21536	2.6733	3.96861	3.65262	1.53426	1.8083	2.76032	3.39649	2.25597	4.1537	3.04398	2.58616	1.48431	1.9521	1.74214	2.98315	2.34396	2.48967	2.19569	1.46199
AABR07046016.1	AABR07046016.1	Y-linked testis-specific protein 1-like	0.469024	2.42896	1.68881	1.15118	1.17553	8.1483	10.9829	3.4611	0	3.391	3.48299	0	1.90049	5.25037	0	0.693965	3.36031	6.70746	4.2165	4.53933	4.35586	4.41573	0	1.83312
AABR07046563.1	AABR07046563.1	olfactory receptor 143-like	0.369786	0	0.0169944	1.45969	0.0907649	0.249235	0.0648127	0.121268	1.1457	0.506477	1.38423	0	0.148797	0.922301	0	0.579151	0.0560456	0.424701	0.507633	0.578585	0.0902079	0.401263	0.801749	0.0554076
AABR07046628.1	AABR07046628.1	G protein-coupled receptor 150	0	0	0	0	0	0	1.96851	0	0	0	0	0	0	0	0	0	0	0	1.83164	0	0	0	2.22754	0
AABR07046707.1	AABR07046707.1	NUMB-like, endocytic adaptor protein	154.056	81.8187	114.671	111.798	134.251	90.6019	64.2916	106.386	99.4894	85.313	91.0742	86.0234	94.7316	88.4734	66.2108	51.7056	106.56	94.6636	56.8517	86.8672	97.7389	78.1308	76.6753	83.1114
AABR07046713.2	AABR07046713.2	tigger transposable element derived 5	0.000285623	5.48207	0.162078	0	0	0	0.585579	10.1234	0	0	0	0	0	0	2.73823	0	0	0	0	8.28585	0	0	0	1.00223
AABR07046763.1	AABR07046763.1	neurotrophin 3	2.12807	0.548516	0.11731	2.87815	0.701508	0.266324	0.332259	1.73941	0	3.67153	0.227997	0.541286	0.494174	0	1.25135	0	0	2.33873	0.201673	0.576073	1.58792	0.818153	2.87389	1.6777
AABR07046778.1	AABR07046778.1	zinc finger (CCCH type), RNA binding motif and serine/arginine rich 1	2.91715	1.76293	0.723053	1.96918	3.82197	1.74623	1.87601	0	0	2.27375	1.81077	0	1.80061	0	1.32161	0	0.564667	0.737387	2.23088	0.668466	0	0	2.15842	0.941748
AABR07046866.1	AABR07046866.1	syntaxin 1B	34.8899	4.57428	19.5182	21.4979	18.2883	19.8579	13.1718	18.8386	22.461	21.4322	9.95478	10.5608	9.28265	14.6788	15.0696	8.42745	19.8837	0.991509	0	12.7558	10.2257	6.13765	6.6861	11.076
AABR07047036.1	AABR07047036.1	agouti signaling protein	1.62255	0.72599	0.471548	1.90483	0.779249	1.57666	0.267615	0.729594	0.815805	0.830485	0.900138	1.59532	1.05475	1.21748	0.556034	0.404377	1.05212	0.984082	0.336096	1.05744	0.81573	0.856476	0.512652	0.262218
AABR07047789.1	AABR07047789.1	midasin AAA ATPase 1	6.243	2.83647	4.83512	6.73163	5.63674	7.09921	2.91639	5.71399	3.0942	4.2611	6.00411	4.76094	4.11017	4.43096	4.12861	3.5248	4.90499	5.07299	2.57345	6.41284	5.95174	5.86482	5.77182	3.88601
AABR07047872.1	AABR07047872.1	IQ motif containing E	7.92821	1.49855	5.92241	7.28431	4.99001	2.34829	7.35136	7.91263	4.46166	0.940349	5.64755	6.29839	1.1643	8.69734	5.68557	6.86635	2.92866	3.6277	2.12412	3.61774	3.34851	3.05611	3.42211	3.27685
AABR07048211.1	AABR07048211.1	heat shock protein 90 beta family member 1	1.12729	0	0.0942153	3.16045	2.14972	1.20964	0	0.563904	0	0.193755	0.62451	0.159932	0.149481	0.48595	0.21786	0	5.01643	1.7746	0.287027	0.675035	0.233762	0.245048	1.52009	1.18917
AABR07048397.1	AABR07048397.1	transgelin 3	11.1422	3.49496	8.72081	15.3291	13.3919	11.7124	5.2056	8.09681	13.7506	11.4199	9.75457	8.44958	8.38074	11.7555	8.71827	6.34797	11.2511	7.78825	4.9456	9.94786	9.27825	10.6859	6.25219	4.96544
AABR07048419.2	AABR07048419.2	Zfp37 pseudo	4.30459	2.19829	2.12637	5.17634	3.59505	2.89719	1.46011	3.31534	4.88072	3.18423	4.32227	3.22974	3.14027	4.98575	3.40898	2.23589	3.78674	2.42815	1.56446	3.20932	2.44595	2.08414	1.72579	1.53283
AABR07048600.1	AABR07048600.1	butyrophilin like 10	0.331995	1.11626	0.242999	0	0	0	0	0	0	0.488204	0	0	1.31885	0	0	0	0	0	0	0	0.606364	0.211011	0	0.187469
AABR07048992.1	AABR07048992.1	HEPACAM family member 2	0.347319	0.922938	0.276564	0.961002	0.483291	0	0.422245	0.451652	0.431036	0.441122	0.334471	0.617606	0.108491	1.18348	0.970371	1.01939	0.474194	1.11574	1.20276	0.445486	0.769649	0.459855	0.658579	0.699634
AABR07049064.1	AABR07049064.1	interleukin 10 receptor subunit beta	0.866782	1.09372	0.397027	2.0306	1.00824	1.00625	0.249123	0.624325	1.44923	1.7086	0.60369	1.00885	0.896091	0.614766	0.615904	0.339323	0.917473	1.0511	0.336523	0.711807	0.900842	1.03117	0.767446	0.157253
AABR07049085.1	AABR07049085.1	NFKB inhibitor like 1	1.56412	1.21894	0.84464	1.442	1.44162	1.53308	0.649134	1.11321	0.767133	1.29837	0.5277	0.786025	1.33399	0.760084	0.710258	1.01462	1.46383	1.09384	0.149646	1.11788	0.372958	0.164465	1.47926	0.991383
AABR07049579.2	AABR07049579.2	ankyrin repeat domain 35	2.3554	2.01681	2.06635	2.57103	1.4533	2.67557	2.77434	2.54586	1.05699	2.11775	3.04147	2.73237	1.63423	4.02439	2.29004	2.91834	3.54777	3.52424	0.698666	1.1302	0.998639	1.69364	2.45815	0.902839
AABR07049768.1	AABR07049768.1	REST corepressor 3	8.0285	6.70247	8.61287	11.4204	7.46798	6.78257	4.24269	4.96039	5.36542	4.51462	8.79723	7.49918	6.66614	7.42059	5.8649	3.97525	9.24587	8.84721	13.7555	10.2432	13.6942	16.4311	10.6665	10.6292
AABR07049862.1	AABR07049862.1	uncharacterized LOC102547626	0.334836	0.230052	1.27321	0	0.992977	0.79998	0.91432	0.920794	1.57897	0.503237	0.892536	0.166303	1.24245	0.101024	0.527999	0.249713	1.58744	0.0970745	0.298314	0.613935	0.243082	0.594484	0.225548	0.231657
AABR07049866.1	AABR07049866.1	insulin-like 3	0	0	8.73116	0	0	0	0	0	0	0	0	0	0	0	0	0	0	0	0	0	5.80998	0	0	0
AABR07050222.1	AABR07050222.1	R-spondin 4	17.841	5.27021	4.92273	6.82525	18.2505	13.7745	1.37103	14.4056	6.17088	8.34336	5.26013	7.89127	13.8207	9.94216	10.6637	5.89982	7.50319	5.28427	6.09602	15.5519	15.7266	15.0067	11.2942	20.8479
AABR07050298.1	AABR07050298.1	phosphatidylinositol 3-kinase, catalytic subunit type 3	1.11949	1.86225	0.535295	1.75667	0.225104	1.44881	1.3068	0.45354	1.23	0.724574	0.442215	1.06619	0.139818	0.367278	0.675375	0.897838	1.2449	0.352249	0.360706	0	1.11358	1.39689	0.942419	0
AABR07050321.2	AABR07050321.2	tetratricopeptide repeat domain 33	25.8913	2.38289	8.05699	22.3328	26.8	14.9802	3.27868	15.2995	13.4091	14.0979	6.19994	6.8978	20.142	5.87282	6.4038	6.89442	15.5395	7.14641	3.13647	12.4988	8.44415	10.1675	12.9463	7.80795
AABR07050879.1	AABR07050879.1	integrin subunit alpha X	14.2355	9.28708	5.19641	18.7868	8.2863	10.4091	9.74003	9.89129	11.2681	11.8566	11.7308	9.71285	16.9278	13.1323	13.3507	10.9709	10.1125	10.2176	5.62906	10.7533	5.69843	7.36513	3.41484	6.2744
AABR07051241.1	AABR07051241.1	ankyrin repeat domain 53	1.26495	0	1.09868	2.3705	1.17385	1.09266	2.35071	0.803695	0.644804	0.191178	0.45983	0.477545	1.00587	1.12705	0.711094	1.72612	0.293713	0.550672	0.759289	0.332449	3.18144	1.43491	2.01501	0.914493
AABR07051251.1	AABR07051251.1	tetraspanin 31	0	0	0	0.889679	0	0	0.38301	0.177873	0	0	0.347325	0	0	0	0	0	0.98057	0.414881	1.56913	0	0	0.366263	1.10505	0
AABR07051376.1	AABR07051376.1	phospholipase D family, member 4	0.871744	0.206307	0.226019	1.72338	2.06925	0.737174	0	1.10848	1.23926	0.72409	0.172958	0.382163	0.284042	1.08156	0.44608	0.327303	1.93701	0.5213	0.121739	0.415525	1.21306	0.623918	0.635628	0.144767
AABR07051450.1	AABR07051450.1	pyruvate dehydrogenase E1 alpha 1 subunit	144.138	93.8718	111.806	151.91	146.182	119.329	143.815	173.869	117.18	92.4932	136.85	133.156	93.6761	146.897	141.14	138.227	117.846	101.632	87.4497	122.363	126.149	119.246	145.231	124.564
AABR07051501.1	AABR07051501.1	cytochrome P450, family 4, subfamily f, polypeptide 39	0	0	0	0	2.85275	4.34583	0.408798	0	2.51298	0	0	4.85635	5.5377	0	0	0	0	2.26776	0	0.112188	0	0	0	3.55158
AABR07051518.1	AABR07051518.1	tubulin tyrosine ligase like11	18.8998	7.67257	16.314	10.3262	14.8828	12.688	22.2159	23.075	8.79255	6.00293	10.9122	14.6155	10.545	13.2598	14.3976	15.1314	8.44485	10.8459	5.32108	7.57188	9.73422	9.75054	13.7943	13.8695
AABR07051878.1	AABR07051878.1	proteasome 26S subunit, non-ATPase 10	13.6115	12.4953	14.2889	22.6823	17.615	12.4893	5.55358	15.5432	6.18154	5.64006	13.6174	12.1902	7.51971	21.6374	9.30882	10.8742	6.77402	8.96673	6.12128	5.55865	7.55029	3.80125	10.2959	10.4924
AABR07051892.1	AABR07051892.1	BCL2-associated athanogene 5-like 1	0.805865	0.29525	0.422266	1.17448	0.316173	0.320627	0.42538	0.577904	0.860053	0.232429	0.784015	0.629202	0.41809	0.975327	0.952953	1.06929	0.477108	0.469552	0.253233	0.15608	0.336983	0.343348	0.445914	0.395963
AABR07052486.1	AABR07052486.1	RIKEN cDNA 1700024G13 gene	3.6982	3.25519	3.49908	4.75644	2.55491	3.89885	4.43294	3.5355	4.8769	2.0989	2.67486	4.16073	3.66611	5.05132	2.74389	2.97272	3.5825	4.37222	1.48202	5.17238	3.67091	3.40475	4.83535	2.95376
AABR07052508.1	AABR07052508.1	UBX domain protein 2A	1.9217	0	0.485256	0	0	0.554357	0	0	4.45141	0	1.189	0.416503	0.740201	0.49637	0.357573	1.19652	0	0	0	0	0	0	0	0
AABR07052519.1	AABR07052519.1	glutathione synthetase	0.380464	0.332945	0.27752	0.614838	0.237854	0.147748	0.390309	0.565032	0	0	1.24671	0.110664	0.347372	0.864563	0.687156	0.195515	1.00689	1.18266	0.380194	0.920843	1.18488	0.640098	0.625435	3.02943
AABR07052523.1	AABR07052523.1	basic transcription factor 3	0.369825	0.331146	0.39535	0.38144	0.337805	0.355851	1.94905	1.33797	0.186625	0.434656	0.993095	0.957027	0.288263	0.323458	0.864996	1.42242	0.57353	0.406567	0.616213	0.84384	0.781387	0.48346	2.17216	2.51069
AABR07052587.1	AABR07052587.1	phosphomannomutase 1	0.687853	0.227152	0.203765	2.20089	1.02283	2.86763	1.38452	0.844044	1.29353	0.728588	2.47655	1.07357	0.506289	1.58011	1.80235	0.388835	0.461109	0.576036	0.855907	0.872129	0.290487	1.38423	0.778187	0.761714
AABR07052588.1	AABR07052588.1	mitochondrial ribosomal protein L46	14.0233	2.56363	15.0256	14.7577	18.5623	6.18312	6.27246	10.0567	5.83163	14.9762	4.10681	6.56891	11.1468	4.93385	4.20014	3.4356	11.3164	0.566383	2.76371	0	16.5238	5.33745	0.0115583	2.76231
AABR07052744.1	AABR07052744.1	LRRG00114	17.5045	15.2378	11.4428	16.8203	12.4122	19.2722	11.8821	15.3003	14.53	20.8806	14.9825	10.3137	15.4528	14.8088	20.7932	18.4151	14.3752	13.6418	10.2455	19.0167	13.7175	23.4639	15.868	10.118
AABR07053136.1	AABR07053136.1	cyclin J	10.8863	21.0463	17.4884	8.37832	15.7543	15.1538	12.3823	15.7573	12.095	11.5402	13.8069	14.7238	10.1558	8.46332	17.6034	9.79591	9.99054	5.16418	18.1865	16.722	15.6518	18.0279	11.1853	8.05279
AABR07053166.1	AABR07053166.1	aminopeptidase-like 1	4.7024	14.7071	6.95046	8.7796	10.303	11.7023	22.4654	14.9975	7.31907	11.245	10.5698	8.43462	5.8043	4.38778	14.9037	13.8664	7.44349	13.4227	9.88611	7.72925	6.17878	7.14408	13.2067	21.1135
AABR07053179.1	AABR07053179.1	SEC63 homolog, protein translocation regulator	9.42061	2.04044	3.74218	8.91801	5.51953	6.32354	2.93012	3.96914	4.88929	2.81283	3.79467	3.66768	4.18545	5.1995	5.61278	3.62394	6.08232	3.07348	2.1475	3.38997	6.44685	4.51463	3.84959	3.29719
AABR07053185.1	AABR07053185.1	Rho GTPase activating protein 33	6.10876	3.50522	3.11792	8.04275	7.31507	6.01083	3.17127	5.74102	8.26639	7.31934	7.31406	7.99205	4.44953	7.20396	6.74423	5.33921	7.38885	5.495	2.54963	6.98617	3.47389	5.52207	5.71816	4.6914
AABR07053188.1	AABR07053188.1	ornithine decarboxylase antizyme 1	0	1.48976	0.963433	1.35814	0.813839	1.85097	3.64615	0.561558	1.09829	0.323655	1.32109	0	0.510059	0.659359	0.751355	1.38281	0.247413	0	0.647838	0.283831	0.397556	0.559306	0.501174	0.262201
AABR07053304.1	AABR07053304.1	zinc finger and BTB domain containing 6	0.198628	0	0	0	0	0	0.897032	0.447506	1.22679	0	0.436383	0.91845	0	0.546746	0	0	0	0	2.03339	0	0	0	0.390256	0
AABR07053516.1	AABR07053516.1	chondroitin sulfate proteoglycan 5	7.36207	4.01168	5.52055	11.4336	6.85114	9.65363	6.16474	6.31307	12.201	12.2295	8.13756	7.69385	9.34979	7.05902	7.63166	6.55433	12.4512	2.62482	5.60114	7.90669	10.9731	6.61009	7.60681	3.21495
AABR07053681.1	AABR07053681.1	STE20-like kinase	1.42673	1.32588	1.15616	2.0189	1.81908	1.32211	0.906154	1.45663	1.23581	1.17183	1.80476	2.31736	1.36284	2.15781	1.80987	1.49776	1.33735	1.16779	1.4816	2.17741	1.3349	1.9139	1.65264	1.58332
AABR07053687.1	AABR07053687.1	nephrocystin 1	15.0448	10.882	14.3191	15.6257	15.2733	15.8065	20.6328	20.34	16.7725	16.07	15.2524	17.0266	14.7022	16.7139	17.1948	21.1319	12.3392	10.4062	10.5564	11.7736	9.74045	9.45193	14.6673	13.4764
AABR07054000.1	AABR07054000.1	MAF bZIP transcription factor G	36.6507	29.7857	44.7935	69.9873	48.0083	29.4388	42.4624	44.7649	35.813	34.8906	55.8001	43.323	36.7043	62.443	28.6405	35.7263	61.1608	39.4574	27.7078	31.8093	58.8241	26.7348	34.7466	26.807
AABR07054264.1	AABR07054264.1	olfactory receptor 14	2.16249	2.00459	0	3.52101	0	0	0	0	3.58505	2.2156	4.96378	0.686062	0.231782	0	4.58641	0	2.36425	2.45636	0	10.7849	0	0.9262	0	0
AABR07054319.1	AABR07054319.1	sulfiredoxin 1	9.40895	0.965469	5.29201	12.3676	11.5679	5.43263	2.21842	8.81852	6.83099	6.00731	4.68763	9.98793	4.99647	8.84804	6.33365	5.27918	4.1532	2.26163	2.68744	6.37441	8.93981	6.24823	4.41926	5.90464
AABR07054368.1	AABR07054368.1	oligodendrocytic myelin paranodal and inner loop protein	3.69686	3.47036	1.95383	4.7107	3.34484	5.2069	1.97467	5.72894	4.45323	5.55056	4.73038	3.62183	5.31837	6.87858	6.73315	5.23251	3.27401	3.17104	2.44339	5.28715	1.73363	3.39305	4.29951	4.16852
AABR07054370.1	AABR07054370.1	charged multivesicular body protein 4B	129.314	127.802	110.272	135.175	128.748	133.891	131.022	158.596	119.718	113.829	125.256	133.361	115.239	148.473	129.921	136.452	109.554	95.4107	88.812	139.531	118.388	123.674	135.353	114.254
AABR07054400.1	AABR07054400.1	cyclic nucleotide binding domain containing 2	36.8668	13.1581	21.0043	37.1877	30.6149	23.7157	6.8198	20.5439	29.1453	21.8838	22.531	20.6637	25.265	24.1319	17.044	10.2528	38.231	21.337	9.57991	23.1203	25.9855	18.1129	15.8806	16.878
AABR07054456.1	AABR07054456.1	cytochrome P450, family 2, subfamily c, polypeptide 12	0.346053	0.106738	0.356624	1.03101	1.15076	0.953715	0.103544	0.532145	0.744792	0.375972	0.426032	0.250717	0.561474	1.12379	0.316659	0.670856	0.0702841	0.514412	0.461988	0.162593	0.31586	0.328187	1.08149	0.286553
AABR07054578.1	AABR07054578.1	phosphoglucomutase 2-like 1	4.39293	1.54409	2.06172	5.03437	4.23176	1.5484	1.39331	2.21531	3.59055	2.47831	3.49993	3.23051	2.88974	3.12697	3.0878	0.990574	3.2743	2.1148	1.17099	3.15466	3.461	2.82152	2.65444	2.96385
AABR07054614.1	AABR07054614.1	olfactory receptor 232	0.759215	0.36798	0.468581	0.752514	0.366798	0.684148	0.441205	1.20982	0.374284	0.482833	0.748187	0.578752	0.634526	0.558529	0.675589	0.532972	0.886813	0.322569	0.146896	0.646876	0.355974	0.872417	0.673479	1.80693
AABR07054705.2	AABR07054705.2	similar to KIAA1328 protein	0	0	0	0	1.74525	0	1.18294	0	0	0	0	0	0	0	0	0	0.711247	0	0	0	0	0	0	0
AABR07054716.1	AABR07054716.1	PDZ and LIM domain 7	0.520988	0	0.918588	0	0	0	0	0	0	0	0.744133	0	0	0.937522	0.674443	0	0	0	0	1.62918	1.14282	0	0	0
AABR07054721.1	AABR07054721.1	translocase of inner mitochondrial membrane 13	2.62212	1.0237	0	0	2.32701	0	0	0	0	0	0.768028	0	0	0	0.674443	0	0.711247	2.66275	2.73899	1.62918	0	0	0.665414	0
AABR07054895.1	AABR07054895.1	thioredoxin domain containing 5	2.60494	0	0	0	1.74525	0	1.18294	0	0	0	0	0	0	0	0	0	0.711247	0	0	0	0	0	0	0
AABR07054983.1	AABR07054983.1	mediator complex subunit 24	2.30429	0	0	0	0	0	0	0	0	0	0	0	0	2.91762	6.51881	0	3.54944	0.919942	0	0	0	0	0	0
AABR07055413.1	AABR07055413.1	transcription elongation factor A like 7	2.22803	0.147897	0.126521	3.15322	0.640183	3.52837	0	0.514865	0.436673	1.03539	3.76925	0.861159	3.5855	1.95618	4.64731	2.88883	5.65327	4.88328	6.02134	7.58402	8.34015	11.4248	10.5855	10.4648
AABR07055776.1	AABR07055776.1	olfactory receptor 1492	3.76255	5.08149	3.33555	4.83654	4.72265	6.64207	1.81157	1.79691	5.42895	3.10313	5.1318	3.50373	3.01919	3.48613	1.28111	0.791952	4.41257	3.51133	4.38971	5.7809	5.7994	6.69264	1.0416	1.7736
AABR07055826.1	AABR07055826.1	secretogranin III	1.32105	0.929784	1.084	1.60436	1.10403	1.10449	0.0914905	0.269274	1.18137	0.898291	1.37654	0.867949	1.06221	1.50279	0.309147	0.136588	2.198	2.01787	1.60746	1.5851	1.83656	2.03764	0.300223	0.811288
AABR07055864.2	AABR07055864.2	H1.10 linker histone	0	0	1.32e-05	0	0	0	0	0	0	0	1.16477	0	0	0.44384	0	0	0	0	0	0	0	0	0	0
AABR07055917.1	AABR07055917.1	glypican 3	2.52565	1.20971	1.46622	3.90445	2.45009	1.33968	0.525445	0.598801	0.514352	1.47964	0.813688	1.92237	0.594738	2.06504	0.986818	1.26484	2.83071	1.79334	0.93754	0.35671	1.71959	1.41195	1.58405	0.563822
AABR07055919.1	AABR07055919.1	DENN domain containing 2A	2.06293	0.833455	1.66934	2.19112	1.43646	2.33861	0.559142	0.793642	2.27611	1.47256	2.57747	2.14995	0.954766	2.29325	0.842028	0.164264	0.962531	0.976477	0.946169	1.78465	2.0185	2.11035	0.527683	0.102631
AABR07055919.2	AABR07055919.2	taste receptor, type 2, member 107	1.93859	0	4.03911	11.8419	0	0	0	0.96161	1.84805	3.29671	4.07893	0	0	3.16858	0	0.912215	4.56222	0.807437	0	0	4.14214	0.948683	0	0.796407
AABR07056369.1	AABR07056369.1	zinc finger protein 36, C3H type-like 1	0.00017168	0	0.000206822	0	0	0	0	4.91e-05	0	0	0	0	0	4.7e-05	0	0	0	0.000248097	0	0	0	6.85e-05	0.000211673	6.05e-05
AABR07056636.1	AABR07056636.1	mitochondrial ribosomal protein L22	2.63443	0.528109	1.72901	1.48024	1.86544	0.537016	1.26979	2.2286	1.30366	0.773231	0.494269	0.438287	1.31262	0.989942	0.457283	1.38453	0.658001	0.444832	0.337049	0.120064	0.206774	0.35543	0.981954	0.881757
AABR07057423.1	AABR07057423.1	N-acetyltransferase 3	27.0058	19.5428	21.362	33.389	28.0368	21.4054	24.7212	32.007	20.1629	22.3464	30.5111	30.518	30.9495	30.6906	28.2576	28.7095	20.3994	21.4348	16.2812	29.3715	22.0956	22.781	31.3317	29.6737
AABR07057495.1	AABR07057495.1	Fas binding factor 1	0.59928	0.393059	0.16617	1.69842	1.26677	1.16723	0.522797	0.332979	0.766428	0.687698	0.735323	0.609405	0.44194	0.228772	0.775222	0.569163	1.19385	0.44017	0.169119	0.645719	0.547917	0.479273	0.472256	0.61527
AABR07057530.1	AABR07057530.1	tubulin, epsilon 1	1.79266	1.04717	3.5383	3.50933	1.19502	6.78625	2.95348	4.6304	2.06631	2.29452	4.16555	4.21089	4.16737	2.03631	4.1049	4.3128	2.89861	5.10794	0.408533	4.46061	3.15259	2.3485	3.35382	0.35321
AABR07057675.1	AABR07057675.1	WAP four-disulfide core domain 16	5.43632	0.267859	1.16383	8.85136	4.68633	3.49596	1.68624	3.92445	6.41113	3.75376	4.98387	6.77261	3.25776	8.37337	5.93251	5.42337	0.903568	1.60296	0.70359	2.28257	1.45487	1.21413	0.86917	3.78114
AABR07057961.1	AABR07057961.1	WD repeat domain 76	0.953863	0.197886	0.840668	1.15813	0.668049	0.924587	0.570654	0.75668	0	0.543081	0.47889	0.686755	0.264882	1.0157	0.596905	0.541637	1.33995	0.277065	0.707483	0.829253	0.837539	0.973629	0.81347	0.2389
AABR07058017.1	AABR07058017.1	solute carrier family 25 member 19	1.30981	0.383302	1.4843	1.15869	0.416465	0.465052	1.06018	1.39955	0.947656	0	2.99932	0.936666	0.388461	0.339698	1.25189	1.37233	0.894545	0.814641	0.166852	0.294811	2.26298	0.430229	0.830729	0
AABR07058091.2	AABR07058091.2	heart and neural crest derivatives expressed 2	11.4459	5.55297	8.42341	12.5682	8.46095	9.88343	8.02085	9.23948	6.46719	5.55025	10.1671	9.29112	8.47124	9.55335	10.0249	7.4232	7.68517	6.07118	5.56298	7.86107	10.0357	8.57597	8.90984	5.31711
AABR07058124.4	AABR07058124.4	T-box transcription factor 4	5.54398	0.38237	5.03848	7.10542	4.64328	2.31299	2.99823	2.53185	5.77088	3.35526	16.2507	11.2395	3.87422	33.4159	11.1939	6.92438	0.782104	0	0.672776	2.68718	0.419253	1.74742	4.69962	0.511896
AABR07058406.1	AABR07058406.1	doublesex- and mab-3-related transcription factor C2-like	0.184423	0	0	0	0	0.744812	0.579809	1.35851	0	0.324139	0	0.278155	0	0	0	0	0.503465	1.2692	0	0	0	0	1.43446	0
AABR07058412.1	AABR07058412.1	napsin A aspartic peptidase	2.88533	1.49421	3.13775	1.69492	2.08258	3.09519	1.75781	1.89355	0.140662	0.841735	0.129835	0.832409	1.55449	0.426751	0.0602609	0.734226	0	0	0.180988	0.219971	0.060525	0.385477	0	0.138401
AABR07058464.1	AABR07058464.1	transmembrane protein with EGF-like and two follistatin-like domains 2	1.10421	0.289521	1.33404	0.168359	1.35148	0.570418	0.69673	0.774106	1.11441	0.1266	0.907387	0.408862	0.390313	1.00315	0.286486	0.314592	0	0.703889	0	0.653668	1.64221	0.523287	0.562037	0.485153
AABR07058658.1	AABR07058658.1	olfactory receptor 1229	0.757484	1.14267	0.482838	0.829309	0.701992	2.65899	0.675977	0.492807	0.881163	0.849119	1.05275	1.09678	1.27057	1.7195	1.29543	0.886545	0.693996	0.249971	0.623084	0.999339	1.11245	0.88965	0.492862	0.800844
AABR07058886.1	AABR07058886.1	olfactory receptor 1-like	7.69641	3.96988	3.88201	8.27245	6.92241	5.87358	1.60829	5.07477	4.70192	4.43498	4.31153	5.33886	3.53228	4.63126	4.01826	5.20173	4.96441	3.80245	2.77906	5.99881	7.10089	3.49286	4.75396	3.78747
AABR07058918.1	AABR07058918.1	RELT-like 1	1.29072	2.00335	0.886256	2.9125	7.70682	1.36529	1.56555	2.69576	1.78343	0.365636	0	1.02936	2.92606	0.828573	0	2.15592	2.03958	0.43163	0.442692	0.393262	1.65937	1.01696	0.677628	2.96371
AABR07058934.1	AABR07058934.1	insulin-like growth factor 1 receptor	0.199313	0.809094	0	0	0	1.65869	0.317824	0.589932	0	0	0	0.603563	0.275379	0	1.06714	1.76288	0.83132	0.344957	0	0	0	0	0	0.539374
AABR07059041.1	AABR07059041.1	nucleolar protein with MIF4G domain 1	0.682372	1.16459	0.746283	0.547029	1.10779	1.75934	0.677082	0.725713	0.599815	0.239054	0.645021	0.0824967	0.488438	0.526607	0.316147	1.6899	0.541862	0.585507	0.087875	0.523792	0	0.43989	0.556994	1.18068
AABR07059168.1	AABR07059168.1	olfactory receptor 1279	0	0	1.40042	0	0	0	0	0	0	0	0.290681	0	0	0.363821	1.33634	0	0.284881	0	0	1.57629	0	0.20249	0	0.269638
AABR07059198.1	AABR07059198.1	olfactory receptor 1418	5.37628	2.58693	2.74272	5.78392	7.13906	6.96296	7.07327	3.63349	5.31794	4.35486	4.67487	5.26535	4.43695	3.35343	5.58766	4.02996	3.85262	3.89349	2.60016	1.83818	4.49186	4.47259	2.84936	2.27247
AABR07059232.1	AABR07059232.1	fructosamine 3 kinase	18.8598	9.51741	7.44721	27.1202	17.0143	15.1538	3.0402	12.3011	21.2457	16.0734	19.6641	16.959	11.0526	18.8884	11.683	15.4587	11.86	10.7624	5.3663	10.3736	13.0187	11.6966	10.6673	10.3168
AABR07059663.1	AABR07059663.1	trinucleotide repeat containing 18	4.61032	5.90876	4.57469	4.56327	4.98038	5.6754	2.70167	3.4693	8.25452	7.70386	6.18301	8.44242	4.96039	5.23291	3.19156	2.68776	7.61357	3.73888	3.91683	5.13252	5.02961	5.25734	3.7625	2.93527
AABR07060145.1	AABR07060145.1	cask-interacting protein 2	0	0	0	0	0	1.06927	0	1.57017	1.05363	0	1.49867	0.780776	0	0	0	0.81657	0	0	0	0	0	0	1.4226	0
AABR07060352.2	AABR07060352.2	peptidase, mitochondrial processing beta subunit	1.04953	0.902907	1.75396	0	5.34794	0.887951	0.353546	0	0.457031	0	0.652264	0	0	0	0	0	0.309496	0.777736	0	0.354063	0	0.345038	0	0
AABR07060588.2	AABR07060588.2	leucine-rich repeats and WD repeat domain containing 1	43.4353	46.0634	9.86654	26.3926	0	34.9084	16.482	38.1378	10.2499	9.49371	39.8295	10.9872	12.3417	11.0105	20.0014	18.5569	15.172	11.9231	22.5	36.9885	46.9901	30.2624	31.0705	34.1685
AABR07060833.1	AABR07060833.1	protein O-fucosyltransferase 1	0.143505	0.393901	0.6332	2.32992	0.728995	0.924529	1.05995	1.31338	3.97101	2.54076	2.11348	2.4516	4.60831	2.00482	2.41445	2.65316	0.524037	0.179947	1.6902	4.45187	0.647353	5.74683	0.305578	0.15292
AABR07060872.1	AABR07060872.1	sialidase 4	0.407549	0.239825	0	0.571557	0.126244	1.3057	0.50992	0.0851356	0.235284	5.18662	0.756986	0.433862	3.22452	0.210758	0.153399	0.0846473	0.313543	0.46507	1.02856	0	1.26045	1.15197	2.01537	3.6771
AABR07061178.1	AABR07061178.1	ribosomal protein L17	0	0	0	0.668534	0	0	0	2.68182	0	0	0	1.98856	0	0.668746	1.47889	2.89781	2.50243	2.04e-07	0	0	2.25234	1.88462	4.92128	0
AABR07061261.1	AABR07061261.1	olfactory receptor 1583	0.0672593	0	1.41563	1.93505	0	0	0	0	0	0	0.382004	0.356729	0.789588	0.722784	1.07996	0.138197	0	0	0	0	0	0.20512	0	0
AABR07061333.1	AABR07061333.1	karyopherin alpha 2-like	0	0.274541	0	0	0	0	0.000217296	0	0	3.36887	0	0	0	0	0	0	0	0	5.18e-05	0	0	0	7.51144	3.60307
AABR07061336.1	AABR07061336.1	WD repeat domain 63	0	0.274541	0	0	0	0	0.000217296	0	0	3.36887	0	0	0	0	0	0	0	0	5.18e-05	0	0	0	7.51144	3.60307
AABR07061378.1	AABR07061378.1	similar to 40S ribosomal protein S25	40.951	93.29	46.8806	53.3553	46.5013	91.8144	73.4355	44.1106	71.9341	80.2535	69.8596	57.7356	38.5102	68.0795	47.7568	51.217	56.5224	53.4213	76.0803	69.1704	72.3404	53.3956	50.2985	52.1001
AABR07061755.1	AABR07061755.1	hypoxanthine-guanine phosphoribosyltransferase	6.7631	1.32303	0.850648	12.5338	3.55936	0.945463	2.24085	3.24238	5.03386	2.46864	0	2.02685	1.49871	3.88776	5.11457	3.39605	7.64263	3.78489	3.26578	1.57308	7.10068	7.54369	7.72017	4.82701
AABR07061801.2	AABR07061801.2	olfactory receptor 1383	1.84776	0	0.874574	1.70639	0.649165	1.37059	0.820768	0.807015	0.291116	0.138248	0.753382	0.753514	0.732047	0.559427	1.20724	0.782146	1.40811	0.128307	0.411474	0.821761	0.472084	0.768977	0.48253	0.297986
AABR07062512.1	AABR07062512.1	olfactory receptor 1265	1.94278	1.39543	1.29442	3.71324	2.04531	2.85066	0.817932	2.05852	3.5749	2.64475	1.95386	2.02253	2.50975	2.39053	1.49994	1.31371	2.68459	0.896925	0.998929	2.39318	3.63267	1.69562	2.34968	2.52697
AABR07062583.1	AABR07062583.1	DENN domain containing 5B	1.86592	0	1.85252	0.000474475	2.87648	1.65312	1.82e-10	0.159999	2.57694	1.38303	0.537336	0.926555	1.64569	0.837335	0.782572	2.12463	1.41129	0.789551	7.26e-06	1.22686	2.01103	2.18078	0.609733	0.472235
AABR07062799.2	AABR07062799.2	RNA binding motif protein 34	53.4216	3.34086	15.2624	134.439	55.7762	32.7219	3.72315	33.4667	74.2058	24.8801	45.2769	91.9147	36.8819	82.4181	56.5768	54.1774	46.8332	11.1943	2.19507	14.0357	31.2005	9.26524	17.3392	10.4752
AABR07063197.1	AABR07063197.1	tyrosylprotein sulfotransferase 2	12.8517	9.65064	10.7906	11.1832	10.9033	10.5428	9.14561	9.14162	7.4649	5.85862	13.326	10.8897	8.98193	14.39	5.49192	6.5521	9.58907	8.24054	9.57003	9.60279	9.216	11.5925	10.0588	11.8968
AABR07063279.1	AABR07063279.1	coiled-coil domain containing 170	50.8668	37.2488	40.6009	100.512	50.7878	76.8022	71.009	65.2207	75.2146	75.8854	77.8075	58.5478	150.476	47.6591	75.1426	65.8026	97.8442	71.8017	95.1728	118.402	144.201	126.23	136.28	129.125
AABR07063281.1	AABR07063281.1	spondin 1	31.4438	12.7828	17.3173	34.9656	30.438	27.0599	22.3448	29.0873	22.1448	20.0256	23.7439	24.2951	24.3674	24.49	25.7854	18.9582	19.7794	15.3002	10.3777	20.8555	21.4501	19.7719	23.9172	21.5041
AABR07063346.1	AABR07063346.1	olfactory receptor 4P4-like	1.24236	3.06245	2.90711	1.02365	3.35267	2.79675	1.31405	1.02033	1.1117	1.70746	0.199458	1.24489	1.88173	1.74298	0.90668	0	0	0	0	0.431867	0	0	0.903085	0.187057
AABR07063424.1	AABR07063424.1	olfactory receptor 1609	2356.67	731.253	622.68	291.63	326.272	314.789	3092.29	1362.97	370.387	637.107	292.963	422.609	943.444	520.237	8253.2	12257	127.038	1681.05	612.773	521.52	437.354	797.998	2138.26	1942.55
AABR07063425.3	AABR07063425.3	MSL complex subunit 2	0.959727	0	0	0	0.138888	0	0.774241	0.688812	0.400074	1.29039	0.566047	0.970817	0.178124	0.355731	1.46183	1.65022	0.0834504	0	0.224377	0	0.139863	0.301819	0.283464	0.780427
AABR07063704.1	AABR07063704.1	phosphodiesterase 8B	0.139967	0	0.245712	0.346064	0	0.283825	3.33711	0	0	1.23697	1.61976	0	0	0.505518	0.368348	1.63649	0.572139	0.483111	2.47347	0.657636	0.614527	1.7139	1.8314	0.759665
AABR07063893.1	AABR07063893.1	DNA ligase 1	19.7468	8.47441	10.9353	18.6476	13.4325	18.3512	6.26986	8.45273	11.9791	6.95065	12.8164	10.4607	11.2937	16.3324	11.0685	5.51638	14.3846	8.33475	4.82284	11.1802	15.9899	12.1663	5.94202	4.24902
AABR07064000.1	AABR07064000.1	C1q and TNF related 2	0.298047	0.918213	0.130312	0.885842	0.165533	0.304275	1.35675	0.338219	0	0.539205	0.32577	0.665851	0.464237	0.541385	1.52972	1.01168	0.508337	0.257388	0.527178	0.23459	0	0	0.917463	0.848951
AABR07064590.1	AABR07064590.1	hyaluronan and proteoglycan link protein 1	8.16327	3.50628	4.71757	8.24859	4.7618	7.71891	2.12436	4.25229	5.86771	4.93853	8.74909	4.29686	5.10241	4.04425	3.24867	2.60402	3.96641	2.52779	3.55645	4.60343	6.26213	4.98369	2.52628	1.05619
AABR07064622.1	AABR07064622.1	serine protease 55	2.30846	2.52043	0.696652	1.31754	3.14506	0	0.887191	0.930322	0	0.305985	0	0.50748	0.817386	0.351352	1.27919	0.384113	2.73587	0.459828	0	0.545485	0	0	0.724244	0
AABR07064719.2	AABR07064719.2	spermatogenesis associated 20	9.36663	2.57649	3.95339	11.0282	7.73065	6.23262	2.40244	5.7673	6.1573	5.79507	6.31062	6.35399	4.84925	7.85042	4.02861	3.89657	6.53193	3.38855	2.33099	7.14061	7.75365	4.87602	3.43971	4.80326
AABR07064804.1	AABR07064804.1	olfactory receptor 754	3.21722	0.966118	1.2901	3.34258	2.89371	2.52771	1.07527	2.46339	1.90583	1.07606	1.07644	1.67189	1.49012	1.9705	1.45881	1.67622	2.83161	1.52035	0.565413	1.73669	2.43559	1.96938	1.16565	1.5578
AABR07064810.1	AABR07064810.1	membrane palmitoylated protein 3	0.439028	0.891645	0	1.62886	1.91322	0.438421	3.36468	0.658634	2.59489	3.46608	0.628951	0.326428	1.49378	2.39715	1.51098	0.323125	1.47167	1.1332	0.391352	1.73757	2.33951	1.66622	1.15818	1.87039
AABR07064867.1	AABR07064867.1	similar to human chromosome 6 open reading frame 52	5.25047	6.93489	12.4888	0	0	4.89414	5.33819	6.83057	13.0403	5.27507	10.6993	7.1574	12.9115	3.28408	2.91375	1.02866	4.81405	1.1713	2.27071	0.782034	0	0.673237	0	0.761726
AABR07064980.1	AABR07064980.1	CD27 molecule	2.82844	5.35709	4.96708	8.98551	8.17877	3.29358	7.2459	2.98445	5.63898	4.30528	0.879428	8.2948	4.93786	3.99805	5.07192	5.6142	5.19881	1.7586	3.61991	5.00598	6.18975	1.86307	1.85067	4.80221
AABR07065078.1	AABR07065078.1	Meis homeobox 2	18.4315	6.24179	13.7089	19.6207	16.768	17.3701	7.91868	14.999	12.754	10.3288	13.1016	15.3721	11.5876	17.0826	12.0669	9.14182	14.1355	8.00419	7.15555	11.2845	15.1036	9.60557	11.5042	9.7079
AABR07065265.1	AABR07065265.1	kinase insert domain receptor	5.17472	5.06539	3.97693	4.15924	2.92003	5.526	4.15686	4.10604	4.0833	5.33044	4.07208	3.47268	3.12869	3.14344	4.5608	3.98596	2.39266	3.39372	3.28735	3.26387	3.69019	3.71123	3.60674	2.26566
AABR07065438.1	AABR07065438.1	ribosomal protein L6, pseudo 1	32.8868	55.0463	38.06	39.8038	48.4617	49.5363	88.8597	55.4279	42.5836	55.5057	47.3545	44.1095	41.0962	56.8042	60.7402	70.0972	44.6747	52.4558	39.925	44.9808	38.7669	38.3067	57.3226	67.6502
AABR07065498.1	AABR07065498.1	microtubule associated serine/threonine kinase-like	1.0497	0.125285	1.1603	2.43398	1.05421	1.45472	0.12331	1.16178	4.32447	2.54226	1.18763	2.48709	3.01369	3.22658	1.0838	1.81721	2.85419	0.80929	0.543879	1.19908	2.58503	0.594392	0.33112	1.394
AABR07065897.1	AABR07065897.1	ribosomal protein S20-like	0.910796	0.610637	0.309592	2.4445	1.2459	1.26893	0.0974987	0.576304	0.83306	1.38887	0.727902	0.698499	0.741461	1.17223	0.281081	0.442135	0.754487	0.358857	0.105051	0.647874	1.65831	0.669573	0.24017	0
AABR07066144.1	AABR07066144.1	cytidine deaminase	0.581373	0.97029	0.547156	1.06099	1.32964	1.12582	2.4789	0.822785	1.07222	0.948816	1.31226	1.28272	0.924518	0.95979	1.26848	1.75752	0.608599	0.598717	0.270038	0.633355	0.495464	1.07522	0.871389	0.930918
AABR07066180.1	AABR07066180.1	anosmin 1	8.29626	19.2271	5.11656	12.3286	10.8715	15.6964	3.75375	5.38353	15.2516	20.8282	11.9912	7.49502	8.92784	9.74187	8.82532	4.07405	10.7566	9.22754	11.9673	18.0857	17.3576	25.4865	10.2028	8.2931
AABR07066379.1	AABR07066379.1	OTU deubiquitinase, ubiquitin aldehyde binding 2	303.324	193.032	324.053	148.409	284.515	226.489	339.461	245.469	120.429	172.878	139.244	129.66	175.228	99.423	82.8585	82.6421	156.423	201.796	140.962	170.64	111.972	120.583	104.079	140.95
AABR07066416.1	AABR07066416.1	serine peptidase inhibitor, Kazal type 14	8.58081	5.21121	6.2139	5.31022	5.08933	3.3535	3.77644	9.94308	1.01969	5.22085	2.01954	2.57766	3.70073	1.97852	2.39784	2.25196	2.48257	3.92255	1.08325	3.21615	3.15153	3.02974	4.65395	3.51754
AABR07066440.1	AABR07066440.1	leukocyte immunoglobulin like receptor B3	1.34054	4.26741	0.711749	4.54001	3.82214	3.31594	1.42659	1.30886	1.07325	0.48233	5.95866	0.108887	2.29522	2.25797	2.31292	1.71536	3.59722	0	5.7213	1.78171	0	2.24859	3.90102	1.86095
AABR07066510.1	AABR07066510.1	phospholipase A2, group IIC	12.7903	6.58844	9.47272	18.3571	14.8044	11.5683	20.8348	13.4651	9.02994	9.60163	12.9709	14.3175	12.9571	14.8786	23.1068	17.7447	4.98104	9.21991	4.21122	17.7002	9.76801	8.14666	10.9367	14.3056
AABR07066522.1	AABR07066522.1	scaffold attachment factor B2	32.3979	21.1042	19.8743	37.5638	31.1503	34.7837	24.5491	31.5262	20.5545	20.576	24.9975	28.9837	24.77	31.3602	25.8128	21.2153	20.2463	15.2106	13.8775	25.3383	26.1619	27.4914	24.1822	17.6416
AABR07066648.1	AABR07066648.1	unc-5 netrin receptor B	0.838489	1.51914	1.30699	0.688603	1.44411	1.32803	0.300178	0.970666	0	0.664867	0.270127	0	0.256601	1.00953	0.372154	0.412048	0.506342	0.484271	0.165296	2.04437	0.203768	0.426192	1.4839	0.382689
AABR07066693.1	AABR07066693.1	fucose mutarotase-like	166.329	100.75	185.382	70.4398	172.365	124.053	283.689	148.95	50.5862	98.8076	53.021	93.7717	88.4373	60.9011	75.9712	56.2815	100.103	73.3418	51.2868	78.6561	39.9072	43.7562	106.281	97.7501
AABR07066700.1	AABR07066700.1	NFKB activating protein-like	11.7805	4.03971	6.23737	9.86977	7.26884	8.74141	4.26768	11.8947	4.82722	5.10643	3.86622	3.14944	3.98813	2.98632	1.83815	2.53037	4.50807	7.14266	3.59261	7.08389	2.63239	5.01636	4.11194	5.18332
AABR07066871.3	AABR07066871.3	zinc finger protein 335	7.43075	3.00074	6.04415	8.28948	6.56676	4.91104	1.8877	2.89991	1.73425	2.6378	4.54838	5.87537	6.37739	6.77919	3.50036	2.47872	3.10448	4.48612	2.88822	4.7185	5.31466	6.0322	3.12719	2.63959
AABR07066944.1	AABR07066944.1	forkhead box B1	3.62396	2.90418	1.59048	2.88688	3.22866	2.60192	2.23774	1.29402	3.48193	5.32754	2.50514	1.0788	1.07479	3.11843	1.35295	0.949291	3.49457	4.97041	3.07134	3.34902	4.13833	4.96048	1.71642	2.13763
AABR07067082.1	AABR07067082.1	AKT serine/threonine kinase 2	0.740734	0.0993726	1.70387	1.31284	0.563522	0.2215	0.447847	0.0840243	0.587553	0.182713	1.06918	0.402112	0.853394	0.707486	1.48806	0.222523	2.26748	0.907754	0.439631	1.06717	1.51822	0.542133	0.487788	0.210584
AABR07067387.1	AABR07067387.1	growth differentiation factor 10	6.62302	1.78384	4.06148	8.45895	6.05622	5.97826	3.30902	6.57468	4.94886	3.60364	5.19404	5.59893	3.27471	5.34126	6.42313	4.86008	7.5492	3.87623	2.16851	7.98357	8.40879	5.17783	9.2571	12.088
AABR07067499.1	AABR07067499.1	crystallin, beta A1	146.135	88.6591	192.706	73.0776	156.957	138.238	239.446	162.035	122.628	146.474	63.0607	108.002	127.461	91.0993	76.7395	116.271	24.3361	36.8815	19.7161	39.5845	15.4534	19.0972	9.61634	21.2193
AABR07067814.1	AABR07067814.1	glyceraldehyde-3-phosphate dehydrogenase, spermatogenic	2.35982	1.08824	2.27313	3.61816	3.72338	2.77912	1.69051	4.70702	2.38853	0.922717	1.49755	2.88112	1.94691	3.32857	3.4987	3.14505	2.31812	2.28784	0.982915	2.45493	2.28116	1.98634	2.83292	2.61069
AABR07067829.1	AABR07067829.1	beta-secretase 2	0	0	0.558259	0.730575	0.715976	2.25763	0.952794	0	0.63358	1.15951	0.679981	0.22324	0.665811	0.278209	0.24956	0.557696	0.210059	0	0	0.251036	0.332234	0	0	0
AABR07068351.1	AABR07068351.1	thymosin beta 15B2	49.1866	34.7735	34.7938	50.7174	50.6012	39.8953	41.7704	51.1919	40.8055	34.4608	40.4321	44.2451	41.0777	42.97	41.1948	36.8433	42.232	31.2216	24.3691	30.3718	36.7459	27.7956	43.3879	37.6312
AABR07068455.1	AABR07068455.1	sterile alpha motif domain containing 11	1.35944	0.716464	2.99417	0.671956	0.805807	0.538252	0.862766	1.48977	0.568059	1.92378	1.32105	0.14025	0.960383	0.16362	1.09397	1.22872	1.30964	3.23961	1.63867	1.26826	0.40848	1.73319	1.46522	0.612606
AABR07068593.1	AABR07068593.1	cyclic nucleotide gated channel subunit alpha 1	0.143838	0.579414	0.505171	0	0.317688	0	0	0.425051	0	0.253953	0.415568	2.59456	0	1.29732	2.45377	0.628903	0.196111	0	0.762165	0.225013	0	0	0.18799	0.778786
AABR07068852.1	AABR07068852.1	seminal vesicle antigen-like 2	1.17695	0	0	0	0	0	0	0	0	0	0	0.377861	0	3.81e-06	0	0	0	0.40904	0	0	0	0	0	0
AABR07069219.1	AABR07069219.1	similar to vitamin A-deficient testicular protein 11-like	17.7555	13.9352	5.89319	27.3842	20.0467	26.2773	2.52917	9.18012	22.6074	28.6447	13.1165	7.15003	15.7365	11.4016	12.9498	5.6058	10.7338	8.45804	5.31209	26.6917	19.6415	28.4386	9.06583	8.20957
AABR07069238.1	AABR07069238.1	protein tyrosine phosphatase, non-receptor type 22	31.8752	47.4722	22.1089	32.2219	35.6766	69.0952	31.0449	15.4565	15.9653	53.1304	32.0107	34.7658	55.47	80.7872	32.6586	27.2451	14.1058	20.0938	22.8807	16.6275	28.3592	41.5132	8.85773	20.6201
AABR07069466.1	AABR07069466.1	mitogen activated protein kinase kinase kinase kinase 2	6.44666	3.94382	5.50477	4.45572	5.45566	7.46245	9.45916	6.92821	2.97611	2.44763	4.78778	5.56058	3.55457	7.12819	6.39226	5.58413	2.61827	3.9926	3.51928	4.42142	3.24937	4.01325	6.52759	5.7856
AABR07069587.1	AABR07069587.1	intercellular adhesion molecule 2	0	0	3.47e-06	0	0	6.6e-08	0	0	0	3.8e-07	0	0.138224	0	0	0	0	3.71e-07	0	0	0	0	0	0.121351	0.0411217
AABR07070043.1	AABR07070043.1	vomeronasal 2 receptor, 8	10.1066	5.97957	6.57261	7.58898	7.04942	7.35337	7.07651	12.6202	6.88782	7.98052	5.68533	5.23979	8.3592	5.212	9.17108	6.76792	7.88298	8.27015	3.24871	7.87842	5.71558	5.95346	8.98613	11.0725
AABR07070046.1	AABR07070046.1	protein tyrosine phosphatase, receptor type, G	10.8232	2.12768	8.15869	8.89168	8.61873	5.21902	3.20983	8.6169	7.46215	6.09523	5.50538	4.97077	3.26742	2.22904	4.16926	1.81877	13.1603	6.41455	5.05304	7.14265	6.02388	3.61972	5.9189	4.80778
AABR07070060.2	AABR07070060.2	poly (ADP-ribose) polymerase family, member 11	0.876702	0	0	0	1.16171	0.354079	0	1.03452	1.05895	0	0.252939	1.85011	0	0.6322	1.37275	2.29054	0.23933	0.301771	0	1.09641	0	0.267499	1.13797	0
AABR07070085.1	AABR07070085.1	zinc finger, DHHC-type containing 21	0.344197	1.33766	0	0	0	1.13057	0	0.252257	1.53429	0.66566	0	0	0	0	0.303969	0	0	0	0	0	4.70044	0	0	3.09221
AABR07070117.1	AABR07070117.1	USH1 protein network component harmonin binding protein 1	1.16372	0.269398	0.832804	1.00118	0.722204	1.19818	0.574285	1.00974	0.218365	0.864064	1.19427	1.40776	0.969031	0.742964	0.679671	0.585291	0.902342	0.26346	0.26995	0.611386	0.747812	0.85086	0.471337	0.662498
AABR07070278.1	AABR07070278.1	cAMP responsive element binding protein-like 2	12.3985	6.70321	18.6113	20.5483	9.20224	9.85084	26.0453	13.8659	19.8806	3.30452	18.8992	37.5219	14.0984	23.7808	14.6668	19.6917	19.5625	17.3936	26.4465	19.4564	26.5035	19.4006	22.7487	18.6927
AABR07070416.2	AABR07070416.2	RIKEN cDNA 4930544D05 gene	1.93598	1.26685	1.86482	3.00226	0.810936	2.27725	1.11901	1.38112	1.63776	0.81944	0.671399	1.92037	1.33508	2.24086	0.944102	1.06567	3.14539	1.18006	0.908428	1.82922	2.20961	2.48272	0.657912	0.280762
AABR07070720.1	AABR07070720.1	cysteine rich, DPF motif domain containing 1	0	0	0	0	0	0	0	0	0	0	3.01239	3.20698	0	0	0	0	0	0	0	0	0	0	0	0
AABR07070810.1	AABR07070810.1	ribosomal protein L12, pseudo 1	0.957315	0.94179	0.409601	0	0.260443	0.474281	3.735	1.43575	0.703951	0.422459	0.839358	0.849007	1.16183	1.9499	0.490947	0.358546	0.934629	0.992902	0.625924	0.564459	1.00031	0.364776	1.31546	1.82612
AABR07070957.1	AABR07070957.1	coenzyme Q8A	0.194457	0	0.336405	0	0.835572	1.15323	0.304057	1.74721	0	0.679776	0	0.83746	0	0	1.57778	1.17417	1.03598	2.29792	0.681577	0.300867	1.22182	1.16185	0.260659	1.0191
AABR07071244.1	AABR07071244.1	defensin beta 15	41.9987	16.6062	23.3039	53.8985	35.4386	29.7085	16.7835	31.8328	38.8727	33.6099	34.6466	41.6598	27.8924	42.1001	35.4486	29.851	30.4628	31.2516	14.9458	36.9394	31.7933	28.1738	30.9808	25.3799
AABR07071440.1	AABR07071440.1	coiled-coil domain containing 25	0.492113	0.490159	0.433581	0.618177	0.545785	0	3.10303	1.48234	1.49231	0.864496	2.49792	1.1162	0.346942	0.887681	1.96023	2.5168	0.339243	0.855639	1.7323	1.55139	0.541038	2.64322	3.48065	0.980997
AABR07071598.1	AABR07071598.1	ubiquitin-conjugating enzyme E2E 3	3.28842	1.74762	1.4427	3.09875	2.082	3.29003	1.97555	2.23813	1.08521	1.8226	2.08763	2.42845	1.45848	2.21204	2.23644	1.5594	2.97645	1.68502	0.764587	2.36884	2.32626	3.4407	2.29059	1.84877
AABR07071731.1	AABR07071731.1	dispatched RND transporter family member 3	1.06694	3.18999	0.749734	1.52123	2.62338	3.84718	0.534082	0.726285	2.70358	4.12063	0.72637	0.818085	2.32636	0.935959	3.07731	0.671627	1.24856	0.528193	2.13303	2.69145	1.92742	3.86056	2.36166	1.26864
AABR07071765.1	AABR07071765.1	lactate dehydrogenase A	5.34864	1.06281	1.75082	2.02175	4.99536	2.15179	1.65798	4.77416	1.37925	0.929699	1.06341	1.87748	1.19475	2.38174	2.43082	2.12564	0.361301	0.212233	0	0.421407	1.1604	0.590811	0.73028	0.407348
AABR07071848.1	AABR07071848.1	basic helix-loop-helix family, member e40	0	0	0	0	0	0	8.22e-08	0	0	0	0.328947	0.211398	1.24314	1.37416	0	0	7.32e-08	0	0.856039	0	1.25e-07	0.289894	0.198692	0.1968
AABR07071891.1	AABR07071891.1	C1q and TNF related 7	0.893478	5.05899	1.25485	2.71263	1.92328	4.50969	4.17657	1.60285	1.52217	2.15634	2.56254	4.25461	2.25466	1.78884	3.41021	4.14014	2.00945	2.1671	1.77298	1.3576	0.551536	1.35282	1.25427	1.58579
AABR07071891.2	AABR07071891.2	nuclear receptor coactivator 6	2.30413	1.0947	1.31468	0.924926	2.44178	2.46284	1.01238	4.11369	1.58142	0.48386	2.11849	1.86437	4.77901	4.87835	1.89827	0.398839	2.60513	0	0.722692	0	1.21079	1.03012	5.54072	0
AABR07072078.1	AABR07072078.1	splicing factor proline and glutamine rich	0.499387	3.56647	4.3791	3.33491	1.44997	0.664732	8.34043	3.44573	0	10.8343	0.974605	2.00662	0.451719	3.65483	8.69867	3.77837	0.837701	1.65368	0.573066	2.55482	0	1.93373	5.67137	6.26162
AABR07072078.2	AABR07072078.2	PNMA family member 5	1.48365	0.287551	0.550338	1.36386	0.413009	0.760744	1.22089	0.610456	1.66555	0.419305	0.995891	2.20856	1.01942	1.51175	1.49469	0.609891	0.125509	0.403696	0.578992	1.09385	0.907743	1.97454	0.627131	0.514634
AABR07072108.1	AABR07072108.1	tubulin tyrosine ligase like 3	8.25255	5.72944	6.27492	6.94724	6.98242	8.47614	7.24827	10.3226	5.22185	5.94794	8.90676	7.23179	4.845	5.87669	5.8224	5.58553	7.87849	5.39514	4.07981	5.79922	7.84504	6.38408	7.40511	6.76573
AABR07072184.1	AABR07072184.1	apolipoprotein M	0.328553	0.895372	1.68007	0.243877	0	0.195766	0	0	0.242004	0.412355	0.978738	1.0066	0.136757	1.29748	2.02991	3.22747	0	0.354656	0.280493	0.497744	0.211377	0.314377	0	0.157211
AABR07072260.1	AABR07072260.1	prostaglandin E receptor 4	0.795217	0.160806	0.13711	2.49638	0.349275	2.25314	0.263391	2.0364	0.791928	0.708488	0.5669	1.51595	4.79037	2.13381	0.430776	1.43804	0.735915	0	0.139737	0	1.01078	0.240473	0.108962	0
AABR07072264.1	AABR07072264.1	coiled-coil domain containing 188	1.14686	0	1.31744	0.641607	0.418088	0	0.979907	1.19892	0.112775	0	0	0.411176	0.314804	0.356592	0.193078	0.234609	0.245841	0.102959	0.0760244	0.193371	0.622691	0.59747	0.480444	0.654177
AABR07072272.1	AABR07072272.1	similar to fibrous sheath interacting protein 2	0	0.753949	0	0	0	0	2.37231	0.278169	0.759219	0.331095	0	0.284047	0.255288	0	0.246532	0	0	0	0	0	0	1.1499	0	0
AABR07072356.1	AABR07072356.1	solute carrier family 39 member 1	1.4825	2.73236	2.40767	4.20125	3.02218	2.3776	4.85387	5.61887	4.34213	2.07718	4.87537	2.68187	2.72942	2.92949	6.05885	4.64873	1.84706	2.32076	2.46745	3.57123	2.47848	3.12439	3.14548	3.95958
AABR07072562.1	AABR07072562.1	defensin beta 29	4.14534	1.17129	1.4276	5.39348	0.381991	3.3985	6.86377	2.43897	1.40006	1.76671	1.27573	4.34268	2.39373	3.65605	0	1.73744	2.78697	2.60852	1.8028	0.980245	4.09489	3.59757	0.281498	1.5071
AABR07072639.2	AABR07072639.2	chloride intracellular channel 5	3.32056	0.249599	0.626873	4.86932	2.62066	1.81816	0	1.04891	1.78919	1.07822	1.52227	0.969185	0.225984	2.87481	1.03646	1.76339	5.11147	1.03703	0.733428	1.3191	1.89743	1.261	1.94764	0.671451
AABR07072671.2	AABR07072671.2	PR/SET domain 14	2.35511	1.81363	1.78133	2.05664	1.334	1.66647	2.21987	1.98855	1.91342	2.2137	1.36443	1.66397	1.88919	2.18931	1.63338	0.712953	1.84741	1.37515	1.08373	1.97871	1.50218	2.49222	1.28455	0.970118
AABR07073045.1	AABR07073045.1	40S ribosomal protein S25-like	48.12	153.113	92.7129	81.1322	76.6591	84.7577	189.222	95.4082	93.3639	121.283	110.049	66.9468	66.8686	60.5576	99.012	102.879	70.6691	119.455	89.4271	76.7712	73.4957	83.276	87.8313	81.6879
Aacs	Aacs	acetoacetyl-CoA synthetase	33.2765	18.6182	18.1164	27.6385	29.5872	25.2031	21.2325	31.2038	17.2468	16.8032	18.4905	25.4318	16.8109	24.4733	26.6406	20.7267	21.0335	21.245	10.3508	20.5991	12.7201	14.9333	28.5989	33.3797
Aadat	Aadat	aminoadipate aminotransferase	4.4919	8.92378	5.60718	5.22891	5.45829	8.55644	1.96247	5.67418	10.2403	12.686	6.00245	5.87987	8.62494	7.92679	4.4666	3.84125	4.58778	3.22612	1.54669	2.02168	2.32023	1.73615	1.38001	1.56151
Aaed1	Aaed1	AhpC/TSA antioxidant enzyme domain containing 1	12.8153	6.59668	7.38862	17.4317	13.2595	9.11861	6.85368	12.6023	16.0571	8.78629	14.0437	13.4131	6.69012	8.97626	12.3374	7.42916	19.0538	13.2504	11.0925	18.4067	19.9788	12.5219	12.0061	14.5515
Aagab	Aagab	alpha- and gamma-adaptin binding protein	53.33	17.506	26.8427	40.5247	47.917	34.5418	20.6964	44.9913	30.9435	21.5656	27.7587	31.9866	24.3955	42.7112	32.158	30.9356	29.3271	17.9572	9.52098	23.5475	24.4741	15.0288	21.9483	22.2741
Aak1	Aak1	AP2 associated kinase 1	64.0608	25.9731	36.9417	51.5895	57.7147	40.9878	35.7861	50.5349	30.7144	26.5212	27.2098	30.9876	37.4647	26.8376	32.266	23.2049	40.564	27.2683	21.6258	27.9602	37.1361	26.9232	34.4397	35.579
Aamdc	Aamdc	adipogenesis associated, Mth938 domain containing	9.80087	27.8405	12.8398	17.402	13.1059	25.4504	19.7108	16.3252	18.0651	16.0989	17.5523	15.3537	14.4893	15.1888	20.8536	18.9319	11.6613	15.2433	14.6338	17.2747	7.16901	15.3719	14.2687	13.094
Aamp	Aamp	angio-associated, migratory cell protein	115.551	82.6117	79.7068	142.695	113.2	114.043	96.2038	130.012	110.056	107.054	116.401	120.416	105.724	125.898	135.572	119.882	104.245	98.9182	68.6775	129.946	112.134	112.115	129.891	121.836
Aar2	Aar2	AAR2 splicing factor	20.6474	13.792	14.1464	24.1139	22.2217	17.3604	16.1	20.646	19.9663	17.4572	19.1836	17.2131	15.3447	21.1997	21.106	15.7117	23.5188	18.2396	14.3296	22.5962	26.2514	23.6405	26.0549	23.2147
Aard	Aard	alanine and arginine rich domain containing protein	2.02537	0.853809	1.77859	3.54904	1.03874	1.97078	3.13655	0.413155	2.66116	1.04565	5.2262	2.96817	0.883095	3.07789	2.2463	2.43173	3.66162	11.0822	0.636259	4.78599	0.831625	1.12261	2.64978	3.20725
Aars	Aars	alanyl-tRNA synthetase	117.018	59.0315	60.718	110.175	105.584	87.5888	75.3407	105.955	72.717	74.2509	77.4292	81.0347	63.2869	81.2027	95.6872	69.8899	79.511	73.7864	56.4839	116.288	98.7433	104.483	123.585	119.431
Aars2	Aars2	alanyl-tRNA synthetase 2, mitochondrial	7.35011	3.82355	4.55095	6.78104	7.22101	7.4993	7.41049	8.1483	5.30354	5.30544	5.56288	6.38765	6.18116	6.88275	6.46607	5.0176	4.98909	3.45631	3.85041	6.57543	7.7932	6.47463	7.50933	6.38237
Aarsd1	Aarsd1	alanyl-tRNA synthetase domain containing 1	39.9048	38.5162	33.0401	40.2167	41.5681	37.6109	51.1892	46.6634	31.031	31.3956	38.4165	36.9359	35.8614	42.0023	40.2691	40.8545	33.215	38.5045	33.7046	38.1504	34.4759	39.1746	49.1044	45.9267
Aasdh	Aasdh	aminoadipate-semialdehyde dehydrogenase	5.71225	4.18224	4.69259	5.16093	5.29579	6.18651	6.35839	7.48276	3.7195	4.73273	6.89596	6.67598	4.37992	6.32094	6.93042	5.14657	4.79895	3.03648	3.44775	4.01583	5.19491	5.77245	6.71305	5.13283
Aasdhppt	Aasdhppt	aminoadipate-semialdehyde dehydrogenase-phosphopantetheinyl transferase	38.5316	28.8323	30.1061	37.6759	35.5187	38.056	26.1762	32.1898	32.1065	34.2172	33.9325	34.7067	29.218	30.1376	24.6629	26.4355	39.8154	31.7843	28.053	32.7419	41.3275	31.681	25.8589	26.5002
Aass	Aass	aminoadipate-semialdehyde synthase	2.37366	1.11042	2.20447	3.23027	2.02296	1.51541	1.49466	2.20885	3.82852	2.47982	2.90386	3.73813	2.77183	2.42184	2.4285	2.08793	3.17285	1.16611	0.911376	1.7474	1.93421	1.56095	1.47431	1.72671
Aatf	Aatf	apoptosis antagonizing transcription factor	8.57114	6.4523	5.8822	10.8089	8.90776	6.52385	7.55924	8.42279	6.5662	8.39955	8.14992	8.29135	5.55433	9.44591	7.7467	7.97179	7.49468	7.0902	5.86413	11.1604	10.8885	11.4935	11.8828	10.0541
Aatk	Aatk	apoptosis-associated tyrosine kinase	57.7592	59.8009	30.6429	68.1419	59.4064	83.5807	33.219	64.5721	73.1175	84.5661	44.7184	39.4729	59.6619	43.912	75.7348	34.5145	58.0551	40.6423	37.8087	88.2102	77.4613	102.123	82.985	74.1222
Abat	Abat	4-aminobutyrate aminotransferase	60.1274	12.7927	29.935	90.4221	48.8642	46.2343	19.8542	45.5452	72.139	50.3967	48.951	41.2991	42.6739	50.0821	37.9944	25.2298	177.288	67.3761	25.7267	84.4534	78.4	55.3424	66.8418	59.7425
Abca1	Abca1	ATP binding cassette subfamily A member 1	1.87998	1.74315	1.8144	4.1382	1.9324	3.17302	0.992251	1.77986	3.84948	2.93273	2.99507	2.70192	3.48416	3.56652	1.80411	1.60128	4.69016	2.28557	1.45537	2.59684	3.18011	3.32597	1.91553	1.29946
Abca2	Abca2	ATP binding cassette subfamily A member 2	49.1641	69.4997	25.6368	69.0895	57.8775	92.7267	31.8151	59.5889	68.4039	82.4577	44.9767	40.152	53.1593	42.0156	80.6779	32.3889	37.8719	33.5028	32.3091	87.0536	75.3504	107.732	80.6881	62.8725
Abca3	Abca3	ATP binding cassette subfamily A member 3	24.7365	9.68606	13.3663	31.7523	21.3128	17.917	18.1199	25.7867	16.8522	13.5643	17.6692	22.5685	18.0584	18.5521	28.1715	20.224	20.0407	15.9358	10.8609	19.4688	20.4504	18.4041	30.5034	29.7523
Abca4	Abca4	ATP binding cassette subfamily A member 4	0.0655115	0.115134	0.104014	0.0825533	0.0293388	0.126257	0.262736	0.139151	0.0531782	0.108447	1.09365	0.88544	0.160357	0.0998431	0.759801	0.121915	0.115463	0.114647	0.0861549	0.0551489	0.0661662	0.48097	1.95626	0.098132
Abca5	Abca5	ATP binding cassette subfamily A member 5	2.35978	0.70188	0.639368	3.26092	2.25155	1.17803	0.605144	1.18919	1.16768	0.810316	1.69571	1.0178	0.84651	1.18839	0.791594	0.797918	2.3634	1.36768	0.45062	1.58573	2.53842	0.968208	1.52868	1.24636
Abca7	Abca7	ATP binding cassette subfamily A member 7	11.5645	7.15868	9.71177	14.1682	12.548	18.5328	14.2359	12.9427	3.99052	4.96462	16.934	10.7747	10.3986	15.1466	15.6359	6.92112	11.5595	12.0151	18.8823	18.6902	27.9928	29.1279	32.959	19.3586
Abca8	Abca8	ATP binding cassette subfamily A member 8	2.23763	0.500582	1.69178	3.05705	1.77489	1.58469	1.6471	2.12803	1.37889	0.656751	1.84701	1.912	0.719364	2.43449	1.85855	1.96598	2.56348	1.69544	0.981504	1.55907	1.512	1.16092	1.67964	2.42868
Abca8a	Abca8a	ATP-binding cassette, subfamily A (ABC1), member 8a	7.40937	23.1115	2.60604	24.3865	11.0222	23.3665	1.86004	7.05009	30.8865	33.0375	15.9739	15.3039	16.4987	17.0642	17.4075	9.39224	13.1483	11.132	9.93452	21.4824	16.2172	26.3692	9.97801	8.87699
Abcb10	Abcb10	ATP binding cassette subfamily B member 10	7.02037	3.91712	4.41926	9.08019	7.38956	6.72011	3.77478	7.45916	7.45106	5.87581	7.22498	6.30438	5.02685	7.68908	5.94907	4.35928	8.49598	6.0604	3.37264	7.80791	6.50422	6.61657	7.31073	6.28029
Abcb4	Abcb4	ATP binding cassette subfamily B member 4	6.16325	3.84151	4.54837	8.0296	3.70385	5.20065	4.17969	5.23554	5.62487	6.60708	6.50037	6.50303	6.64446	8.31445	5.97992	5.04477	6.16416	3.46707	2.93765	6.00381	7.13188	7.76357	5.32609	4.26001
Abcb6	Abcb6	ATP binding cassette subfamily B member 6	19.1999	14.3783	12.8271	24.6402	17.6193	21.0108	17.9261	23.8131	12.079	11.1471	18.1148	20.3925	11.819	20.8987	21.6069	18.1954	11.8749	11.4761	12.1048	19.5252	14.3086	18.5354	22.7614	16.9684
Abcb7	Abcb7	ATP binding cassette subfamily B member 7	4.49084	1.29023	2.00412	6.18182	5.31668	2.94364	0.21269	2.30157	5.87542	3.92695	2.8385	2.67734	1.95238	3.37689	1.8727	1.97411	7.57907	1.64876	1.08024	3.15134	4.03219	2.06496	2.12939	2.24716
Abcb8	Abcb8	ATP binding cassette subfamily B member 8	28.2158	12.9189	19.4143	31.9405	29.5445	26.47	21.773	36.5817	22.8969	23.3772	25.0884	25.6362	21.3045	25.2464	30.7907	24.4477	25.825	19.5196	16.2859	29.5627	27.9121	27.5737	36.3025	30.1848
Abcb9	Abcb9	ATP binding cassette subfamily B member 9	18.0951	6.54824	10.241	13.2809	13.3616	12.7268	15.0403	18.0108	8.63541	7.83532	10.1181	11.6747	12.5701	10.4738	13.1383	12.5544	8.20185	7.27946	6.98641	12.0242	13.2588	12.3499	16.8996	15.0773
Abcc1	Abcc1	ATP binding cassette subfamily C member 1	2.52641	1.1422	1.03849	5.04081	2.17391	3.39011	0.683604	2.03299	2.23903	1.64228	1.81049	1.35982	1.75036	1.9221	1.7106	1.05925	2.88249	0.927169	0.727013	1.61751	3.22249	1.892	2.23287	1.38337
Abcc10	Abcc10	ATP binding cassette subfamily C member 10	3.23945	1.52673	1.70187	2.53107	2.37095	3.12533	3.07564	3.70387	1.50803	1.47646	2.34866	2.43269	2.3742	2.7192	2.5536	2.62415	1.26501	0.930934	1.30068	2.30298	2.50955	2.45746	2.74509	2.21981
Abcc2	Abcc2	ATP binding cassette subfamily C member 2	1.86961	0.915458	0.880689	1.24253	1.94421	1.18789	1.10073	1.93357	1.21868	0.653626	0.707856	0.697624	0.614298	1.13087	0.813975	0.953534	0.84128	0.727268	0.430115	1.33801	0.765132	0.646711	0.75187	1.05472
Abcc4	Abcc4	ATP binding cassette subfamily C member 4	1.25937	0.879282	1.21218	2.66081	1.19706	1.31048	0.505845	1.0994	1.6399	1.23456	1.88596	1.84828	1.52367	1.61713	1.62567	1.10425	1.94378	0.887607	0.602044	1.64752	1.96466	1.51723	1.80359	1.10418
Abcc5	Abcc5	ATP binding cassette subfamily C member 5	40.0075	17.0424	21.4976	42.8346	30.8685	33.5101	15.1358	31.1168	17.9127	17.0758	22.8141	22.5817	21.4726	27.3373	25.1679	19.8647	19.9111	14.8066	10.4954	27.0461	24.3069	23.4889	21.4801	15.7362
Abcc8	Abcc8	ATP binding cassette subfamily C member 8	9.39939	3.10579	5.6171	9.6343	8.36601	8.31423	6.65233	11.1137	4.36186	4.25557	8.03225	9.08303	7.83946	10.5338	10.4164	8.63766	3.99391	2.73348	4.02508	5.16001	7.63165	7.52421	10.9132	6.93224
Abcc9	Abcc9	ATP binding cassette subfamily C member 9	2.6312	1.06274	1.24149	1.97447	1.39679	1.31629	1.13252	1.29702	0.905953	1.11371	1.26547	1.05898	1.38517	0.750079	0.82855	0.614055	1.64611	1.10026	1.11356	1.7527	2.07161	2.43831	1.83837	1.30081
Abcd1	Abcd1	ATP binding cassette subfamily D member 1	4.00234	3.5401	2.593	4.27714	4.86613	5.09031	3.50407	4.93501	3.81421	3.35541	3.0502	3.99516	3.91756	3.52466	4.98371	3.7295	3.15412	2.52268	2.00525	3.31753	3.10702	4.11961	5.04245	4.51036
Abcd2	Abcd2	ATP binding cassette subfamily D member 2	14.396	3.51998	11.2419	9.60162	8.26387	5.9126	9.17425	8.10271	7.99357	5.23256	6.58516	7.67345	5.38358	7.05651	5.67811	4.63874	8.00229	5.08145	5.37432	8.70981	10.2011	7.55249	5.16209	4.89563
Abcd3	Abcd3	ATP binding cassette subfamily D member 3	32.1613	30.3144	23.0258	44.0167	33.5997	32.7526	21.6741	26.1454	35.3009	32.1888	38.3011	36.1002	27.2141	37.9491	31.0334	25.9134	29.3448	25.0869	25.2156	37.0855	35.6961	37.1916	29.9044	24.1397
Abcd4	Abcd4	ATP binding cassette subfamily D member 4	4.28333	1.67052	3.57522	5.26881	3.12528	4.96606	2.83197	4.97881	2.50626	2.54412	4.29957	4.27888	2.91732	5.27114	4.41519	3.75703	2.59736	1.51937	2.38381	3.69775	3.26474	4.26739	5.05893	3.47578
Abce1	Abce1	ATP binding cassette subfamily E member 1	32.1591	26.3287	26.2358	38.3511	33.9791	30.5102	20.549	24.6241	27.8407	25.633	29.7957	32.3095	23.7836	32.9176	23.3222	20.0371	24.8612	22.0638	19.6242	27.4686	26.6127	24.2496	19.4272	20.3575
Abcf1	Abcf1	ATP binding cassette subfamily F member 1	53.9654	36.2492	38.1964	58.4409	55.0162	46.2942	44.9553	56.8035	42.8898	49.8788	43.118	43.9453	41.9304	42.4271	42.7764	34.8014	52.9807	45.1361	28.5074	50.6894	49.9606	46.0312	54.6413	52.507
Abcf2	Abcf2	ATP binding cassette subfamily F member 2	79.8069	44.0221	53.0115	75.0666	74.4722	64.8166	61.8501	87.3664	51.9984	54.6557	62.9552	60.856	56.7562	67.2422	69.074	62.4615	57.3228	56.4153	42.6697	75.3444	71.9432	67.4087	86.5475	73.1719
Abcf3	Abcf3	ATP binding cassette subfamily F member 3	42.9061	25.932	27.6052	44.7591	41.1511	36.6449	38.3121	44.2826	32.8817	31.5581	39.7644	40.4843	29.6847	43.8608	43.255	38.7076	35.2471	35.5654	25.3374	48.694	45.185	41.3869	58.3267	48.6832
Abcg1	Abcg1	ATP binding cassette subfamily G member 1	24.212	16.2574	12.6674	29.4124	21.8979	28.2998	14.7633	24.7054	25.9318	26.8632	22.5399	24.44	27.1298	29.2662	26.5091	19.8642	17.1408	14.1318	11.3454	23.3597	24.3871	26.0258	23.3094	23.292
Abcg2	Abcg2	ATP binding cassette subfamily G member 2	4.79344	2.20958	3.37942	4.15282	2.9954	2.83878	3.5976	3.34252	3.01446	4.00563	2.97994	2.66688	3.10907	4.12247	2.05113	1.62999	3.55312	2.57051	1.90154	4.26452	4.04447	6.32494	2.11677	2.44325
Abcg3l1	Abcg3l1	ATP-binding cassette, subfamily G (WHITE), member 3-like 1	1.57547	0.996859	0.862719	1.97657	1.80505	1.59373	1.57758	1.49504	1.4413	2.00485	1.6754	1.48078	1.74472	1.3745	1.20479	1.31395	1.43805	1.07245	0.983006	2.28218	1.28319	2.43279	1.77626	0.605508
Abcg3l3	Abcg3l3	ATP-binding cassette, subfamily G (WHITE), member 3-like 3	0.723604	0.665988	0.785333	0.819062	0.507307	1.83746	0.0832142	0.733758	0.990531	0.697491	0.848442	0.515054	0.839906	1.43406	0.609221	0.315927	1.14401	0.642328	0.428624	0.845387	0.972308	1.36395	0.446222	0.30224
Abcg4	Abcg4	ATP binding cassette subfamily G member 4	18.9889	2.25729	7.95251	24.1975	15.2915	12.4156	4.89007	19.5641	12.5512	10.2369	13.4032	14.5207	11.241	18.1851	15.7793	12.702	15.459	9.8589	5.27454	17.8911	20.5251	15.3355	21.817	20.0978
Abhd1	Abhd1	abhydrolase domain containing 1	7.47781	4.37601	7.8313	9.16946	6.71045	6.87025	7.51001	9.32254	6.80047	6.40561	9.66785	10.3549	8.31257	9.55338	10.017	9.797	8.01861	5.56795	5.90615	9.08177	9.15631	6.81446	9.09896	9.27507
Abhd10	Abhd10	abhydrolase domain containing 10	9.00719	2.69917	4.02046	8.02292	5.16362	9.45378	4.33147	3.03974	7.48843	9.45481	10.6905	8.84961	2.83019	7.28385	2.77007	0.869234	9.82017	8.52463	1.92347	5.41803	10.6273	6.85557	1.64261	4.79559
Abhd11	Abhd11	abhydrolase domain containing 11	16.4913	8.6655	12.954	15.5762	17.5932	14.5427	18.199	18.4177	10.1296	11.3089	13.3135	14.0199	11.7035	11.6181	16.0381	12.612	11.7147	10.6605	9.52768	13.9407	15.5851	13.5352	16.1398	14.8178
Abhd12	Abhd12	abhydrolase domain containing 12	185.381	133.076	131.779	161.483	185.263	170.85	167.138	200.11	143.035	157.796	138.393	154.599	196.742	158.632	168.613	171.447	119.561	131.923	108.491	171.547	160.861	178.472	202.855	183.259
Abhd12b	Abhd12b	abhydrolase domain containing 12B	0.0621311	0	0	1.37295	0	0	0	0	0.125501	0	5.77842	1.85276	0	4.38466	0.502535	0	6.14677	2.376	3.76117	4.19659	5.8232	4.72941	5.50989	2.48865
Abhd13	Abhd13	abhydrolase domain containing 13	7.81579	5.22029	5.51217	12.7678	8.68396	9.00099	4.65151	7.70173	9.92332	6.05785	8.20508	8.63152	7.5918	11.0292	7.58474	9.71304	6.39304	6.8502	4.35592	8.20979	6.41908	6.03399	4.77276	4.93622
Abhd14a	Abhd14a	abhydrolase domain containing 14A	18.8935	20.651	16.4452	16.7543	21.3803	24.305	33.387	26.1182	17.9619	20.4177	19.6564	24.0333	21.3881	20.8688	24.5927	24.3793	11.5352	9.71515	10.772	11.7923	12.1008	14.5993	16.0154	13.2064
Abhd14b	Abhd14b	abhydrolase domain containing 14b	15.5966	13.9922	13.6293	18.3924	14.2437	17.8191	14.7532	20.1468	19.3371	15.792	23.1905	22.1035	12.0974	21.2982	18.3431	17.3629	22.4685	20.7671	12.5597	21.3244	13.2337	14.3528	26.838	21.7002
Abhd16a	Abhd16a	abhydrolase domain containing 16A	144.891	78.1097	82.3537	143.34	131.078	116.43	134.195	175.25	94.7147	85.9602	98.1748	110.191	90.0745	114.808	155.631	122.507	82.2792	69.8027	63.5839	119.854	110.903	119.531	144.387	144.103
Abhd17a	Abhd17a	abhydrolase domain containing 17A	156.22	140.379	167.055	142.687	143.413	132.13	203.194	192.275	160.892	144.517	138.311	169.508	181.945	156.864	169.361	170.207	147.416	110.902	105.876	123.931	129.365	123.879	154.087	157.192
Abhd17b	Abhd17b	abhydrolase domain containing 17B	21.3878	26.1206	19.9411	32.5355	22.6642	26.7856	14.827	21.495	26.6103	29.2237	23.0712	19.6088	17.0715	19.7924	26.4482	13.6636	17.9088	16.0576	18.8178	27.2163	18.7289	22.2028	16.8545	18.0958
Abhd17c	Abhd17c	abhydrolase domain containing 17C	13.7375	9.81682	13.6551	25.9559	10.185	18.4153	13.6757	14.7233	22.4926	17.1736	20.0251	28.8159	40.1526	30.1929	17.9631	23.4647	7.1798	5.93228	3.4209	7.83164	5.79459	6.37828	5.41851	6.37711
Abhd18	Abhd18	abhydrolase domain containing 18	3.18269	1.36857	2.3641	3.9162	2.09265	2.93353	2.05516	3.1319	2.3974	3.17887	2.51198	1.80791	2.1351	2.45558	2.55291	1.59036	2.78817	1.51121	1.70022	4.17348	4.3856	3.22373	2.62803	2.31222
Abhd2	Abhd2	abhydrolase domain containing 2	18.5192	3.56323	6.93134	20.4139	16.1858	9.11543	5.24593	14.8253	11.8374	6.50589	6.40664	9.18223	8.75494	9.50077	8.74809	5.65172	9.77237	2.36324	1.38075	4.7	8.275	5.14389	7.47716	6.74674
Abhd3	Abhd3	abhydrolase domain containing 3	50.1286	62.4813	53.7962	96.4652	52.6847	67.3578	34.765	50.2474	90.0678	87.0438	81.5285	77.6254	67.4635	78.4897	61.6455	46.8135	103.202	74.8251	66.4014	93.6581	72.8663	73.8151	59.4607	57.6898
Abhd4	Abhd4	abhydrolase domain containing 4	37.2249	46.8664	37.7599	62.4815	41.9108	58.5747	28.6889	48.9957	75.9736	85.3651	52.0759	58.2948	59.3074	57.949	58.6729	46.2828	75.2506	50.8702	33.8057	66.2632	52.558	64.2093	55.1337	55.2701
Abhd5	Abhd5	abhydrolase domain containing 5	8.15583	10.7792	7.57286	9.94715	8.18984	10.7842	4.62757	6.60851	12.5485	12.8225	9.27201	8.8221	7.50039	8.76254	7.01805	4.63083	10.0318	6.43723	6.52237	11.5655	9.73652	12.0321	6.3873	6.79371
Abhd6	Abhd6	abhydrolase domain containing 6	36.4727	15.3342	27.7588	43.545	28.8614	30.434	38.2404	45.2842	28.1136	25.8359	30.5853	40.5208	36.9515	39.3053	37.6195	37.5364	17.1227	13.9558	15.2448	21.4913	26.8471	27.3165	29.2119	26.1811
Abhd8	Abhd8	abhydrolase domain containing 8	251.936	153.211	241.811	234.169	223.575	169.756	321.833	312.174	196.79	150.597	229.878	225.609	183.064	208.316	253.041	210.842	304.586	256.81	228.389	301.936	291.221	255.308	354.295	339.951
Abi1	Abi1	abl-interactor 1	53.9851	34.5848	38.8016	96.713	48.5741	52.8198	21.8825	36.7264	70.2996	48.7636	63.448	78.0999	74.0045	87.6586	54.56	47.4004	47.1606	33.9566	23.3972	37.6028	35.06	31.2472	24.8838	25.3069
Abi2	Abi2	abl-interactor 2	58.2338	12.6158	29.809	82.3752	53.7359	40.5704	7.31725	33.1926	59.7607	23.1559	33.5188	36.1263	41.7633	40.7726	26.4606	20.7818	45.366	14.193	6.20637	19.2445	29.8128	13.3978	15.9109	17.0081
Abi3	Abi3	ABI family, member 3	1.5413	2.41622	1.10546	1.23509	5.4763	4.52484	4.77089	5.07544	4.32929	4.7431	2.7487	2.99194	7.40345	6.5582	5.15272	5.43639	2.29507	1.83634	1.74222	2.82337	4.64406	5.25634	5.26407	5.17019
Abitram	Abitram	actin binding transcription modulator	3.25576	2.69987	3.39897	4.82985	1.86597	2.50296	2.83847	2.75085	3.91823	1.9444	2.54423	3.69316	3.83265	4.40201	3.6827	4.25697	3.95145	3.43847	2.47902	2.86854	3.57105	2.55373	4.17748	3.8113
Abl1	Abl1	ABL proto-oncogene 1, non-receptor tyrosine kinase	0.756381	0.444498	0.184281	5.14767	3.38688	1.19361	0	0.363978	2.7469	2.44919	0.68671	0.244476	0.844048	1.30463	0.82825	0.227903	1.53174	0.550788	0	0.761582	2.91112	0.945351	0.125031	1.06466
Abl2	Abl2	ABL proto-oncogene 2, non-receptor tyrosine kinase	2.27141	0.6293	1.1641	4.6271	1.8175	1.47043	0.837901	1.12656	2.52558	1.31146	1.0995	2.01264	1.40488	1.56509	2.0877	1.46705	2.35395	0.843416	0.294096	0.953562	1.53398	0.897743	0.753997	0.81398
Ablim1	Ablim1	actin-binding LIM protein 1	5.85127	0.825413	3.0509	8.58908	6.90849	1.67682	0.614563	3.48397	4.27945	1.41365	2.51255	3.22079	1.01249	3.84371	3.10463	1.47553	6.22446	1.79367	0.619154	2.36403	3.07953	1.89473	3.09403	3.43489
Ablim2	Ablim2	actin binding LIM protein family, member 2	63.6154	29.9003	43.3394	41.1766	59.8174	41.7625	52.8172	67.93	33.8731	40.6967	28.9728	30.6587	32.6331	30.064	39.4459	24.5707	23.9882	23.9	20.3723	55.1502	44.5444	45.6019	44.727	32.4822
Ablim3	Ablim3	actin binding LIM protein family, member 3	12.9517	5.87381	8.65557	19.3731	10.4532	9.09338	7.40889	10.287	13.7455	9.31414	15.9769	14.7841	6.47016	20.187	13.719	10.7964	11.3442	7.47437	4.63608	12.6281	12.9867	8.83002	12.6815	12.1879
Abo	Abo	ABO, alpha 1-3-N-acetylgalactosaminyltransferase and alpha 1-3-galactosyltransferase	2.81895	1.93148	2.66642	4.19271	4.71362	3.65448	2.62895	3.33842	3.87567	2.48037	3.65168	3.56985	3.54753	3.82781	3.65209	3.9584	2.95504	2.78929	2.9286	4.59907	2.65012	3.98092	3.91038	4.6302
Abr	Abr	ABR activator of RhoGEF and GTPase	127.831	19.26	58.5963	175.377	105.241	70.0685	30.4041	121.507	121.52	58.7065	91.0959	131.521	77.2727	146.639	107.01	93.7866	83.0779	38.2481	14.685	55.2848	64.3085	43.2443	54.2659	53.9746
Abra	Abra	actin-binding Rho activating protein	2.45459	1.75702	3.05952	0.387407	4.24296	1.3577	6.05218	4.26397	0.374271	0.192124	0.115424	0.235232	0.222217	0.0957512	0.32506	0.477103	2.21115	1.56636	0.377622	1.16431	0.458207	0.0400924	0.72009	1.28905
Abracl	Abracl	ABRA C-terminal like	18.0297	26.0091	15.4953	21.8699	22.4793	29.7539	19.1585	16.583	16.903	26.3222	18.1049	16.8454	27.6405	12.0769	13.8861	12.9245	13.8548	15.9429	19.3478	20.5291	15.4243	15.4975	20.2543	11.9197
Abraxas1	Abraxas1	abraxas 1, BRCA1 A complex subunit	1.50018	0.865134	1.01349	0.790188	1.23728	2.23318	1.3444	0.767188	1.59006	1.89194	1.27885	2.50176	1.49118	1.80058	1.32835	0.904948	0.685903	1.12843	1.07362	2.03681	0.901159	1.68246	0.945855	0.870383
Abraxas2	Abraxas2	abraxas 2, BRISC complex subunit	11.8977	7.93049	7.82018	10.4615	11.0799	9.58744	8.98551	8.72441	7.75241	7.18815	9.05046	8.72629	7.95127	10.6156	7.16249	7.1588	8.21951	7.40563	6.53221	10.8502	9.74509	8.79592	8.38209	8.71973
Abt1	Abt1	activator of basal transcription 1	23.3037	20.6697	20.176	23.5795	22.4547	21.1032	26.8439	27.177	20.119	21.8361	24.1274	22.0409	21.5074	26.1747	26.3253	24.2653	16.7867	20.0536	15.4374	22.5945	20.0741	22.8286	24.639	22.6939
Abtb1	Abtb1	ankyrin repeat and BTB domain containing 1	16.4757	12.8667	12.6542	20.9027	17.1424	20.2782	16.9453	19.5206	14.2783	13.4794	19.1068	13.5081	12.5079	18.6996	19.1239	13.3068	20.5925	17.7198	15.4636	21.1955	21.8888	21.022	26.5551	32.0566
Abtb2	Abtb2	ankyrin repeat and BTB domain containing 2	3.80062	2.06111	1.48202	3.44986	3.61529	3.10271	0.910097	2.80246	4.80279	4.55345	1.67284	2.59184	1.40401	2.04834	4.07475	1.70856	2.39975	1.35688	0.838061	4.13628	2.72912	3.87057	2.47077	1.65263
AC080157.1	AC080157.1	olfactory receptor 1279	6.67707	5.10181	5.63965	5.41705	6.4271	2.67566	0.134949	1.99115	2.20507	3.13753	4.91792	5.03104	5.4384	5.8057	2.61543	2.3907	5.83118	5.91614	1.09336	6.03427	4.59273	5.80739	2.65712	0.51956
AC094212.1	AC094212.1	gigaxonin	14.5829	14.6776	11.5962	6.75771	17.4592	15.4188	13.8485	17.4853	6.86253	8.25593	6.91665	8.18465	5.79118	6.81339	10.0467	8.5743	12.5729	9.01719	6.20736	8.79733	7.93714	7.38974	18.5386	18.7486
AC094643.2	AC094643.2	potassium two pore domain channel subfamily K member 3	29.9066	30.3424	28.3499	22.6047	23.2693	28.0819	37.9368	29.6633	22.6833	32.6311	36.8831	28.4759	28.562	25.5207	36.994	21.5995	22.8843	26.375	35.9797	41.5846	46.8889	52.2376	59.7053	37.908
AC094647.2	AC094647.2	vomeronasal 1 receptor 84	1.92937	0.618041	1.14946	3.11456	0.991742	1.64424	0.379495	0.536297	1.36379	1.03348	1.02143	1.52209	1.78152	1.90193	1.39724	0.855617	0.706036	0.68706	1.27807	1.09443	1.06101	1.19375	0.436397	1.8269
AC095693.1	AC095693.1	ferritin heavy chain 1	78.585	55.7201	69.0302	69.0747	73.6955	84.107	106.689	114.295	35.0818	40.1026	66.6989	79.8911	86.8187	95.1246	93.1132	86.9376	38.4658	49.8257	37.9797	51.9631	39.6584	58.7804	95.6973	83.6762
AC096201.1	AC096201.1	solute carrier family 39 member 3	3.26382	1.77326	1.86888	3.66296	2.83075	3.92378	3.95512	2.13944	1.56713	0	0.979007	5.19011	1.44625	1.50022	1.44416	0.845894	0.53073	3.01203	1.38376	2.43462	1.04764	0.64244	1.52603	0.577542
AC096239.3	AC096239.3	beta-secretase 2	58.8454	28.6713	22.7314	88.4057	29.1246	55.2386	6.33091	49.8337	61.0769	56.9296	58.6207	55.643	42.1322	78.7099	67.2549	18.725	64.3399	20.3394	30.136	76.8618	79.2762	49.0643	39.2142	43.7449
AC096601.1	AC096601.1	olfactory receptor 1229	4.61693	1.9745	2.45624	5.53559	9.57763	5.10191	1.55321	4.55062	7.60764	6.4266	2.02159	5.46885	3.24195	3.28094	5.6968	3.0614	3.81319	1.44862	0.741602	2.18875	1.84256	4.05637	3.294	3.22203
AC096809.1	AC096809.1	Y-linked testis-specific protein 1-like	1.41093	0.417105	1.74939	4.57115	2.10203	0.92557	0	3.05858	0.477035	0.470049	1.18692	0.342602	2.38104	1.7416	0.623349	0	1.27344	0.911696	0.39217	1.68371	1.20108	1.03648	3.47821	0.352388
AC097037.1	AC097037.1	armadillo repeat containing 5	0	0	0	0	0	0	0	0	0	0	0.474594	0	0	0.889152	0	0	1.79346	0.283134	0	0	0	0.501579	0	1.55141
AC097784.1	AC097784.1	dual specificity phosphatase 23	3.89857	4.54619	3.09137	3.64245	2.80399	5.11842	1.98851	2.70727	3.71311	2.41951	4.29727	3.165	3.30172	3.72135	2.79725	1.95125	4.61343	3.6893	2.7381	2.83143	2.7622	2.55629	1.96209	2.4389
AC099108.1	AC099108.1	CDP-diacylglycerol synthase 1	1.72207	0.497696	0.215894	1.21541	0	0.499392	0	1.4573	0	0.436074	0.177858	0.738252	0.504672	0	0	0.180019	0.167532	0	0	0.385484	0	0.938128	0	0.167296
AC099384.2	AC099384.2	rCG55159-like	3.38942	7.31825	1.87995	5.18785	4.66638	4.92982	3.17733	4.54365	8.80246	7.7698	4.86812	5.16259	4.7282	7.2793	5.14152	3.84009	3.70357	3.24758	3.69215	4.02747	3.60691	4.47671	3.99945	4.45896
AC099444.1	AC099444.1	olfactory receptor 349	16.7401	4.01922	7.37003	8.71127	14.4652	13.9231	4.06393	15.6046	7.52939	10.4439	4.55691	4.93737	5.59171	6.10226	6.30732	4.14211	11.2206	11.4169	3.68748	14.963	14.3057	10.9842	11.9367	11.9386
AC099453.1	AC099453.1	ripply transcriptional repressor 1	18.9338	86.8768	40.4244	38.8431	38.7811	55.574	91.4424	13.3466	83.6903	75.0058	43.4953	21.7013	23.3811	32.6869	50.5667	42.1825	45.1374	64.0937	38.6261	38.2432	12.6847	31.1227	30.5817	32.2215
AC102976.1	AC102976.1	collagen type XXV alpha 1 chain	6.66426	1.61702	3.1598	6.16293	2.75479	4.72299	2.63751	3.06278	2.67884	0.766366	3.28123	3.71935	3.83131	4.66343	6.59879	4.12488	3.54219	2.43201	1.06808	2.46974	3.51192	3.58015	3.26628	1.80917
AC103090.1	AC103090.1	major facilitator superfamily domain containing 4B	383.672	364.365	394.688	427.013	367.243	469.228	748.158	660.989	194.851	221.581	421.707	467.254	373.117	328.363	568.924	576.598	346.862	391.674	427.672	359.928	331.671	477.884	691.854	631.985
AC103221.1	AC103221.1	pleckstrin homology domain containing O1	20.5939	15.3854	23.8092	20.6256	23.4117	23.3756	14.6004	32.7208	20.7855	27.0712	14.5966	18.6589	23.1812	20.9196	20.3012	17.5056	17.3613	11.5423	9.6556	15.5084	20.9899	16.0992	17.0115	15.2282
AC103535.1	AC103535.1	class II, major histocompatibility complex, transactivator	2.11934	1.33294	2.00358	2.49112	1.40098	3.69499	2.47445	1.49266	1.79605	1.38997	3.07409	2.81326	1.74158	2.84673	1.70911	1.69552	1.17377	1.16421	1.13326	1.67361	2.07659	2.21474	2.65726	1.78882
AC105531.1	AC105531.1	complement C4B (Chido blood group)	36.9073	19.6844	19.6725	42.8237	43.2641	34.3342	19.1514	35.9417	34.7254	24.5011	22.9789	31.2323	29.3976	33.4377	32.6799	27.0543	26.4649	17.6637	9.83312	25.0062	22.6432	19.8151	22.9207	24.2216
AC105604.1	AC105604.1	HECT domain E3 ubiquitin protein ligase 2	2.84687	1.44164	0.208125	5.27441	2.62115	2.40899	1.32538	1.40656	5.01717	3.36739	3.43276	0.889892	1.78573	5.1365	3.28941	2.08503	3.71475	2.0502	0.419929	2.41411	2.85992	3.98121	2.49731	2.42203
AC105645.5	AC105645.5	EvC ciliary complex subunit 2	2.55144	0	1.31852	2.97149	2.65253	0.911506	0	1.55193	0.604526	1.05915	0.2169	1.35506	1.22568	1.35417	0	0.218531	0.204754	0.258853	0	0.704464	1.977	2.29206	1.17547	0
AC106292.2	AC106292.2	galactokinase 2	33.5247	17.0563	25.4513	42.8984	32.879	32.5228	7.08181	21.1832	47.4953	34.2685	30.9777	28.4162	28.196	35.7143	19.1437	14.3399	49.8653	23.0819	10.5346	29.7865	33.226	21.4254	19.452	19.0698
AC107531.3	AC107531.3	elongator acetyltransferase complex subunit 5	24.4696	17.3278	18.1241	26.4275	19.0358	27.341	18.7922	22.0236	16.5208	14.5472	24.2721	23.6068	26.4952	25.5723	28.6976	20.5557	17.7023	16.3191	12.7064	19.8096	20.4095	20.9509	21.6366	16.6953
AC108595.1	AC108595.1	zinc finger protein 420	6.42063	10.8185	6.42698	5.19014	9.69018	10.6471	7.72873	8.08225	7.32116	8.96778	7.82663	9.08262	8.37126	6.84533	7.9961	6.37698	7.99728	7.54948	5.70979	7.14357	4.93313	7.71833	9.15712	6.08408
AC109048.1	AC109048.1	olfactory receptor 1230	39.7995	30.4	29.8779	39.4687	41.7204	36.1636	36.2209	43.1053	28.9257	31.4051	36.1143	31.3199	33.1937	40.6061	32.7894	27.6218	37.5629	36.9355	25.7886	36.2531	41.4349	42.2256	40.3637	38.7616
AC109737.1	AC109737.1	lymphoid-restricted membrane protein	12.9097	26.6456	16.3508	2.81246	22.4166	12.2985	11.9834	20.0871	2.63512	2.33795	9.43679	0.244014	1.43913	0.442696	6.57973	0.529759	3.18191	5.94766	1.09033	2.02424	0.356678	1.49319	2.47543	5.41571
AC109844.1	AC109844.1	rhomboid like 2	3.49768	0.41142	2.57646	4.44408	0.558377	2.00491	1.9485	3.10372	1.79056	1.52137	0.554289	1.25341	2.04042	1.58159	4.76843	1.93361	4.86538	0	0	1.96462	3.46098	2.51421	4.56443	0.989024
AC110846.1	AC110846.1	olfactory receptor 246	13.1555	0	0	9.74486	6.48057	0	0	2.51331	2.32043	2.26864	4.01231	1.96293	5.40301	7.61857	4.207	2.00368	6.79039	0	0	3.0559	5.51848	0	1.51918	3.97904
AC111632.2	AC111632.2	BCL2-associated athanogene 5-like 1	8.79027	2.3469	3.96419	9.11197	3.94594	6.29403	2.19309	2.53123	4.36825	2.65835	5.20842	4.455	3.94026	5.92827	3.88199	2.73081	7.2878	3.27552	2.24124	4.1793	5.47758	5.46428	1.92175	1.48289
AC111831.2	AC111831.2	complement C8 gamma chain	19.1448	9.01983	14.5187	25.6004	26.119	14.775	8.25487	13.5457	17.7646	21.4319	23.0114	14.4406	13.4565	18.2808	19.3148	7.89115	17.1632	15.1698	8.59723	22.5893	17.7112	18.314	14.3464	17.3638
AC112018.1	AC112018.1	zinc finger MIZ domain-containing protein 2	1.63181	0	1.15615	0	0	0	1.28474	0.483176	1.32776	0	0.471283	0	0.5561	0	0	0	0	0	0	0	0	0	0	0.376855
AC112624.1	AC112624.1	presequence translocase associated motor 16	11.843	3.23126	5.89637	14.4311	5.72858	9.25219	7.25961	7.89089	5.98607	4.7283	6.12904	5.77543	4.96493	9.70859	6.77026	7.33951	10.7804	5.77993	3.52084	7.77055	6.55125	7.31322	6.36125	3.29238
AC113773.2	AC113773.2	cell adhesion associated, oncogene regulated	1.67484	0.328596	1.87789	1.43408	1.791	1.26803	2.92658	0.433931	2.04322	1.05645	0.437688	1.33112	1.03471	2.66912	1.35974	0.885859	0.207961	0	1.36541	0.22873	0	2.13045	0.754194	0.401667
AC113785.2	AC113785.2	spermatogenesis associated 6	61.6058	16.2052	56.4854	59.2951	47.7018	35.6429	46.2676	68.5125	47.5936	19.5483	29.3895	54.2909	42.3204	61.1202	35.3623	34.1084	38.3432	23.0031	13.946	22.3486	51.3063	43.5953	18.3819	26.778
AC114111.1	AC114111.1	zinc finger protein 679-like	22.1822	4.28025	8.89252	12.0588	22.7779	4.31616	7.93293	17.4739	10.9699	12.9766	10.6538	14.0866	5.0138	12.9751	16.1983	5.63929	15.3912	6.01665	3.08128	11.2466	17.0777	7.41418	14.599	13.5367
AC114363.1	AC114363.1	N-acetyltransferase 14	3.07493	0.975443	0	0.801102	0	0	0.510734	0.238744	0	0.855039	0.467264	0	0.219838	0.583777	0	0.235206	0	0	1.42799	1.51878	2.13149	0	2.73785	0
AC115181.1	AC115181.1	killer cell lectin-like receptor, family E, member 1	4.82072	2.76415	6.6902	5.86818	2.78592	6.58387	2.77886	4.47007	3.21067	4.69034	4.53337	5.31233	3.23426	5.00242	4.46925	2.14123	3.57794	4.17472	3.28751	3.72091	4.71923	4.48031	3.31752	1.41096
AC115371.1	AC115371.1	vomeronasal 1 receptor 90	0	0	0	0	0.299169	1.27926	1.47038	0.439971	0.335173	0.559824	0.543041	0	1.50111	0	0.568062	0	0	0	0	0	0.3976	1.20231	2.50119	0.305216
AC115420.1	AC115420.1	purinergic receptor P2X 2	5.52627	7.23483	1.30167	17.7283	5.83684	16.5907	4.40741	5.76843	5.7133	25.0389	2.7707	4.11503	2.98211	17.2143	15.5988	1.37654	29.0533	3.32433	3.41172	10.1712	29.1887	34.4986	5.05949	6.22992
AC115420.2	AC115420.2	Kruppel-like factor 16	0.660952	0.306441	0.535179	0.700909	1.16024	0.435981	0	2.099	1.09541	0.412521	0.761779	0.544625	0.794602	2.72732	2.02662	1.06688	0.769979	0	0.268931	1.18896	0	0	0.648215	0.489455
AC115420.4	AC115420.4	olfactory receptor 832	5.17483	0.824409	1.67323	3.02999	1.80439	4.96731	3.02699	7.04841	4.66242	4.09256	4.32899	3.06943	5.20033	2.45666	2.32699	2.98144	3.5252	9.40242	1.20322	5.32641	3.28727	5.61058	4.45762	7.38911
AC115666.1	AC115666.1	zinc finger protein 454	2.67259	1.68888	1.65315	2.59532	2.47363	1.9501	2.69999	2.41627	1.50225	1.62231	1.82617	2.23746	2.08438	2.18888	1.53766	1.30353	1.60369	1.15661	0.888745	1.89354	1.61363	2.03047	1.63029	1.47037
AC117889.1	AC117889.1	erythrocyte membrane protein band 4.1 like 5	1.60625	0.347625	1.40387	1.20102	1.52776	0.888169	0.503441	1.76394	0.825444	0.37898	0.403321	0.536496	0.579887	1.05157	1.24837	0.748982	1.25303	0.648835	0.293843	1.16789	1.00716	1.16782	1.12948	0.696634
AC118165.1	AC118165.1	cellular communication network factor 3	0.803413	1.71969	0	0	0.369446	0.285449	1.14168	1.15852	0.120374	0.60914	0.603378	0.230198	0.975838	1.32484	0.635345	0.928565	0.907261	0.638138	0.236187	0.313356	0	0.350867	0.601476	0
AC118414.1	AC118414.1	proline rich 15-like	11.6842	38.6148	29.2616	0	23.0993	37.7014	72.0566	2.44542	1.54712	25.496	31.935	26.6016	19.2953	26.8815	0	2.4434	2.27582	25.1679	35.9859	33.3023	9.74577	24.436	0	2.26e-06
AC118841.1	AC118841.1	collagen type IV alpha 3 chain	0	0	0	0	0	0	0	0	0	0	0	0	0	0	0	0	0	1.35344	0	0	0	0	2.59976	0
AC118957.1	AC118957.1	NOP2/Sun RNA methyltransferase 3	3.91752	1.7367	2.29741	7.02242	0.963029	1.75449	0	2.56513	10.0968	3.82204	0.626683	3.284	2.34961	1.96242	1.69823	0.94642	5.35345	4.86122	1.14898	0.680387	6.68789	3.97923	1.68535	2.32584
AC119007.1	AC119007.1	family with sequence similarity 210, member A	0	1.00168	0	0	0	3.03898	0	0.371334	1.52538	3.9763	0	0.380174	0	0.453444	0	0	0	0	0	0	0	0	0	0
AC119332.1	AC119332.1	SH2B adaptor protein 1	1.58674	0.680255	0.532828	1.94026	1.2509	1.20092	1.12609	1.51597	0.5201	0.297527	1.32696	1.4553	1.01594	1.65108	1.82247	1.72416	0.725011	0.325956	0.417477	0.330951	0.809898	0.354387	0.924319	0.260719
AC119762.4	AC119762.4	mex-3 RNA binding family member A	0.473144	0.173618	0.377924	1.49812	2.7461	0.343512	0.600794	0.88221	7.32984	0.303744	0.439337	2.12614	2.06659	0.926966	0.494832	0.460966	0.436152	0.291426	0.149298	0.263056	0.181226	0.549666	1.76465	0.543504
AC120291.3	AC120291.3	olfactory receptor 530	4.21963	0	0	0	0	0	0	0	2.8313	0	0	0	0	0	0	2.01772	1.91265	0	0	0	0	0	0	0
AC120922.1	AC120922.1	CCCTC-binding factor like	1.61955	0	1.9057	0	0	1.08261	0	0	0	0	1.54184	0.815224	0.7182	0	0	0	0	0	0	0.845119	0	3.25261	0.689649	0
AC121639.1	AC121639.1	neuropeptide S	0.848656	0	0.186021	0.268955	0.234604	0.431316	0	0.787494	0	0	1.22888	0.476606	0.299551	0.574272	0.421728	0.645798	0.865605	0	0	0.830393	1.39344	0.327798	1.72305	0.750962
AC122968.1	AC122968.1	interferon, lambda 3	1.30762	0	0	1.85915	1.5941	1.57279	0.770809	0	4.10863	0	0	0	0	0	2.97821	0	1.85581	0	0.919084	0	3.13752	3.48891	3.21844	2.25508
AC123144.1	AC123144.1	photoreceptor disc component	63.4088	12.4453	29.9143	36.0829	28.6599	36.1374	29.2683	60.6551	0	12.85	31.2681	30.1432	8.36959	20.7617	10.8103	4.58396	11.4795	15.9623	5.56168	26.435	6.91313	19.0671	36.1703	5.16409
AC123293.2	AC123293.2	transmembrane protein 185A	3.10678	1.15617	1.59791	3.47433	2.05328	3.08225	1.70188	2.19089	1.25686	1.04169	1.72463	2.25829	2.56836	3.40388	3.27514	3.45562	1.2477	1.60701	0.721789	1.98551	2.79292	2.00583	1.52408	1.73603
AC123427.1	AC123427.1	sushi domain containing 3	4.69633	1.66377	3.60904	4.53083	3.5447	4.01908	1.02829	3.62248	3.02179	1.64923	4.11063	4.46095	3.36442	3.83918	2.40071	1.98334	3.47097	1.89124	1.89488	3.33775	4.40609	3.90663	2.83878	1.08728
AC124874.1	AC124874.1	EPS8-like 1	10.7813	5.49657	6.35888	9.49967	4.35075	6.83964	4.3446	4.10676	3.6068	4.15909	5.66969	5.73799	6.11046	7.87043	5.31969	3.65607	7.11088	5.18107	3.96404	5.02882	7.39129	6.12173	4.77068	2.85948
AC125873.1	AC125873.1	olfactory receptor 339	1.67951	0	0	0	0	2.24883	0	0	4.54128	0	3.19613	0	0.744611	0	0	0	0.765972	0	1.96735	0	6.15429	0	2.86284	0
AC125873.2	AC125873.2	Tnf receptor associated factor 4	3.82217	1.86808	0	6.97081	6.45893	0	0	0	0	3.31437	0	0	1.26058	0	0	0	1.29499	1.60362	8.34989	0	2.08642	5.72081	1.20614	4.67207
AC126292.2	AC126292.2	asporin-like 1	0.773654	1.1904	0.71095	0	0.427635	0.780337	0	1.17694	0	1.41135	0.294002	0.587391	0.815884	1.07467	1.05628	0.855402	0.809018	0	0.347451	0	0	1.76358	0	0.274518
AC126572.1	AC126572.1	N-glycanase 1	5.20234	2.15678	1.96866	4.32291	5.24667	3.721	1.45595	2.80501	2.9351	2.60349	3.52408	3.52017	3.2084	2.58462	3.65618	1.60232	3.46422	3.01594	2.29071	3.75155	4.34727	3.04993	3.80174	3.17747
AC126581.1	AC126581.1	interleukin 12 receptor subunit beta 1	2.32659	1.57377	2.91437	1.36716	2.6939	3.60113	3.5452	2.46518	2.67748	0.787323	1.92403	1.99219	0.807823	1.59898	2.63853	4.22636	2.713	2.26886	2.15818	4.50856	1.69842	2.19701	2.77652	1.96314
AC127076.1	AC127076.1	zinc finger protein 428	2.61138	1.6151	1.68994	3.22873	0.856517	2.43601	0.529457	0.483809	1.01028	0.849099	1.89691	1.56878	0.766434	2.71504	1.27838	0.645003	2.63497	1.6669	0.892193	1.68021	2.47689	1.28922	0.444392	0.856106
AC127084.1	AC127084.1	ankyrin repeat domain 45	0.187669	0	0	3.54719	0.944886	0	0.61754	0.185326	2.41926	1.33321	0.945203	0.22664	0.389689	0.817544	0	0.308157	2.12231	0	0.267442	0	1.04756	0.497318	0.863173	0.223441
AC128059.1	AC128059.1	hypermethylated in cancer 1 protein-like	0.261865	0	0	0.32356	0	26.3975	0	0	0	0	14.9994	7.81537	2.4861	15.8371	6.90343	0.191245	0	1.62776	0.463071	1.81846	0.287164	0.599205	6.85026	0.177771
AC128059.5	AC128059.5	forkhead box S1	0	0	0.122069	0	0	7.25106	0	0	0	0.249924	4.08778	5.39931	0	4.3191	0.998159	0	0.3774	0	0.494542	0.696653	0	0.490681	1.52737	0
AC128207.1	AC128207.1	olfactory receptor, family 7, subfamily E, member 24	130.337	102.22	101.756	111.87	128.288	116.636	140.729	161.822	97.9614	106.413	126.326	117.098	115.338	146.939	105.986	115.095	121.077	135.678	84.8438	138.835	105.033	107.638	152.977	155.464
AC128290.1	AC128290.1	NAC alpha domain containing	0.785075	0.386726	0	0.977254	0.856168	1.42882	0.633232	0.589643	1.54383	2.06084	0.555782	0	0.788416	0.354812	0	0.289837	0.264038	0	0	0.909382	0	0.291065	1.2993	0.270098
AC128476.2	AC128476.2	solute carrier family 6 member 9	0.355025	0	0	0	0	0	0	2.09474	0.721564	0	0	0	0	0	0.924023	0	0	0	4.36993	0	0	0	0.457112	0
AC128582.1	AC128582.1	serum/glucocorticoid regulated kinase 1	0	0	0	1.53466	0	0	0	0	0	0	0	0.293573	0	0.701357	0	0.282886	0	0	1.36946	0	0	0.78296	0	0
AC128960.1	AC128960.1	sphingosine-1-phosphate receptor 4	33.6018	75.2742	41.8443	46.9035	32.8859	54.154	106.215	50.5443	50.3525	61.6936	55.6518	45.9497	38.3909	59.7555	61.0295	56.024	51.886	48.1399	58.3248	44.7231	39.2662	51.1176	50.5837	72.4366
AC128967.1	AC128967.1	ring finger protein 38	3.74811	2.19891	3.25933	2.95395	0.738585	3.00557	10.6288	3.06169	0.912815	2.42238	4.20719	1.49968	3.18508	3.24196	3.73904	2.57543	1.19225	0.737596	1.15707	1.59688	2.136	3.1004	2.00645	1.75878
AC129753.1	AC129753.1	RWD domain containing 3	0	0	0	0	6.98913	0	0	0	4.35602	0	0	0	0	0	0	0	0	0	0	0	0	0	0	0
AC129824.1	AC129824.1	timeless interacting protein	0	0	0	0	0.304788	1.1187	0.219009	0	0	0	3.98915	0.82993	0	1.99198	0.725344	0	0.188085	0	0	0.863734	0	1.47402	0.361234	0
AC130162.1	AC130162.1	haloacid dehalogenase like hydrolase domain containing 5	9.91106	3.99312	6.68317	9.42531	5.82791	7.49795	5.28578	5.05207	5.40669	4.6046	6.44197	6.44387	5.95135	8.06998	5.51051	4.22558	7.42571	5.2412	3.66115	5.93524	7.09231	5.47997	3.90327	2.55676
AC130391.3	AC130391.3	NCK-associated protein 5-like	11.5607	13.4875	7.96936	18.8132	10.68	18.1863	4.31071	6.68198	24.0746	20.8701	18.4027	24.4259	16.044	20.5946	16.2101	12.3846	14.316	8.79664	8.0592	16.9441	10.525	18.0337	11.362	7.72939
AC130970.1	AC130970.1	cytochrome c oxidase subunit 7B2	0.787858	1.59573	0.653518	1.01676	0.58671	1.9828	0.182221	0.529212	0.9757	1.23633	1.94684	0.454897	0.922485	0.635355	0.870161	0.363191	0.532091	0.305761	1.33149	1.86259	0.664524	2.52581	1.19647	0.0611565
AC132740.1	AC132740.1	oogenesin 1	8.51307	2.44259	5.07205	9.78783	6.10821	8.18569	3.87165	4.49011	4.62716	3.3065	5.58381	6.1192	5.96923	8.47365	5.58573	2.97684	5.55142	4.36744	2.90331	4.06242	5.72834	4.06623	3.02886	3.02063
AC132752.1	AC132752.1	T-cell leukemia, homeobox 1	3.28786	0.645127	3.16631	5.46663	1.79794	2.8593	1.67647	2.76482	1.62351	1.9526	2.08677	2.114	2.81281	4.31276	3.11532	1.90122	2.9483	1.42131	1.24284	1.85828	2.95137	2.91083	1.67789	1.78125
AC133265.2	AC133265.2	heat shock protein family B (small) member 2	24.8814	15.3539	11.328	37.0202	20.5193	16.0561	1.59964	11.0048	33.787	25.3006	25.1866	26.4275	21.8076	25.9534	7.34667	8.18732	18.2581	12.7987	2.26345	10.4556	11.876	12.5268	14.8675	15.011
AC133270.1	AC133270.1	mitochondrial ribosomal protein L27	8.28231	0.680353	3.29436	5.0432	11.4388	3.61971	0.212564	8.24003	5.67961	4.69878	2.24864	5.72279	2.2025	6.94925	1.46449	2.12832	5.35578	4.07348	0.534502	1.86275	7.3108	1.96773	3.34835	3.81512
AC133403.1	AC133403.1	olfactory receptor 670	19.6423	22.7751	18.5111	22.0477	21.242	27.4996	22.0408	19.4829	21.4244	28.8143	26.0402	18.5546	21.4737	20.2036	22.4388	14.4066	35.0343	25.8819	23.2844	34.0838	31.3616	41.4722	39.6456	28.9081
AC134204.1	AC134204.1	A-kinase anchoring protein 2	6.15085	2.45078	0.600998	8.04004	4.02189	1.74345	2.35804	1.81191	5.49111	2.08524	1.3764	0.941907	0.698732	2.97706	0.187221	1.31325	10.1059	1.85188	0.212399	4.4834	9.25203	2.43126	4.20613	4.45903
AC135026.1	AC135026.1	potassium calcium-activated channel subfamily M regulatory beta subunit 1	26.8532	14.6903	16.6262	18.3862	26.1812	21.0052	6.23832	16.867	16.3656	7.68795	8.2329	16.7879	14.4229	21.8822	15.302	18.5726	17.4817	16.1364	6.50123	13.6847	10.383	9.18921	16.427	3.53084
AC136025.1	AC136025.1	vomeronasal 2 receptor, 73	0.184423	1.47746	0.324287	0	2.44399	1.48962	0.869713	2.17361	0	0	0	0.55631	0	0.332636	2.64427	0	1.00693	0.317301	0.650247	0	1.2142	0	0.239076	0
AC136584.1	AC136584.1	SAP domain containing ribonucleoprotein	0.300169	0	0	0.371436	0	1.21534	0.475417	0.443408	0	0	0.217042	0	0	1.62566	0.393585	0.218596	0.819307	0.258853	0	0.234821	0.988502	0.687618	0.195977	0
AC136588.3	AC136588.3	ribulose-5-phosphate-3-epimerase	2.96799	1.64295	3.95837	7.75857	3.55719	5.70721	5.30283	7.29049	7.6499	5.62425	5.01594	8.05088	7.19042	7.41937	7.79681	9.13293	2.80205	2.28894	2.90031	3.28063	1.57761	2.9687	4.58104	2.59957
AC139642.2	AC139642.2	fibronectin type III domain containing 9	0	0	0	0	0	0	0	0	0	0	0.758602	0	0	0	0	0	0	0	0	2.50892	0	0	0	2.09804
AC141102.1	AC141102.1	taste receptor, type 2, member 123	3.03361	5.13886	3.23259	2.65795	1.9282	3.66184	5.59587	3.5766	2.73744	4.00773	4.09629	3.22809	3.99695	2.94229	4.17636	3.31461	4.69558	2.92174	4.15145	4.08711	3.77465	4.94596	4.38197	4.12459
AC141489.1	AC141489.1	RALY heterogeneous nuclear ribonucleoprotein	267.637	659.783	407.809	361.067	367.563	441.115	830.671	447.32	440.909	550.243	493.337	401.63	361.316	374.481	502.965	623.859	436.94	498.554	471.271	408.859	375.627	331.485	435.822	477.618
AC141959.1	AC141959.1	leucine rich repeat containing 4	0.145702	0.0701914	0.0310592	0.458323	0.101543	0.176502	0.108553	0.0926761	0.127407	0.0655242	0.402391	0.028416	0.0566635	0.107005	0.342973	0.082108	1.42048	0.819315	0.371029	0.433895	0.878503	0.394132	1.38915	1.17923
AC142181.1	AC142181.1	vomeronasal 2 receptor, 71	1.94374	3.26406	0.747501	0	3.2955	2.05714	0.881059	0.981854	0.262862	0.392056	2.22769	0.0644514	0.19594	0.235415	0.39657	0.234419	0.251606	0.22635	0.346463	0.217646	0	0.0658624	0.367104	0.523579
Ac1576	Ac1576	uncharacterized LOC102552783	2.56613	1.6937	2.43886	3.1031	3.50338	3.3524	0.550797	2.96036	2.32329	2.08527	2.1997	1.92909	1.735	3.66809	1.64985	1.31715	2.85644	2.15956	1.34917	1.94947	3.93266	2.38524	2.67258	1.89366
AC229945.1	AC229945.1	transmembrane protein 115	2.00868	0.592335	1.76704	1.9688	1.21455	0.767537	0.39447	0.772953	0.774022	0.982392	1.32115	0.401446	0.665928	1.72108	1.05556	1.35782	1.25428	0.943023	0.437999	0.636634	1.84222	1.22327	0.0344421	0.203784
AC241859.1	AC241859.1	uncharacterized LOC100909715	2.16808	1.12489	0.588471	4.75193	1.54901	1.4466	2.25069	1.43641	2.1042	0.000180406	0.778489	1.7947	0.882468	3.35178	3.84889	1.62843	3.79778	0	0	1.607	0.271378	1.08118	1.07445	3.20601
AC242454.1	AC242454.1	niban apoptosis regulator 3	0	21.4819	4.42214	1.27762	0	8.58322	8.80494	0	0	2.4508	0	0	0	10.2269	10.1245	6.49931	0	1.29624	0	8.76292	36.1672	1.08504	0	0
AC242997.1	AC242997.1	T-box transcription factor 6	0	0	0	0	0	0	15.8245	0	0	0	0	0	10.3814	4.256	0	0	7.45003	3.99756	4.04452	0	0	0	1.83864	0
Acaa1a	Acaa1a	acetyl-CoA acyltransferase 1A	36.8935	29.8864	28.1937	35.762	37.6996	32.3357	35.6987	36.3182	30.3555	28.6932	35.0266	37.8065	30.0721	36.7893	33.8658	31.2976	30.6391	24.2975	23.3691	37.0772	36.8078	34.0495	36.5973	34.5471
Acaa2	Acaa2	acetyl-CoA acyltransferase 2	19.8298	20.5004	21.0697	32.1136	17.9873	22.6068	23.9931	24.6915	32.352	29.7796	31.0379	28.2345	21.6978	29.6479	31.8217	22.6236	36.4464	31.3375	20.7018	34.1364	28.2383	27.9531	34.5632	30.7144
Acaca	Acaca	acetyl-CoA carboxylase alpha	9.60531	2.94613	3.78147	12.52	7.55909	7.37122	2.0402	6.96972	8.66004	6.62171	5.45179	6.19518	6.18748	6.21555	8.14556	4.61623	14.5886	6.35736	3.01776	8.05366	8.33311	6.69796	8.37932	9.84131
Acacb	Acacb	acetyl-CoA carboxylase beta	0.674899	0.796086	0.674978	0.717311	0.762912	1.50833	0.746411	0.859158	0.734537	0.832649	1.0153	0.907532	1.09694	1.15445	0.775396	0.510827	0.895012	0.485172	0.465809	0.852464	0.902903	1.43703	0.750908	0.417547
Acad10	Acad10	acyl-CoA dehydrogenase family, member 10	7.05256	5.35343	6.68471	8.71467	6.41421	7.42713	5.71664	7.31693	7.48161	7.35811	7.79261	7.73707	6.94972	8.85128	8.03411	6.48358	7.44975	4.53952	5.27984	8.13915	7.79493	6.78736	7.35838	6.88453
Acad11	Acad11	acyl-CoA dehydrogenase family, member 11	4.10663	3.04168	3.11246	5.85346	3.27377	4.5642	2.18577	3.71329	6.25704	5.51439	5.77704	5.7228	4.47438	5.95359	5.22449	3.35195	6.34947	3.91515	3.39593	4.2826	4.37	4.10505	4.96606	4.18991
Acad8	Acad8	acyl-CoA dehydrogenase family, member 8	18.135	10.0739	12.6902	26.2612	16.195	19.1707	10.3929	19.2861	21.4256	18.169	18.769	24.4812	18.2582	24.8474	26.4305	21.9552	11.8229	9.44036	5.7725	12.6945	12.084	13.6957	15.1868	10.742
Acad9	Acad9	acyl-CoA dehydrogenase family, member 9	31.8102	15.6243	22.6716	35.0296	30.9874	24.4311	20.8542	29.9848	23.5929	20.6768	24.3657	25.6154	19.3211	27.027	25.2124	21.1219	24.9219	20.5631	14.4882	27.8187	29.0607	22.9309	28.3867	29.993
Acadl	Acadl	acyl-CoA dehydrogenase, long chain	21.5766	22.2791	19.6695	29.7775	20.0317	23.0078	17.1622	23.2833	37.4498	38.1895	29.6379	28.5231	22.9873	33.6143	26.702	21.695	27.978	23.6082	18.3662	28.9105	25.3759	27.6176	19.5596	15.3243
Acadm	Acadm	acyl-CoA dehydrogenase medium chain	12.8775	16.1096	15.0143	22.2198	16.261	19.4869	14.9039	14.9829	23.5604	21.9063	23.7811	20.6291	17.5166	21.604	16.9464	11.593	23.5685	20.3081	16.5466	21.8951	20.0648	21.1801	20.2452	17.9743
Acads	Acads	acyl-CoA dehydrogenase short chain	12.1752	14.5425	10.6294	14.0688	14.637	21.6634	16.6471	14.146	21.6884	21.9078	13.6436	19.0008	15.8525	17.8448	20.2128	16.1887	11.9569	11.9894	9.84122	18.9911	15.7974	22.3502	14.4432	12.7713
Acadsb	Acadsb	acyl-CoA dehydrogenase, short/branched chain	12.6599	5.82961	7.36321	24.2951	13.2486	16.5147	2.77675	7.88307	15.9573	12.4519	12.3838	10.121	7.32226	10.8484	7.85435	6.98234	18.8112	10.7673	3.75557	14.1127	16.2075	10.9188	8.38929	6.29842
Acadvl	Acadvl	acyl-CoA dehydrogenase, very long chain	31.0738	25.0819	24.2264	37.3536	25.0559	36.9638	26.9453	31.3882	38.144	35.4298	39.0659	37.1894	28.6987	34.6299	38.2917	28.5168	31.5992	25.4885	27.038	40.181	42.865	40.4128	42.7831	28.7445
Acan	Acan	aggrecan	1.40968	0.256167	0.602397	1.74822	0.807164	0.815583	0.586663	1.00137	0.603679	0.700082	1.04787	1.05775	0.760683	1.07194	1.34405	0.83356	0.416767	0.244579	0.502055	1.15679	1.23609	1.12364	0.718702	0.556671
Acap2	Acap2	ArfGAP with coiled-coil, ankyrin repeat and PH domains 2	4.88599	2.37602	1.85831	10.9509	5.12564	5.03744	0.437229	2.88745	8.2177	5.04329	3.06123	3.66411	4.13716	3.91147	3.37627	2.38199	5.34739	1.38414	1.39781	3.8025	5.36341	3.51551	2.09405	2.26708
Acap3	Acap3	ArfGAP with coiled-coil, ankyrin repeat and PH domains 3	45.0733	25.1548	27.3922	38.1947	45.2567	38.6706	27.3025	50.4152	26.9208	24.9075	26.2742	35.6834	40.0406	32.3279	38.4552	33.073	17.1967	13.6695	11.7314	22.2694	23.8558	22.0718	28.3652	25.7449
Acat1	Acat1	acetyl-CoA acetyltransferase 1	58.4645	45.0185	45.4601	65.1904	58.4511	52.8599	52.8724	55.8421	61.602	51.6131	64.8457	60.6736	48.1715	69.3846	67.5518	59.7736	49.3437	42.083	41.9689	47.3347	53.2185	51.6871	58.6382	47.9851
Acat2	Acat2	acetyl-CoA acetyltransferase 2	40.8807	31.344	22.8686	33.1441	39.1394	29.9537	19.0251	27.4587	25.1531	28.2613	31.0521	33.0377	16.164	29.3678	33.6142	21.6242	32.6928	38.9394	19.8328	38.1786	22.0733	23.6631	29.8818	38.8693
Acat2l1	Acat2l1	acetyl-CoA acetyltransferase 2-like 1	8.36029	10.4743	5.12212	7.41717	8.77731	6.94296	7.48442	8.52401	7.39374	6.51606	7.98648	7.38108	4.44603	6.6379	8.14098	8.35048	7.45517	9.0221	5.83051	9.3915	5.88093	7.12636	8.83211	9.86209
Acbd3	Acbd3	acyl-CoA binding domain containing 3	14.5761	10.5577	10.8099	16.7779	14.6314	13.4907	7.81087	12.3189	12.8989	11.8963	14.017	11.6513	10.576	14.0103	11.1432	7.39166	14.8692	10.9016	9.41653	14.0426	13.9055	13.9952	13.2194	12.3812
Acbd4	Acbd4	acyl-CoA binding domain containing 4	54.2858	37.435	40.4181	62.8321	54	64.0373	54.5411	66.5029	51.9481	46.3352	40.2414	77.7102	77.0594	70.4309	75.1112	77.7993	32.6736	26.5219	17.1652	29.4223	24.4022	24.7523	34.7545	35.9993
Acbd5	Acbd5	acyl-CoA binding domain containing 5	27.1558	21.5927	17.3856	41.6739	24.986	26.9987	5.38729	17.2138	39.8674	30.1145	30.4806	25.8409	18.9471	26.3656	19.1424	11.3367	43.615	25.7417	18.3165	32.1232	41.72	28.8495	24.1695	20.8898
Acbd6	Acbd6	acyl-CoA binding domain containing 6	39.593	35.2784	33.9067	48.9793	43.8035	42.5859	45.7597	46.6878	39.7676	31.4487	44.3543	49.035	29.1306	48.1423	49.4267	46.5278	26.5359	30.4743	24.8667	42.527	30.3295	35.0394	40.1271	35.2288
Accs	Accs	1-aminocyclopropane-1-carboxylate synthase homolog	1.23965	0.954179	1.09543	2.48156	1.95476	1.81812	1.10751	1.75615	1.5166	1.30897	1.39656	2.43724	2.55231	2.07334	1.64414	1.62245	1.84909	1.39971	0.593477	1.50116	1.77711	2.1365	1.67866	1.21074
Acd	Acd	ACD, shelterin complex subunit and telomerase recruitment factor	29.1417	18.5392	21.7583	28.9016	31.6922	26.1941	36.8492	46.7863	17.8956	18.4864	26.1528	27.8046	23.153	30.9707	35.8399	28.8251	18.9849	16.9738	13.3896	26.5147	28.4133	26.9014	33.7305	29.0449
Ace	Ace	angiotensin I converting enzyme	2.61641	0.774715	1.35484	3.82186	2.81754	1.95694	1.59731	2.94598	1.53164	1.28536	15.2169	16.0312	0.965561	4.05138	9.59466	1.39173	2.9027	4.07153	0.646808	5.62455	2.69534	7.25352	28.8538	3.88899
Ace2	Ace2	angiotensin I converting enzyme 2	0.497669	0.180138	1.009	1.05179	0.492564	0.355425	1.05819	0.681675	0.621244	0.700274	0.964088	0.652778	0.75572	0.538782	0.725496	0.681471	0.658615	0.184123	0.377346	0.694584	0.849782	0.871345	0.841598	0.630733
Acer2	Acer2	alkaline ceramidase 2	3.13013	2.13171	1.83014	2.72229	1.54879	2.37406	3.07825	2.32516	2.17871	3.30066	2.4851	1.66611	3.24997	2.3741	1.46863	1.07404	2.16001	2.09222	1.69643	3.30441	3.60146	6.31462	2.70972	2.84058
Acer3	Acer3	alkaline ceramidase 3	5.64539	10.4842	5.24207	12.4667	13.2491	8.29486	3.90686	3.78028	9.04192	11.7329	8.30961	6.45145	5.04389	6.19039	5.29787	2.50398	15.554	8.69479	11.4353	14.5829	15.4163	16.7016	8.92683	9.37896
Ache	Ache	acetylcholinesterase	47.4605	29.7485	22.4569	78.1533	49.9953	51.0112	25.7802	37.3655	36.186	33.4198	66.5798	37.9799	44.9159	40.3798	57.7624	34.8819	101.836	141.885	78.3895	163.455	114.797	120.751	207.576	211.1
Acin1	Acin1	apoptotic chromatin condensation inducer 1	51.8106	34.5673	35.8394	56.0695	47.792	58.1996	47.1728	63.4757	36.3624	33.8317	55.3478	53.9166	43.5688	61.2617	57.6975	49.8567	34.9407	32.2589	23.8234	49.7692	44.8746	54.4916	59.0856	45.0869
Ackr1	Ackr1	atypical chemokine receptor 1	16.1096	6.92646	14.7298	10.9087	11.4211	11.3607	32.4595	27.7311	6.76176	5.11686	10.7034	14.4625	12.6181	11.4379	19.5181	12.1455	5.72294	7.44154	6.69592	12.0944	6.1299	11.5667	12.3493	14.9231
Ackr2	Ackr2	atypical chemokine receptor 2	3.37643	0	2.10859	2.38587	1.22875	1.1839	1.28917	3.43741	1.67216	1.77581	0.437561	0.59433	4.88023	1.36114	0.993118	1.13079	0	0.130988	0	0.118225	0	0.0379884	0.102415	0.209484
Ackr3	Ackr3	atypical chemokine receptor 3	9.29736	4.77101	6.30371	9.58508	5.29806	6.77555	10.0861	10.3588	7.98503	5.54405	8.52236	13.0015	3.05336	12.7836	9.42528	6.70934	6.75987	4.17047	2.77916	3.92665	4.30473	4.12973	6.99551	4.64737
Ackr4	Ackr4	atypical chemokine receptor 4	0.964006	2.41518	1.40097	1.46479	2.15046	1.70906	0.440425	1.4032	2.28831	3.68236	1.25913	0.790618	1.7225	0.904043	2.90286	1.04913	0.586734	0.368827	1.24739	2.62174	1.51614	1.26292	1.01049	0.926497
Acly	Acly	ATP citrate lyase	79.1844	47.3707	43.4314	76.5649	79.5963	60.5477	38.6791	59.1114	53.4428	46.6417	58.7785	58.3142	43.8097	66.6616	53.1272	40.7997	72.7639	59.0481	37.5133	75.2522	59.8729	59.7925	65.7804	74.0155
Aco1	Aco1	aconitase 1	13.7656	8.24831	10.6138	18.1648	11.4918	13.2218	12.0295	14.7921	12.9079	13.724	13.0321	15.6926	12.8918	15.4617	15.3328	10.8777	10.3751	7.8062	7.13177	13.7725	10.6544	13.2856	12.5387	12.0659
Aco2	Aco2	aconitase 2	294.886	151.612	189.262	277.548	272.748	214.033	190.937	270.704	252.106	225.369	227.717	254.903	200.138	253.311	258.227	221.475	242.951	189.976	145.868	271.186	272.467	233.97	279.938	260.836
Acot1	Acot1	acyl-CoA thioesterase 1	1.07847	1.41367	0.619784	1.97101	0.536033	2.19189	0.866002	1.28305	3.00878	2.99595	1.43319	1.40476	1.57198	1.45352	1.14779	1.19033	1.64717	1.25904	1.00432	1.98386	0.837994	1.40947	0.859652	0.872541
Acot11	Acot11	acyl-CoA thioesterase 11	2.62974	0.290842	1.12336	5.01981	1.48519	2.83116	0.388435	1.35941	3.80627	3.12542	1.55301	2.05792	1.52253	1.78409	1.54912	1.10574	9.91205	2.62475	0.534871	4.73009	5.77629	2.66392	2.97818	2.67204
Acot13	Acot13	acyl-CoA thioesterase 13	37.8122	37.3696	36.345	34.6938	37.3137	35.878	57.4444	46.1356	32.5975	33.1414	38.2266	35.9697	30.3081	32.6778	38.6859	42.153	39.1783	43.511	39.4735	43.179	31.3267	33.148	49.9501	40.8014
Acot2	Acot2	acyl-CoA thioesterase 2	6.17858	4.99902	5.5855	8.35108	6.81984	8.34195	7.73522	7.65184	6.5197	8.33631	7.58674	6.77801	5.89053	8.41469	6.72724	7.79476	8.86256	6.96269	4.20027	7.38907	5.84808	5.79232	6.14051	8.25202
Acot3	Acot3	acyl-CoA thioesterase 3	8.39886	3.93243	5.48707	8.92703	6.91686	5.23995	4.8861	9.47141	8.19024	4.29997	6.35201	7.60423	5.19451	8.47658	9.0675	7.70891	5.64029	4.85409	1.60442	5.25291	5.75398	4.90507	7.05298	6.51772
Acot4	Acot4	acyl-CoA thioesterase 4	4.991	3.41209	4.0843	2.87723	4.64057	3.39439	4.78636	6.46424	2.26164	2.98197	2.02637	2.73238	3.59992	3.24105	2.93819	3.29	2.03796	2.51036	1.02588	1.7243	0.612175	1.1224	1.20993	1.53321
Acot6	Acot6	acyl-CoA thioesterase 6	1.25731	0.333871	0.469845	0.850794	0.298631	0.0550411	1.06664	1.57511	1.24639	0.535446	0.896891	0.119215	0.33781	0.533759	0.219612	0.241757	2.11694	2.00776	1.53875	0.927187	1.04499	2.03184	2.51761	3.18591
Acot7	Acot7	acyl-CoA thioesterase 7	293.039	211.892	210.07	277.439	303.148	238.035	281.806	307.787	175.849	181.717	269.761	211.724	168.392	235.638	284.138	219.865	291.603	328.588	283.861	359.54	334.615	353.811	509.972	495.067
Acot8	Acot8	acyl-CoA thioesterase 8	18.0627	13.8901	14.0254	17.8949	19.0921	16.1404	24.4094	22.0642	16.509	15.0801	17.6175	14.3922	17.8664	17.4305	21.6381	19.6795	19.2986	16.5858	17.0146	18.1502	19.6167	20.7345	27.9746	27.9229
Acot9	Acot9	acyl-CoA thioesterase 9	46.7258	36.4794	35.4113	46.1608	49.6675	35.7135	26.8021	34.0648	35.8833	30.4678	33.7206	34.2294	24.2603	32.4594	27.4349	23.2659	33.1687	34.1137	38.4026	39.7358	53.74	36.5836	26.7113	24.4371
Acox1	Acox1	acyl-CoA oxidase 1	33.692	28.8273	26.0832	42.9984	32.2212	34.0381	21.1914	30.0524	39.9716	34.7804	36.532	37.417	34.2741	39.3439	29.5061	23.9132	43.9491	33.1436	19.865	40.5913	33.7151	30.8363	29.2858	29.4681
Acox3	Acox3	acyl-CoA oxidase 3, pristanoyl	14.9392	4.49143	6.83152	16.08	13.9078	10.1356	4.91372	10.988	9.09875	7.90798	8.73596	9.79261	6.75793	10.6406	8.66331	6.54331	10.5382	6.16823	4.15052	10.3454	11.8408	9.47825	13.2257	10.8356
Acp1	Acp1	acid phosphatase 1	90.3525	78.481	80.8866	93.8126	93.4107	82.8613	72.886	74.7926	83.5672	82.6151	95.9346	80.4382	65.4968	96.478	73.16	66.0914	89.8071	89.4185	81.1597	106.323	94.2044	89.7536	79.874	74.4768
Acp2	Acp2	acid phosphatase 2, lysosomal	29.0858	16.1565	19.6087	34.6719	29.3965	26.5469	23.9081	31.0631	20.5841	18.4208	27.396	26.1039	22.9216	23.7803	28.692	27.0984	23.5603	26.1464	20.2418	35.6978	31.3305	29.5067	37.8704	35.4817
Acp5	Acp5	acid phosphatase 5, tartrate resistant	1.46567	1.0987	1.2022	1.05887	2.25085	1.65019	1.9944	2.90671	1.7506	1.4602	1.01384	1.17878	0.808054	1.059	1.42418	1.46084	0.438569	0.921002	1.35172	0.770248	1.01776	1.04064	1.03247	0.543806
Acp6	Acp6	acid phosphatase 6, lysophosphatidic	7.96381	8.18988	5.88062	11.7946	9.98893	9.20697	8.59187	9.90151	7.12188	8.22533	7.79384	9.97042	10.0533	11.9986	11.3803	12.3017	5.50436	5.30246	3.83294	7.37433	5.14051	6.75689	8.18867	6.8877
Acpp	Acpp	acid phosphatase, prostate	0.323831	0.202484	0.248082	0.573062	0.395543	0.496395	0.317516	0.511408	0.381026	0.193278	0.466582	0.375238	0.321111	0.576979	0.511756	0.438858	2.33373	1.51125	0.735178	0.472433	0.82677	0.618172	1.18568	2.86812
Acr	Acr	acrosin	1.18461	0.436541	0.504736	0.827502	1.15205	1.01046	0.722052	0.747796	0.294177	0.464595	0.942246	0.752098	0.756017	0.598502	0.821913	0.416838	0.816878	0.384308	0.642029	1.05172	0.729596	1.24477	0.943842	0.592392
Acrbp	Acrbp	acrosin binding protein	1.3024	1.17783	0.926859	1.76207	1.15519	1.90196	1.36164	1.33974	1.09324	1.22813	1.07858	1.63274	1.12931	1.69267	1.14278	1.37291	0.437932	0.241514	0.546627	1.20931	2.27984	2.56688	1.3276	0.711052
Acsbg1	Acsbg1	acyl-CoA synthetase bubblegum family member 1	111.398	65.1404	115.932	153.857	99.8282	97.1362	70.4199	102.873	149.534	125.506	121.742	133.093	127.682	125.988	110.22	103.164	193.198	115.809	99.8713	161.195	145.686	126.539	126.11	119.262
Acsf2	Acsf2	acyl-CoA synthetase family member 2	23.9541	11.4809	23.1315	32.0057	19.1574	17.0611	17.4165	23.5648	26.6713	19.5443	24.2821	22.6314	24.2502	23.5217	19.6952	14.7901	49.6966	34.577	18.9138	35.9027	28.8415	28.166	35.4809	45.5006
Acsf3	Acsf3	acyl-CoA synthetase family member 3	17.3628	10.3512	14.0658	17.155	17.9436	14.1585	15.6433	18.856	16.6664	14.1239	16.0613	14.7943	13.4471	17.6943	16.647	12.3026	22.7265	13.7699	12.7102	19.1776	18.6214	16.6512	23.3737	21.7686
Acsl1	Acsl1	acyl-CoA synthetase long-chain family member 1	18.1322	17.8533	10.2244	20.9484	20.6207	24.6082	10.4101	18.5586	17.6079	21.2273	15.6056	15.7625	15.6561	18.0379	17.3071	8.94623	12.0719	10.8173	9.33707	21.0027	18.6236	21.4431	13.7716	12.6026
Acsl3	Acsl3	acyl-CoA synthetase long-chain family member 3	81.0396	61.5674	64.987	120.487	80.436	79.2364	44.2343	75.2733	92.2932	85.7441	94.2701	83.6499	76.1198	88.4545	72.2459	54.61	112.75	88.8702	74.2586	111.038	97.1676	88.3004	95.0531	95.0729
Acsl4	Acsl4	acyl-CoA synthetase long-chain family member 4	29.4382	26.2826	21.0042	35.7127	30.8228	25.2428	16.8951	14.392	17.9642	11.9186	23.3668	23.3402	18.1917	24.7019	13.874	12.597	30.4987	26.0895	17.7423	19.4933	21.2486	14.4299	12.7648	18.8042
Acsl5	Acsl5	acyl-CoA synthetase long-chain family member 5	36.2386	21.7855	26.5402	36.9034	37.284	29.3905	44.3916	40.1334	28.4063	25.4111	30.6059	43.1992	34.7858	39.2498	43.394	40.7317	18.5751	19.27	15.3475	22.4603	20.4368	22.1223	27.6613	25.7042
Acsl6	Acsl6	acyl-CoA synthetase long-chain family member 6	72.9468	34.3762	54.6744	91.2644	63.3147	51.8636	40.0509	53.8253	74.5491	60.2325	64.1875	72.7606	63.3975	72.4683	60.1071	45.4858	87.8861	53.8483	44.4541	75.1886	68.8841	55.7162	59.6929	55.9728
Acsm3	Acsm3	acyl-CoA synthetase medium-chain family member 3	0.616835	0.974486	0.164181	1.73628	0.417766	0.731664	0.342929	0.961178	0.583415	0.69074	1.66327	0.891803	0.972634	0.515327	0.78049	0.790461	0.68151	1.08836	0.669225	0.972443	0.526826	0.595974	1.59757	1.69916
Acsm5	Acsm5	acyl-CoA synthetase medium-chain family member 5	0.938287	0.763657	1.02342	2.42771	1.09789	1.16795	0.740693	0.674398	2.77951	1.92559	3.35665	4.10176	1.92887	4.18906	3.34435	1.57516	0.806039	0.380819	0.573247	1.11993	0.907885	1.07152	2.17004	0.45675
Acss1	Acss1	acyl-CoA synthetase short-chain family member 1	11.4443	11.8355	12.2355	15.2989	11.9806	14.9782	10.8863	15.6046	17.5647	20.1236	13.2944	14.7167	14.1283	14.89	12.6917	10.123	13.5028	9.44217	5.1724	9.67513	6.7794	8.80735	7.79706	8.20929
Acss2	Acss2	acyl-CoA synthetase short-chain family member 2	41.8266	35.3419	26.7376	44.072	41.3662	40.1877	25.0926	33.458	33.2764	32.6577	33.7013	38.705	24.1564	33.4363	48.1899	28.6887	27.7517	26.8008	20.3248	46.2643	30.6071	30.175	40.3106	34.8599
Acss3	Acss3	acyl-CoA synthetase short-chain family member 3	1.63734	0.973627	1.66812	2.84377	1.39769	1.68336	1.10104	1.10144	3.2317	1.88982	3.24702	2.71025	1.66347	3.19391	1.22222	0.637726	5.05349	2.61947	2.06746	2.48342	3.15834	2.02006	1.51648	1.31442
Acta1	Acta1	actin, alpha 1, skeletal muscle	17.0137	15.4881	14.7381	14.9494	15.7308	17.9434	35.4695	26.5839	15.6361	13.8869	10.2013	16.1869	24.059	14.6328	14.332	19.3475	9.76484	9.49688	6.90298	9.34019	7.51247	8.86012	11.3979	13.6019
Acta2	Acta2	actin alpha 2, smooth muscle	3.73461	1.60512	2.53924	6.6001	2.74445	1.28948	11.0221	7.06105	14.4503	5.87963	9.06364	5.18828	4.26286	8.56753	5.24759	2.28837	2.47386	1.3041	0.948269	5.4673	4.28629	4.46453	4.44155	3.2298
Actb	Actb	actin, beta	1555.01	1091.58	969.543	1904.09	1468.99	1613.68	1137.9	1559.75	1706.53	1611.78	1425.99	1893.33	2423.03	2053.2	1840.38	1830.17	876.536	744.292	554.533	1112.79	1048.28	1284.46	1212.19	1265.19
Actg1	Actg1	actin, gamma 1	103.665	0	0	118.441	79.5476	0	0	183.464	66.5209	25.5734	1.21e-06	0.000268996	2e-06	16.0005	190.091	100.318	56.6599	0	0	45.9768	29.9206	0.0862547	149.6	58.0437
Actl10	Actl10	actin-like 10	0.404349	0.419628	0.0591707	0.247479	0.526137	1.10804	0	0.76191	0.545764	0.489462	2.0126	1.20219	0.0943677	2.13819	0.367745	0.202534	1.41231	0.411355	0.782701	0.848868	1.82969	1.07538	1.23723	1.07918
Actl6a	Actl6a	actin-like 6A	9.62835	9.68573	7.33082	13.1243	10.2672	11.1524	7.52891	11.6746	10.428	9.58062	12.0769	10.2332	7.81513	13.8687	11.8627	7.05865	8.31944	7.4422	5.77327	12.9566	10.9816	11.7591	9.5848	7.13459
Actl6b	Actl6b	actin-like 6B	78.1844	56.113	52.0612	67.2448	86.8498	73.1704	94.1123	91.294	51.0468	39.8213	54.332	81.6007	61.2665	91.7295	79.9994	93.3941	27.1547	33.1354	18.5941	42.1709	29.304	28.3591	42.8247	44.9785
Actn1	Actn1	actinin, alpha 1	44.4979	19.5407	30.9835	32.9086	39.6296	28.9667	30.6349	53.5366	15.8879	13.6759	18.3271	23.385	22.9716	25.2766	22.4239	20.2832	12.9805	10.5901	6.6187	10.5878	8.53861	7.06115	16.8899	20.9494
Actn2	Actn2	actinin alpha 2	17.2282	6.31763	9.5841	15.6929	14.932	12.4387	12.6038	16.639	7.64825	6.71518	11.2791	16.1722	8.15517	18.0066	12.8052	14.264	4.59416	3.8901	3.37281	8.74842	7.43601	8.72189	7.41791	4.59413
Actn3	Actn3	actinin alpha 3	0.632396	0.227932	0.287368	0.639158	0.341516	0.269891	0.292067	0.528598	0.973067	0.259177	0.859476	1.0025	0.507158	1.4651	0.976252	0.858578	0.294282	0.343196	0.1563	0.32681	0.614032	0.330925	0.509071	0.0764142
Actn4	Actn4	actinin alpha 4	110.423	61.8544	66.7181	59.822	98.1918	74.4089	92.6582	113.254	50.3831	49.1532	44.8566	50.2404	45.5531	55.2075	58.2021	45.608	35.9008	28.4768	21.9265	49.088	46.4506	52.2488	56.2558	52.421
Actr10	Actr10	actin related protein 10	87.416	65.7491	64.3679	106.055	87.2041	70.7998	66.6376	81.6982	79.6043	67.5419	101.525	85.4811	58.3965	94.2038	80.7751	68.4467	96.1497	84.2626	75.8802	101.783	106.655	87.8926	89.6505	93.5722
Actr1a	Actr1a	actin related protein 1A	149.699	113.779	101.248	149.767	147.02	128.393	140.11	167.864	123.51	122.006	124.463	128.324	115.34	133.391	169.339	126.38	130.567	124.839	93.0351	149.644	141.65	142.064	184.189	172.429
Actr1b	Actr1b	actin related protein 1B	175.627	118.303	130.94	134.574	164.202	121.476	151.054	167.331	111.231	100.604	119.562	128.44	108.749	126.182	147.956	115.263	110.576	104.27	88.5526	131.602	123.709	115.495	145.712	137.234
Actr2	Actr2	actin related protein 2	134.368	40.3264	71.0774	182.881	118.393	99.008	24.6906	81.5549	152.854	107.501	87.2227	103.666	163.816	111.657	73.8432	64.2774	131.457	65.1463	37.3485	76.705	121.668	61.06	67.6735	64.5852
Actr3	Actr3	actin related protein 3	125.695	101.262	90.8108	186.684	129.119	148.639	91.3909	102.813	177.599	147.38	135.276	179.096	244.141	193.574	115.074	135.364	71.3405	69.9358	43.9115	78.324	70.951	69.3865	54.8438	64.1203
Actr3b	Actr3b	actin related protein 3B	111.891	53.231	94.365	103.087	98.1048	108.592	118.239	140.973	105.082	116.081	56.2289	103.732	211.023	72.4253	89.9304	109.615	44.892	26.6384	31.3018	39.5305	44.159	34.7774	56.265	62.128
Actr5	Actr5	actin related protein 5	4.43024	4.48447	3.10742	4.84795	6.13482	5.51901	5.79595	7.17878	5.2617	4.49593	3.71428	5.51909	4.30356	6.03112	5.9744	4.84708	2.83447	3.09099	2.96003	4.45721	4.51458	5.16956	5.11791	4.37212
Actr6	Actr6	actin related protein 6	20.26	20.7905	15.7043	24.3188	20.987	16.6673	10.8577	14.8416	18.9347	18.4047	22.4898	17.4833	14.4931	20.5284	13.0468	12.0578	23.4903	21.3163	18.1119	25.2078	22.6512	20.6237	15.9289	12.8412
Actr8	Actr8	actin related protein 8	33.8413	20.7008	24.6269	30.6922	29.3355	24.459	28.7597	31.7768	23.7618	21.9292	28.6953	27.9329	22.8689	28.2061	27.4095	25.7972	22.4509	19.6191	15.4807	30.2153	25.1805	25.283	30.2657	26.125
Acvr1	Acvr1	activin A receptor type 1	12.2525	5.59276	9.02866	18.9338	11.8707	11.7494	7.81242	12.9259	10.4786	8.4411	12.2914	17.6629	11.7873	16.7555	15.65	14.2541	5.89573	4.94438	4.89893	7.95218	7.7126	7.29007	7.52824	6.50667
Acvr1b	Acvr1b	activin A receptor type 1B	36.8292	14.2528	23.6624	28.446	30.6812	22.7375	27.8359	36.472	17.6892	16.6787	20.8374	20.1811	22.8706	23.3137	21.7409	17.6497	16.713	17.2856	11.2263	20.1541	17.3963	16.6291	22.6266	23.0787
Acvr1c	Acvr1c	activin A receptor type 1C	1.00565	0.212066	0.849318	2.60782	1.0818	0.418306	0.130713	0.319106	1.02804	0.0856087	0.273192	0.392939	0.175969	0.580509	0.440866	0.141812	1.23057	0.136372	0.111795	0.307534	1.01275	0.307528	0.139354	0.120305
Acvr2a	Acvr2a	activin A receptor type 2A	10.2893	8.64051	7.85075	17.8277	9.88949	9.61925	5.18752	6.97256	10.2536	7.35725	13.8176	12.6623	6.45766	14.1283	6.55597	6.15223	8.06042	10.0135	8.55231	8.6777	8.89731	9.47706	4.8794	5.44758
Acvr2b	Acvr2b	activin A receptor type 2B	1.94527	0.606163	1.4417	1.10998	1.17342	0.860765	1.43419	1.70342	0.679371	0.695919	0.529963	0.478521	0.357688	0.285819	0.498874	0.246752	1.31951	0.571251	0.357705	0.620863	0.433162	1.1031	0.969772	0.584357
Acvrl1	Acvrl1	activin A receptor like type 1	3.65759	1.59388	2.67399	2.40613	1.98277	2.26696	4.23167	3.88098	1.5079	2.04254	2.28734	1.74712	2.43665	2.12394	2.59302	1.39632	1.99259	1.41022	1.07984	2.19477	2.57091	3.20899	2.50426	1.87633
Acy1	Acy1	aminoacylase 1	29.0862	23.5335	27.3	29.7316	29.1957	33.6928	34.3988	35.0041	29.0071	33.9407	35.0182	25.1585	21.7251	30.6644	32.2489	21.2684	45.1314	31.4466	29.883	39.2923	30.1769	33.499	43.369	41.5792
Acy3	Acy3	aminoacylase 3	5.42066	3.77108	5.59658	7.31764	4.63372	6.32842	2.93707	4.25581	9.34878	6.45032	6.51573	13.3535	6.84582	10.1491	8.41958	8.01299	7.79756	3.16272	1.94787	4.09084	4.39709	3.72259	6.75429	4.07933
Acyp1	Acyp1	acylphosphatase 1	47.5261	45.7339	44.9122	50.4547	46.1687	43.9255	63.1022	42.09	35.7384	36.0388	49.6804	32.2725	28.1841	34.8185	48.8957	34.8492	57.7319	44.4234	68.5019	58.23	60.3507	64.4567	76.9707	58.0787
Acyp2	Acyp2	acylphosphatase 2	78.5889	71.5019	92.1917	147.049	92.0901	83.9724	63.9037	74.2627	120.991	85.7463	134.782	131.914	92.5489	124.391	131.008	118.645	118.403	104.043	133.639	141.052	157.884	151.233	126.8	99.6931
Ada	Ada	adenosine deaminase	0.601378	0.600949	0.464771	0.882501	0.805883	1.63399	1.08043	1.48987	0.438655	1.8837	0.946982	1.21458	0.911995	0.829178	1.41687	0.435178	1.4949	1.34398	0.645499	1.70576	2.50496	1.82675	1.47813	1.44435
Adal	Adal	adenosine deaminase-like	4.60146	3.32331	3.15617	6.11538	4.83101	5.82387	2.71405	4.22186	4.50551	3.9671	4.03908	4.36499	4.47277	5.0877	4.16164	3.4073	4.26071	2.59801	2.40854	3.72664	3.57285	2.65123	2.38972	2.30943
Adam10	Adam10	ADAM metallopeptidase domain 10	17.3666	14.0157	9.08771	22.3096	19.8864	19.2123	3.10914	10.0406	19.0882	16.4816	14.2318	11.5148	13.0349	13.8443	8.54918	5.50282	20.8759	12.9517	8.02546	15.3587	17.401	15.365	9.87053	12.034
Adam11	Adam11	ADAM metallopeptidase domain 11	88.2792	32.1367	56.4905	104.916	78.2355	78.6411	62.875	91.2319	37.5451	37.4688	58.7527	81.4884	70.1836	79.2215	88.7246	60.6331	39.1291	27.5401	35.5375	60.4726	75.7014	73.5642	79.2941	54.2628
Adam15	Adam15	ADAM metallopeptidase domain 15	27.0909	16.8966	15.9698	33.3879	25.8478	28.0668	22.9963	31.7025	22.5636	23.007	26.5872	30.6789	32.8367	35.4857	35.9007	29.7896	27.805	24.1582	20.2064	33.4053	36.6355	33.1241	49.15	44.9763
Adam17	Adam17	ADAM metallopeptidase domain 17	3.49391	5.51528	3.26824	5.80989	4.70231	7.81704	2.92952	4.26975	7.92878	8.03537	6.08034	5.09019	6.31061	4.8414	5.93121	3.34483	4.8864	3.49076	3.61758	7.77098	6.22781	7.80296	5.9957	4.26817
Adam19	Adam19	ADAM metallopeptidase domain 19	3.28173	2.25248	2.63299	7.31466	3.30066	4.19133	2.60511	4.04733	4.34487	4.40043	3.7413	4.78477	3.81484	3.74884	6.72168	4.2611	2.59831	2.17001	2.30542	3.74003	3.3998	3.5093	4.16838	3.92254
Adam22	Adam22	ADAM metallopeptidase domain 22	11.1121	1.49905	5.42222	16.805	7.99414	7.44598	3.28665	6.70499	6.36005	4.59223	5.25647	4.83397	5.87116	4.918	5.90956	4.34999	10.3677	4.44413	1.85933	5.78815	9.97375	4.56629	5.6149	6.23226
Adam23	Adam23	ADAM metallopeptidase domain 23	29.6541	4.89526	9.52635	32.7366	25.8095	19.053	1.84141	12.7386	17.0257	12.3016	11.1903	12.8575	18.4876	11.7057	13.0305	7.79041	18.7825	10.7206	4.65238	21.0745	29.3215	14.5924	16.923	14.9169
Adam33	Adam33	ADAM metallopeptidase domain 33	3.27404	0.229966	2.4004	0.10088	1.2979	1.1906	2.35163	1.18123	0.167456	0.176006	0	0.0394019	0.1163	0	0.0378711	0.0208215	0	0.120296	0	0.18853	0.0596427	0.10079	0.0188767	0
Adam4	Adam4	a disintegrin and metalloprotease domain 4	0.427917	0.460529	0.501223	0.72862	0.348042	0.748696	0.325313	0.549821	0.49964	0.473906	0.965195	0.115405	0.328797	0.376687	0.285543	0.196226	0.805102	0.861455	0.743347	0.715845	1.40469	1.35797	1.08525	0.83558
Adam8	Adam8	ADAM metallopeptidase domain 8	1.40431	0.272254	1.02274	1.10983	1.36273	2.25559	0.753131	2.19998	0.27437	0.288543	0.856119	0.933608	0.64022	1.55702	0.729721	0.754845	0.241251	0.254278	0.210628	0.835805	0.647629	0.672039	0.561583	0.214536
Adam9	Adam9	ADAM metallopeptidase domain 9	16.7294	8.55004	12.3115	21.1813	14.9097	14.5592	6.13815	13.8911	18.9843	14.8647	13.7662	13.3243	15.202	16.3539	12.521	9.95575	13.5558	9.04021	5.40979	12.1692	13.2946	11.1993	9.66676	8.80427
Adamts1	Adamts1	ADAM metallopeptidase with thrombospondin type 1 motif, 1	0.677488	1.14026	0.503203	2.13159	1.21946	1.39836	0.281172	0.54012	1.7005	1.39371	3.19231	1.14922	0.827884	0.672352	2.12015	0.243586	1.76199	1.22191	1.30221	1.45488	1.93548	2.47957	4.67874	1.27411
Adamts10	Adamts10	ADAM metallopeptidase with thrombospondin type 1 motif, 10	4.408	3.74975	4.52809	9.45423	4.94371	9.16627	4.01861	6.86307	4.96432	4.09739	7.32781	8.67883	8.8281	8.79862	9.83833	7.01104	3.34215	2.20744	2.84345	6.48549	4.03093	6.12032	5.3327	3.61186
Adamts15	Adamts15	ADAM metallopeptidase with thrombospondin type 1 motif, 15	1.87561	0.346606	1.44533	2.80467	1.50464	0.797294	1.35706	2.16057	1.01924	0.643058	2.4197	0.423649	0.516895	0.802259	1.59287	0.46418	6.09476	4.16846	4.09174	2.67538	3.50606	2.29233	7.38646	8.62562
Adamts17	Adamts17	ADAM metallopeptidase with thrombospondin type 1 motif, 17	0.974272	0.270787	0.601221	0.971846	1.23346	0.877702	0.604289	1.14329	0.71285	0.267841	1.0628	0.534747	0.312979	0.654963	0.713857	0.462383	1.44743	0.792534	0.745826	0.802477	0.500654	0.863765	1.66474	1.30979
Adamts2	Adamts2	ADAM metallopeptidase with thrombospondin type 1 motif, 2	1.16031	0.0869194	0.693816	1.63628	0.998424	0.790483	0.597923	1.83986	0.512558	0.340098	1.22205	0.787905	0.202965	0.962114	0.991703	0.321183	0.362864	0.38492	0.255806	2.67665	3.03277	2.18583	1.09053	0.446869
Adamts20	Adamts20	ADAM metallopeptidase with thrombospondin type 1 motif, 20	0.90078	0.781978	0.489828	1.87439	1.24815	1.44945	0.323035	0.576699	1.47042	1.30047	0.95507	0.935344	1.06177	1.05166	1.18612	0.853792	0.88724	0.358906	0.474484	0.948014	1.10918	1.11205	0.991818	0.658899
Adamts3	Adamts3	ADAM metallopeptidase with thrombospondin type 1, motif 3	2.115	0.388135	1.01138	4.14985	3.91307	2.82448	0.39926	2.28332	1.51521	0.814993	2.15073	3.48092	3.88697	2.84929	2.7942	2.73051	0.369821	0.473504	0.0882951	1.0926	0.188067	0.193411	0.727122	0.437049
Adamts4	Adamts4	ADAM metallopeptidase with thrombospondin type 1 motif, 4	7.61973	17.9826	2.83257	11.2629	10.6529	19.7104	3.26175	8.55764	18.6796	25.8383	6.92069	6.13774	10.6628	6.56658	15.2866	3.75817	6.38187	5.65299	6.88246	21.1471	11.6274	21.4885	11.328	9.40903
Adamts8	Adamts8	ADAM metallopeptidase with thrombospondin type 1 motif, 8	1.89308	0.411037	1.08351	0.408525	0.972321	0.76695	1.26488	1.60812	0.272834	0.151378	0.151045	0.543038	0.0489645	0.413469	0.185328	0.156713	0.514213	0.101256	0.278122	0.277496	0.398397	0.439631	1.29957	1.7261
Adamts9	Adamts9	ADAM metallopeptidase with thrombospondin type 1 motif, 9	0.296423	0.881869	0.146651	1.25809	0.263321	0.883765	0.159311	0.396367	0.985331	1.18837	0.895096	1.09243	0.74967	0.853444	0.917077	0.908209	0.149365	0.126131	0.176873	0.33392	0.215097	0.159843	0.198801	0.353538
Adamtsl2	Adamtsl2	ADAMTS-like 2	7.33711	4.49394	4.84022	2.40667	7.07184	4.79768	9.0367	5.51619	1.4013	1.24857	3.06251	2.22301	1.03372	2.52427	1.92823	1.60863	2.22763	1.29665	2.79329	2.28615	2.33475	2.33897	5.96365	4.13548
Adamtsl4	Adamtsl4	ADAMTS-like 4	0.378539	0.481529	0.234767	0.764662	0.338973	0.980412	0.348527	0.495155	0.73788	0.653591	2.62282	1.54255	0.720092	0.889737	1.77141	0.214175	0.367971	0.441567	0.199584	0.924155	0.417817	1.4189	3.37875	0.416563
Adamtsl5	Adamtsl5	ADAMTS-like 5	5.37197	2.39516	2.98623	1.80994	4.28293	3.82798	3.27178	5.48889	3.50563	4.19035	4.44209	4.20757	4.71274	3.47406	3.23524	2.43635	1.30523	0.534852	0.386755	0.910518	0.86851	1.37012	2.24905	0.4478
Adap1	Adap1	ArfGAP with dual PH domains 1	165.456	130.086	137.567	116.554	154.915	130.577	170.517	207.692	99.5652	107.44	103.445	107.2	110.187	93.1229	146.399	118.14	103.506	91.9267	92.1704	115.361	114.506	126.483	176.527	180.554
Adap2	Adap2	ArfGAP with dual PH domains 2	1.33608	0.927493	1.17376	1.63405	1.73194	1.77321	1.54034	1.91878	0.759557	0.85162	1.13587	1.42196	1.31249	1.31101	1.18672	1.17679	1.07867	1.2189	0.705871	1.43829	0.971425	1.3024	1.0932	1.36594
Adar	Adar	adenosine deaminase, RNA-specific	30.0192	8.06695	12.7513	37.5968	27.6878	21.0318	6.72372	28.997	23.3146	16.9455	18.6572	19.9406	16.246	21.0616	20.8906	13.191	25.6963	19.4355	8.20534	27.9076	26.7676	20.3275	24.8627	22.3843
Adarb1	Adarb1	adenosine deaminase, RNA-specific, B1	44.3052	17.3307	30.6304	115.985	40.6851	29.1494	23.9257	39.1888	60.797	30.2084	80.8664	38.9566	27.1125	45.0791	68.1299	28.1702	251.871	103.301	133.01	146.215	308.032	187.535	205.153	169.419
Adarb2	Adarb2	adenosine deaminase, RNA-specific, B2	1.65134	0.318563	0.462881	8.16643	1.28076	1.75741	0.394082	0.994007	4.76518	1.6714	2.00188	1.48156	1.66944	1.76499	2.12576	1.4105	6.20729	0.796452	1.0258	3.15065	9.55055	3.17337	3.81814	2.35032
Adat1	Adat1	adenosine deaminase, tRNA-specific 1	5.57246	2.7199	4.97501	6.11918	6.33515	4.60865	3.68037	6.60227	4.10436	4.2549	6.18555	5.76189	5.44548	7.38055	5.87175	5.42893	4.62062	4.58499	1.97426	6.28255	5.72778	5.5197	6.02447	6.14697
Adat2	Adat2	adenosine deaminase, tRNA-specific 2	13.0255	4.3512	3.8518	13.1325	10.3934	7.92109	4.28156	8.41997	10.3393	6.30241	9.24318	8.631	4.45858	8.46958	5.69614	5.64422	10.2255	3.68457	1.43142	5.28373	8.46436	5.68606	8.71258	7.5579
Adat3	Adat3	adenosine deaminase, tRNA-specific 3	3.43546	2.35402	2.69427	5.30748	3.34815	4.31887	4.36367	5.63165	3.10639	2.36217	3.98449	5.10687	2.8493	5.26114	5.68855	4.46119	2.43514	2.09417	1.13239	3.30861	3.2599	4.30847	4.21895	3.20503
Adck1	Adck1	aarF domain containing kinase 1	13.5501	5.55835	7.71916	14.4735	10.1644	8.77777	5.9553	10.0993	10.6137	9.33595	10.8113	11.7262	15.0912	11.1592	12.8106	10.5059	7.09165	5.51994	3.52469	10.3852	10.7833	7.76157	9.50088	8.62352
Adck2	Adck2	aarF domain containing kinase 2	10.3066	7.35587	5.73478	12.49	10.6975	9.58626	7.30253	10.9355	8.12461	9.25697	10.1189	10.3909	10.3844	11.1878	11.9023	9.31971	7.75627	7.04837	4.85201	11.2804	9.32228	10.4199	12.8386	10.5581
Adck4	Adck4	aarF domain containing kinase 4	0.30171	0	0	1.01974	0	0	0	0.0315742	0.000128922	0	0	0	0.00182859	0	0	0	1.03103	0	0	0	0	0	0	0
Adck5	Adck5	aarF domain containing kinase 5	10.7719	7.96701	8.63504	11.9694	10.6851	11.8269	9.89325	12.6892	7.55048	8.64992	11.9316	12.1411	10.2059	13.2766	12.3874	12.6128	5.75646	5.03161	3.88391	7.83984	7.28559	9.59167	9.72138	8.00112
Adcy1	Adcy1	adenylate cyclase 1	17.3293	2.79214	6.30758	68.0759	17.6797	6.78041	1.932	10.5942	48.7811	7.22756	16.8537	21.6181	10.5404	32.7413	21.4762	16.1101	22.9485	4.46441	1.09924	4.3261	16.6551	5.51774	3.49088	4.42711
Adcy2	Adcy2	adenylate cyclase 2	77.4395	43.7897	57.2406	58.9946	73.8487	67.3102	62.9792	80.1588	50.396	49.4854	51.5904	56.7518	73.6542	65.3522	44.8703	60.3314	31.7849	18.2513	13.0065	29.4129	16.305	18.776	20.4619	34.5908
Adcy3	Adcy3	adenylate cyclase 3	18.9243	10.9893	8.77483	18.5109	22.4294	16.7467	11.2505	18.8223	10.4043	8.98869	11.5025	14.9332	15.0394	13.1872	16.2041	11.5639	13.5352	12.4945	7.06524	16.5417	14.1028	13.0658	17.5633	18.7845
Adcy4	Adcy4	adenylate cyclase 4	0.774663	0.344257	0.544468	0.804053	0.671701	1.31856	0.8505	0.82421	0.569629	0.606974	0.81993	0.631598	0.74135	0.685802	0.949595	0.604287	0.431187	0.396313	0.324887	0.700713	1.32116	1.27834	1.14595	0.610114
Adcy5	Adcy5	adenylate cyclase 5	25.1103	17.2232	18.1946	29.1658	25.6736	20.7368	16.633	27.8449	27.1342	23.0261	18.7452	18.9677	26.6626	16.9963	20.8787	13.0523	53.8108	25.7282	16.55	24.5342	29.1895	25.3864	37.1154	36.5882
Adcy6	Adcy6	adenylate cyclase 6	9.05538	5.61744	5.33252	8.9121	7.58483	8.28286	6.30272	9.72041	6.22388	6.14628	7.02945	5.8211	4.56209	6.9229	7.17252	4.20895	6.32121	4.92957	3.13845	8.78758	7.66646	7.85805	9.3878	7.6481
Adcy7	Adcy7	adenylate cyclase 7	0.414196	0.108353	0.272937	1.24609	0.860229	0.885393	0.136444	0.605567	0.58608	0.487396	0.669613	0.31797	0.667892	0.725421	0.341032	0.302771	1.13755	1.69503	0.212146	1.99583	0.75264	1.27928	1.47132	1.02739
Adcy8	Adcy8	adenylate cyclase 8	4.33062	1.75892	3.18474	12.6635	3.91139	3.62145	3.42314	8.27421	6.81277	5.04699	13.111	7.65545	5.44836	9.25372	8.58755	5.54863	19.9958	13.6827	13.9075	11.0728	16.3806	10.8745	24.3953	24.2962
Adcy9	Adcy9	adenylate cyclase 9	11.9285	2.07234	4.80566	15.4182	11.5842	9.39772	3.45728	9.57957	7.58396	6.00782	4.64293	7.43098	10.3232	7.2251	8.03276	6.06496	3.32531	1.84991	0.747735	3.18848	4.77277	2.31942	2.9897	2.93938
Adcyap1	Adcyap1	adenylate cyclase activating polypeptide 1	32.7126	2.64018	24.1138	16.34	18.4919	9.41515	31.3907	38.0564	12.683	17.9742	25.3473	18.3733	20.1381	27.935	5.63269	8.86496	1.75889	5.89929	0.287713	11.6863	0.436972	1.57746	1.84062	3.78239
Adcyap1r1	Adcyap1r1	ADCYAP receptor type I	20.9276	14.547	18.8102	54.5033	20.7988	24.3347	19.4352	32.7378	45.0293	30.4968	37.5188	41.4311	32.9602	47.821	39.0942	39.5931	53.2237	38.6851	16.3644	37.0023	24.5356	25.9885	39.3994	39.8492
Add1	Add1	adducin 1	176.5	110.004	108.986	172.233	181.125	156.407	112.169	179.881	160.339	153.768	117.365	154.82	168.171	155.714	161.047	136.729	116.522	96.5006	54.5277	141.89	115.237	112.946	131.681	137.116
Add2	Add2	adducin 2	25.4352	3.10048	9.99875	43.2841	22.1664	14.6554	6.03243	23.7759	26.2954	11.1035	15.799	22.1767	18.9292	27.4957	17.8179	17.009	14.9986	7.72614	1.8244	8.57975	10.0713	3.97613	8.14905	7.77894
Add3	Add3	adducin 3	29.8758	39.3544	27.7179	57.1666	35.4162	46.952	24.1989	27.2954	62.7794	55.7967	46.0385	52.7803	42.9575	56.004	38.0711	30.0827	47.9328	37.0968	24.1073	34.4186	35.4276	31.4444	28.7908	31.6179
Adgb	Adgb	androglobin	10.5774	3.53541	7.14245	8.39133	8.05635	9.67027	6.48487	8.13741	5.84504	6.25656	7.8906	8.04584	7.75254	9.41715	8.53303	6.22893	6.84846	6.82539	5.65603	7.61135	9.76196	7.51778	8.36116	6.23234
Adgra1	Adgra1	adhesion G protein-coupled receptor A1	26.841	6.07771	10.3386	35.466	20.3352	14.0188	5.61032	23.1223	16.4737	12.7168	22.8646	5.95032	5.23113	9.26638	22.8967	7.3079	53.572	29.9563	18.9224	30.1189	51.4464	38.2818	83.1933	60.7522
Adgra2	Adgra2	adhesion G protein-coupled receptor A2	2.28361	0.94434	0.94054	4.14923	3.01904	3.10292	1.2041	3.60479	3.39083	2.35732	2.98419	3.10449	3.06986	4.0421	3.63793	2.22953	2.61779	1.92988	0.764855	2.94401	4.48338	3.52543	3.72024	2.32862
Adgra3	Adgra3	adhesion G protein-coupled receptor A3	2.98764	2.15306	2.67212	6.22229	3.74667	3.62377	1.69574	3.90155	5.01072	4.37204	5.00704	4.97503	4.40883	5.60402	5.58314	5.12232	4.25526	2.46391	1.73835	4.47372	4.21494	3.36573	3.97738	3.3834
Adgrb2	Adgrb2	adhesion G protein-coupled receptor B2	126.903	56.9919	89.7585	159.039	112.895	110.011	111.981	166.309	112.348	85.608	92.9524	161.403	208.232	161.6	151.925	164.091	42.1556	40.3846	21.4367	48.6079	37.5445	32.0297	59.1905	54.0003
Adgrb3	Adgrb3	adhesion G protein-coupled receptor B3	21.7562	8.94169	13.2503	28.4023	20.8171	20.1191	11.9324	24.4644	16.567	12.1589	12.6634	17.7401	22.5942	19.3533	16.7555	16.5109	12.0059	8.03629	6.50238	13.4272	12.9582	10.7684	14.2386	10.2881
Adgre1	Adgre1	adhesion G protein-coupled receptor E1	1.15319	1.73407	0.669848	1.86541	3.00701	2.34456	1.83614	3.78486	2.10726	2.02232	0.987883	1.41314	2.82212	3.21917	1.79961	1.54496	1.90327	1.3168	1.28103	1.32321	2.97209	2.3717	2.27855	1.7373
Adgre5	Adgre5	adhesion G protein-coupled receptor E5	1.79155	0.921393	1.34138	1.54557	1.07883	3.49317	1.8338	2.28313	1.22418	1.30439	4.38746	2.92462	1.94357	5.46105	2.44516	1.62452	1.91789	1.2324	1.15418	1.98091	3.08105	2.47434	2.68798	2.69348
Adgrf5	Adgrf5	adhesion G protein-coupled receptor F5	4.25543	2.4796	3.01827	3.72749	2.30597	2.11261	2.91494	3.83528	2.52513	2.83233	2.99768	2.18285	2.60802	1.83901	2.17499	1.43326	3.12718	2.53869	1.97607	3.59824	4.30735	4.97136	3.02475	2.88697
Adgrg1	Adgrg1	adhesion G protein-coupled receptor G1	48.1923	32.5443	38.9601	80.8385	45.9989	47.8748	41.0776	62.1691	64.2105	55.7574	53.0449	71.6699	59.6246	63.2192	66.9576	60.8589	61.9415	38.5617	22.0481	54.5736	42.9608	40.2121	52.367	52.5002
Adgrg2	Adgrg2	adhesion G protein-coupled receptor G2	0.142502	0.681791	0.0834701	0.72897	0.621213	0.754279	0.182136	0.297655	0.575365	1.00572	0.47384	0.402351	0.373467	0.493014	0.224733	0.164644	0.370693	1.0566	0.194649	0.900053	0.235051	0.925979	0.140023	0.152285
Adgrg6	Adgrg6	adhesion G protein-coupled receptor G6	1.40954	3.62247	0.593091	3.07382	2.15748	4.29953	0.237667	1.04877	4.70651	3.87067	1.68583	1.24547	2.1802	1.50717	2.19285	0.614142	1.92035	1.41211	0.907276	3.82952	3.30225	4.66802	1.48512	1.45467
Adgrl1	Adgrl1	adhesion G protein-coupled receptor L1	84.0417	23.2747	43.6378	87.1772	74.5925	53.1252	41.8341	87.19	52.5341	38.0644	49.9569	63.0074	72.2228	71.8806	64.2657	53.9063	50.1814	35.5025	17.1848	38.0584	50.7192	31.0584	58.7341	65.6422
Adgrl2	Adgrl2	adhesion G protein-coupled receptor L2	14.9123	4.1486	9.37122	9.65631	9.48449	6.81591	11.2818	9.31215	5.89509	9.06747	2.91364	1.96465	12.6458	1.76333	1.13964	2.56137	5.01651	7.5318	3.3498	10.1264	8.73542	7.49117	5.82653	7.57331
Adgrl3	Adgrl3	adhesion G protein-coupled receptor L3	16.3469	7.92871	11.9346	18.081	15.7131	13.5941	9.4688	18.522	12.2178	11.4064	11.1223	9.01217	13.2745	10.514	9.96654	6.56206	17.5907	10.903	6.21271	12.8759	13.398	10.3621	14.6151	16.141
Adgrl4	Adgrl4	adhesion G protein-coupled receptor L4	2.11638	1.97026	1.91506	2.32387	1.60084	1.65686	2.91298	1.47166	1.55467	2.04391	1.70504	1.39557	1.66814	1.07365	1.06723	0.708148	1.82142	1.65971	1.32636	2.4184	2.40479	2.69055	1.47545	0.993261
Adgrv1	Adgrv1	adhesion G protein-coupled receptor V1	15.4147	61.3689	13.1126	29.5492	21.8684	56.1832	16.8764	17.4969	50.1969	76.0948	24.4304	23.0967	27.2096	27.1296	27.9017	18.3576	26.569	26.9184	23.8914	39.2532	24.968	40.4218	17.355	21.3108
Adh5	Adh5	alcohol dehydrogenase 5 (class III), chi polypeptide	49.9457	48.731	39.4101	62.7999	53.5306	53.2841	53.3763	58.1674	59.163	54.1638	62.5133	55.7136	44.3549	63.6072	63.6748	57.1793	57.2413	58.9963	42.1453	62.1748	52.2026	51.7912	57.962	55.6341
Adh6	Adh6	alcohol dehydrogenase 6 (class V)	0.140315	0	0.0886064	0.750815	0.156744	0.266974	0.448646	0.190469	0.255512	0.693011	0.492454	0.126938	0.130873	0.704264	0.310808	0.269513	0.302079	0.0746856	0.364896	0.929279	1.41102	1.53576	1.60763	0.365978
Adhfe1	Adhfe1	alcohol dehydrogenase, iron containing, 1	30.7691	23.0669	36.3343	36.3372	29.9469	25.6487	28.1351	34.046	38.4447	37.5439	28.1689	29.4493	33.9909	30.8829	25.497	21.4841	22.4843	20.4036	16.7431	37.0527	32.0141	32.54	22.1801	25.0705
Adi1	Adi1	acireductone dioxygenase 1	16.1301	23.8456	17.3094	22.8179	18.1199	21.9554	13.894	14.7432	27.8963	28.464	23.658	26.6111	20.3388	25.6275	18.73	15.0375	18.5353	18.9978	14.9833	22.7485	17.1341	20.4393	16.2275	14.5277
Adig	Adig	adipogenin	0	0	2.47031	1.15921	0	0	0.481728	0	1.25914	0.273215	1.11849	0.235013	0.20868	3.08454	3.03003	0	0.425334	0.799808	0	0	0	0.708462	0	0
Adipoq	Adipoq	adiponectin, C1Q and collagen domain containing	12.7749	18.7101	14.5423	13.0535	12.6778	19.1107	27.3072	16.9137	10.241	14.3413	14.5441	13.0583	9.73121	12.581	16.8863	16.2616	10.3664	13.0105	12.3293	13.847	9.48563	12.6512	20.4703	14.0676
Adipor1	Adipor1	adiponectin receptor 1	51.5682	41.6602	38.1652	61.7538	52.0332	57.9094	43.2086	55.6813	57.6167	59.2864	60.4963	60.033	52.9208	60.7513	67.1319	43.6302	46.8355	41.4928	35.0605	63.5501	54.1853	62.6735	66.2945	58.2535
Adipor2	Adipor2	adiponectin receptor 2	12.9938	7.88233	6.12147	20.6013	16.858	19.9086	1.03711	10.3919	21.1853	20.0125	10.4664	10.8981	9.20641	13.8603	12.0817	5.56891	16.524	8.42289	5.12036	17.6039	19.9757	20.0493	10.8458	8.47817
Adk	Adk	adenosine kinase	50.8379	48.5038	39.4501	59.216	53.7667	49.0185	39.4156	46.1467	56.8344	56.8007	54.1135	50.3828	46.457	54.7719	48.6057	42.6518	69.6767	44.2761	46.9733	51.9056	57.4531	54.9594	56.7811	47.2781
Adm	Adm	adrenomedullin	0.269681	1.0303	0.6899	2.19457	1.20203	1.5345	0.622997	0.481706	1.8984	1.51576	1.47158	0.729888	1.78793	1.48002	1.25813	0.828048	1.583	1.02447	1.84024	2.03684	2.7392	3.55402	3.96853	2.11611
Adnp	Adnp	activity-dependent neuroprotector homeobox	31.6263	21.7525	24.288	34.8838	28.3938	27.7244	25.3415	31.0084	24.7499	20.4731	29.1874	26.8172	25.8978	32.6202	23.4323	20.6542	24.1568	22.0862	17.1015	23.422	23.9357	22.5129	21.717	25.4705
Adnp2	Adnp2	ADNP homeobox 2	6.57787	3.4412	3.47029	7.07371	6.91421	4.77362	3.58211	7.61925	4.97328	4.27571	5.20635	5.50227	5.18217	6.02928	6.24327	4.20542	5.75388	4.28821	2.28666	5.77188	5.34077	4.54701	6.58323	5.85408
Adora1	Adora1	adenosine A1 receptor	53.3036	36.3172	26.9875	102.475	69.5402	62.8491	13.7343	40.9678	76.666	64.7768	56.2853	70.4193	68.1948	63.2833	75.208	47.441	97.5308	45.904	33.719	66.8711	80.422	61.6828	72.8286	67.0137
Adora2a	Adora2a	adenosine A2a receptor	2.29504	1.43776	1.79125	4.39746	1.76729	2.33888	2.83507	2.2773	3.19254	3.06832	3.47816	2.89207	2.24413	3.00916	3.4415	2.00575	3.21357	3.0078	1.64377	4.70438	3.06073	3.65453	4.47648	2.50711
Adora2b	Adora2b	adenosine A2B receptor	4.10676	2.89232	4.74806	7.29226	4.35462	3.21852	5.03743	3.90283	5.94154	5.05994	7.2715	8.33437	5.67867	6.84859	8.19633	5.30333	6.6115	3.98654	3.2993	7.80315	5.02187	5.51538	4.92651	4.61585
Adora3/ENSRNOG00000015788	Adora3	adenosine A3 receptor	0.143108	0.231407	0.0324876	0.406847	0.267185	1.02872	0.632367	1.16079	0.556796	0.875141	0.296218	0.439157	1.59959	0.520081	0.799853	0.616236	0.611828	0.452341	0.320968	0.335287	0.644955	0.542589	0.999863	0.879403
Adpgk	Adpgk	ADP-dependent glucokinase	20.3454	53.3855	10.0069	33.7154	26.9478	52.9604	9.87088	22.7041	66.1942	91.2552	19.9389	17.9008	30.5503	20.3313	38.5691	13.3458	31.1745	25.299	27.2626	71.6807	40.375	55.0217	35.7433	31.0581
Adprh	Adprh	ADP-ribosylarginine hydrolase	68.1973	47.0263	52.9309	57.5391	69.3649	59.0426	69.1955	74.7848	49.3205	54.0802	49.8227	56.0604	62.2087	60.0925	54.5503	57.1326	34.9038	36.5677	32.5168	56.4898	38.608	45.9913	54.0498	48.8322
Adprhl1	Adprhl1	ADP-ribosylhydrolase like 1	0.452237	0.530735	0.597056	0.428009	0.879745	1.01185	0.903605	0.60352	0.188549	0.517712	0.322851	0.52353	0.0256907	0.791424	0.204474	0.0936602	0.407264	0.0986693	0.569775	0.555045	1.13962	1.59859	0.516069	0.559691
Adprhl2	Adprhl2	ADP-ribosylhydrolase like 2	35.5345	27.1691	30.1216	39.4649	33.9635	35.1986	44.0425	46.6164	31.9218	31.4482	33.5107	35.008	37.0614	38.1915	41.2277	38.313	27.0119	25.0015	22.9749	36.3713	32.6981	31.805	42.7419	40.8184
Adprm	Adprm	ADP-ribose/CDP-alcohol diphosphatase, manganese-dependent	12.3233	13.5848	15.3365	15.747	15.2515	14.3089	19.7461	11.9979	10.8071	10.6012	16.5807	11.74	9.44109	15.7428	17.3651	13.8907	13.599	13.3847	10.2513	17.952	12.5556	13.4524	15.8587	16.9057
Adra1a	Adra1a	adrenoceptor alpha 1A	0.552058	0.296304	0.332529	1.56114	1.01679	0.260083	0.745558	0.853678	0.918176	0.496893	0.161104	0.631955	0.72378	0.344384	0.30355	0.333842	0.574815	0.211982	0.108595	0.457406	0.239292	0.369224	0.0864586	0.198583
Adra1b	Adra1b	adrenoceptor alpha 1B	24.1683	12.5241	18.1188	22.3696	21.7314	9.45441	31.1431	13.8094	8.57665	2.39054	18.1097	1.13025	2.21856	2.6056	17.306	1.21087	42.579	24.757	43.5926	38.7417	72.0325	60.0995	80.9288	77.7866
Adra1d	Adra1d	adrenoceptor alpha 1D	31.1331	4.5333	25.4372	25.4421	23.8767	17.1245	40.5074	49.3116	14.4665	15.8801	11.5908	32.2183	37.6828	24.9952	32.0837	30.1184	0.989725	0.873622	2.38087	5.80189	3.26914	7.0488	4.26261	5.24473
Adra2a	Adra2a	adrenoceptor alpha 2A	6.92643	8.4944	5.62148	3.78402	7.05722	6.06664	5.4119	7.61879	2.18581	2.91448	3.16262	1.58159	0.75944	3.13914	2.24192	2.03973	4.16621	6.3208	1.77009	6.09188	2.65048	3.33908	2.40451	3.60298
Adra2b	Adra2b	adrenoceptor alpha 2B	0.312385	0.542099	0.281156	4.70672	0.255803	0.20442	0.229972	0.115514	1.15934	0.237076	3.74923	0.18072	0.451478	0.595041	2.25965	0.242564	6.9282	3.91859	6.47395	4.79712	9.60092	8.08037	9.29354	10.7965
Adra2c	Adra2c	adrenoceptor alpha 2C	16.3595	8.20722	17.2701	19.3389	11.3717	15.8219	22.4439	27.5561	24.4418	19.4711	11.5675	22.5151	40.6616	27.0759	13.3626	25.5446	2.30777	3.68985	0.446821	6.02366	1.20733	2.71132	1.65526	6.65865
Adrb1	Adrb1	adrenoceptor beta 1	21.4141	3.68209	10.3688	8.88476	14.626	8.51096	9.18469	19.6049	5.22992	3.65619	7.28308	5.74963	6.51081	7.84807	8.57784	5.36883	5.23056	5.13265	4.23285	8.5868	11.5104	6.60633	10.0849	8.77735
Adrb2	Adrb2	adrenoceptor beta 2	0.741678	1.01167	0.448911	0.668408	1.42688	0.958685	1.26927	1.29007	0.496549	0.962523	1.33724	0.613228	1.32751	1.44773	1.02438	1.15978	3.25219	2.38091	2.11781	1.16864	3.05155	3.46723	5.52499	5.15305
Adrb3	Adrb3	adrenoceptor beta 3	0.177189	0.770748	0.0471121	0.360797	0.066037	1.33932	0.222067	0.201161	0.508979	1.13261	0.215469	0.460029	0.873151	0.92445	0.731022	0.848428	0	0.0516175	0	0	0	0	0	0
Adrm1	Adrm1	adhesion regulating molecule 1	107.309	96.9549	71.41	95.0067	107.359	101.95	110.582	122.922	81.9095	84.8115	97.5638	104.819	94.0412	111.355	123.095	107.36	77.0933	87.5642	65.4054	108.252	87.8374	102.494	126.568	120.163
Adsl	Adsl	adenylosuccinate lyase	51.5909	38.6146	38.0569	62.3109	50.0664	48.7883	50.514	58.814	41.3325	27.264	50.3736	60.4306	39.241	61.9534	58.3876	64.9167	33.2063	30.1931	22.5794	36.5262	35.4306	32.2002	40.6476	43.7891
Adss	Adss	adenylosuccinate synthase	36.8397	26.8553	26.1708	41.8031	36.6891	30.1011	19.0847	24.9542	30.9406	29.2942	36.2825	31.5322	25.9689	34.0769	22.5447	19.1701	27.4157	29.3737	21.2858	37.1085	33.1595	33.9851	23.9958	22.1949
Adssl1	Adssl1	adenylosuccinate synthase like 1	5.16097	2.71944	3.34027	1.63773	5.30236	3.61911	5.80053	5.06738	1.65188	1.51976	1.05669	1.50501	1.32451	3.22089	1.46721	1.23098	1.32042	1.23393	0.972582	1.37039	0.588865	1.48463	4.26396	1.41845
Adtrp	Adtrp	androgen-dependent TFPI-regulating protein	2.57986	3.64841	2.57449	5.67716	1.43524	3.75593	4.73023	4.10172	2.29392	2.23565	4.04848	3.39157	4.8857	2.93947	2.78413	2.37858	2.37077	1.91728	1.80241	2.84959	2.74621	2.70276	3.27331	1.56211
Aebp1	Aebp1	AE binding protein 1	2.2366	10.9813	1.12087	6.28943	3.65043	10.6976	6.17269	5.12872	16.2662	20.2738	15.6565	12.2937	7.44922	19.8558	18.3184	4.39377	1.81927	1.94914	0.492095	2.25511	1.29374	2.24192	1.6763	1.2686
Aebp2	Aebp2	AE binding protein 2	13.5192	3.6546	7.42657	15.5362	13.3927	10.7382	3.40167	9.72477	12.5699	9.53857	10.013	9.63834	8.62416	12.1663	9.59019	6.08222	12.3601	8.2017	3.47846	9.75501	10.3208	9.51743	8.58231	6.14306
Aen	Aen	apoptosis enhancing nuclease	5.69746	2.92187	3.97569	8.75174	6.07916	6.57078	5.28391	6.19016	4.67023	5.71577	5.56689	4.91137	5.10153	5.5812	5.34816	4.58554	6.07736	4.26529	3.4109	5.61744	6.45783	6.51367	6.02929	5.13865
Afap1	Afap1	actin filament associated protein 1	4.73757	3.98864	3.59658	10.3368	5.27353	7.94849	2.67972	5.29071	9.02138	8.70989	5.65254	5.79716	7.3096	6.15589	5.69134	4.17219	5.97257	3.35644	2.41989	6.3805	6.62627	6.53522	4.42591	4.1273
Afap1l1	Afap1l1	actin filament associated protein 1-like 1	5.44797	3.68052	3.01975	2.68509	4.95766	3.44665	4.04699	4.22704	2.40141	3.42892	2.29521	2.42034	2.43671	2.60092	2.9648	2.02943	1.7389	1.79365	1.42399	3.6419	2.46696	3.73174	2.62001	2.09071
Afap1l2	Afap1l2	actin filament associated protein 1-like 2	3.49431	3.45379	2.56928	6.86416	2.94818	4.18956	2.50516	3.57339	5.97658	5.12266	4.18387	4.28504	4.22671	3.50017	3.76559	3.50099	3.4388	2.13471	1.94911	3.77201	2.89747	3.98736	3.23194	2.46922
Afdn	Afdn	afadin, adherens junction formation factor	8.74587	2.34351	3.32842	12.1901	8.84067	7.92707	1.39683	6.47684	6.89462	4.64608	5.33948	6.17605	4.94228	7.14166	6.14086	4.10932	6.07767	4.18784	0.987958	5.3715	3.87632	3.16009	3.81532	3.45645
Aff1	Aff1	AF4/FMR2 family, member 1	0.968277	0.31341	0.278225	1.90631	0.950802	0.804327	0.243463	0.533837	1.5956	0.837311	0.489325	0.939131	0.987189	0.785259	0.791816	0.410027	1.04556	0.35161	0.120288	0.602326	1.21924	0.508203	0.580317	0.474783
Aff2	Aff2	AF4/FMR2 family, member 2	3.23201	3.15101	1.94004	3.59795	3.40733	2.75144	1.1207	2.12411	2.12556	2.09542	2.86751	2.12728	1.90252	2.27518	1.90085	1.44322	3.77593	4.22757	1.63697	3.35717	1.96521	2.40327	2.16493	2.72689
Aff3	Aff3	AF4/FMR2 family, member 3	9.77418	2.2986	4.60397	10.7184	10.3744	6.34503	2.51909	8.14859	7.19875	5.44159	4.63981	7.75517	8.50193	5.94109	6.09153	5.2085	9.57844	4.90874	1.5025	5.2687	4.26161	2.61404	5.58342	5.843
Aff4	Aff4	AF4/FMR2 family, member 4	14.7547	9.26704	10.6215	24.5807	13.1347	14.255	7.41071	13.2096	18.3444	11.2646	16.2741	13.7626	12.0925	18.1064	11.4546	8.50911	19.2312	12.9212	8.13629	14.0156	13.8011	11.4855	11.5131	11.0132
Afg3l1	Afg3l1	AFG3(ATPase family gene 3)-like 1 (S. cerevisiae)	8.46336	8.06885	6.44301	10.6783	9.26222	10.7681	7.27331	9.26907	9.30867	11.6963	8.1172	10.4995	9.90607	11.6187	9.9134	8.14228	7.32545	6.51769	4.96004	9.63414	8.25965	9.12195	7.21615	7.52003
Afg3l2	Afg3l2	AFG3 like matrix AAA peptidase subunit 2	38.2937	17.1534	21.4699	36.6456	35.4147	27.6823	24.1245	34.1648	25.1563	17.9969	25.9406	30.6154	22.0276	30.3111	28.1548	25.4062	24.8014	22.5245	18.126	31.3215	35.9311	32.8571	35.0914	30.2279
Afmid	Afmid	arylformamidase	6.00823	6.43105	7.57264	7.72081	7.5459	7.61684	8.13964	8.13857	6.00982	5.92455	7.31991	7.29966	6.42615	9.10875	6.30308	6.86219	8.64445	7.12948	5.70697	7.37878	7.5295	9.37585	9.99139	8.86235
Aftph	Aftph	aftiphilin	29.4613	11.2151	15.5729	31.4315	28.2703	21.6385	12.4528	20.3261	21.7008	17.0238	19.9348	23.015	20.6403	25.3559	18.9999	16.686	19.4955	13.4455	9.51459	19.3062	19.9946	15.7179	16.8873	15.0516
Aga	Aga	aspartylglucosaminidase	17.0392	23.5958	11.6169	27.4894	16.3789	27.8682	17.335	20.3295	22.6649	26.9626	25.9436	22.2251	20.0441	21.7994	26.8492	16.9593	16.1174	17.1753	17.4428	29.2332	25.5118	28.0714	21.8757	17.2828
Agap1	Agap1	ArfGAP with GTPase domain, ankyrin repeat and PH domain 1	18.8863	15.3708	9.40354	37.5999	21.6224	25.3004	7.07881	16.6668	36.7194	27.9388	18.2115	17.3476	16.412	19.8545	21.3045	11.6071	48.7375	21.6437	11.3963	24.673	28.7566	25.2975	22.4275	24.8298
Agap2	Agap2	ArfGAP with GTPase domain, ankyrin repeat and PH domain 2	286.117	159.789	255.998	330.935	296.13	230.583	237.448	371.065	414.282	239.885	242.898	467.828	633.294	417.552	312.126	338.822	108.432	79.7549	36.4915	63.0837	53.1342	47.7329	80.8974	97.401
Agap3	Agap3	ArfGAP with GTPase domain, ankyrin repeat and PH domain 3	269.2	143.371	203.98	284.703	254.145	196.888	189.09	295.249	228.774	178.62	194.375	284.65	305.365	240.357	278.437	239.913	243.705	176.67	118.292	220.439	217.502	183.982	244.94	261.137
Agbl2	Agbl2	ATP/GTP binding protein-like 2	0.354607	0.282251	0.15039	0.278129	0.065873	0.631797	0.162891	0.0668873	0.304612	0.215201	1.31627	1.53052	0.583777	1.56896	0.492295	0.222754	0.065851	0.205957	0.165947	0.139369	0.0352383	0.197447	0.750399	0
Agbl3	Agbl3	ATP/GTP binding protein-like 3	0.990406	0.615341	0.954959	2.03581	0.903294	3.41259	0.808374	1.04274	0.686673	1.01553	1.67273	1.64806	1.14024	2.11604	1.01496	0.987268	0.693596	0.806238	0.605901	1.15038	0.464948	1.2098	0.961486	0.456699
Agbl4/ENSRNOG00000008011	Agbl4	ATP/GTP binding protein-like 4	1.16533	1.01211	1.09574	0	0	1.14141	0.912208	0.541616	0.637641	0	0.402597	0	0.914698	0.228417	0	0.471843	0	1.05791	0.473711	0.39964	0.787679	0	0	1.17165
Agbl4/ENSRNOG00000033097	Agbl4	ATP/GTP binding protein-like 4	6.24043	1.63261	2.65372	1.41767	5.1432	1.41913	0.932521	3.1514	1.86958	2.81118	2.70531	2.43015	1.95035	1.25471	1.72023	0.884706	3.22365	2.81294	1.69791	2.24074	1.9386	3.34091	1.94399	2.10241
Agbl5	Agbl5	ATP/GTP binding protein-like 5	4.67066	2.46476	3.37209	5.26706	4.10725	4.27005	2.88869	4.84274	3.90281	3.00457	4.28688	4.40616	4.12752	4.6872	3.27714	3.13007	4.18737	4.12131	2.19089	5.39979	4.59982	3.95673	5.4516	4.0112
Ager	Ager	advanced glycosylation end product-specific receptor	4.70576	2.09552	7.60414	5.41972	4.61281	9.9499	12.3322	7.12915	3.16851	3.76595	6.97089	4.58136	6.33675	5.54613	6.62052	6.65145	1.28251	2.61765	4.75459	5.12582	9.44986	9.74665	10.499	3.57599
Agfg1	Agfg1	ArfGAP with FG repeats 1	29.7846	15.8951	16.9676	43.0473	27.6071	19.8051	9.22745	22.977	28.4846	19.7905	26.1029	22.3858	18.929	23.0317	21.648	16.0198	50.4509	26.5636	22.634	31.0973	45.6239	27.6255	37.0112	40.5501
Agfg2	Agfg2	ArfGAP with FG repeats 2	25.9196	15.6299	18.0461	44.1631	19.4095	25.8011	22.2074	26.2421	33.9583	22.9159	29.4662	45.1087	36.8061	46.9465	43.2546	39.3082	21.2833	19.9558	11.2892	21.6751	20.3701	21.6051	25.9393	25.0835
Aggf1	Aggf1	angiogenic factor with G patch and FHA domains 1	25.1431	9.57786	15.8417	26.4255	24.8767	21.6364	13.3154	20.5717	22.3264	19.5915	19.9715	21.7305	23.6351	21.822	18.225	17.4144	18.1509	13.1552	8.65018	15.0911	19.4467	15.8155	17.2451	14.0773
Agk	Agk	acylglycerol kinase	22.5555	7.29159	12.5935	21.6837	20.5056	17.6385	12.1298	25.5571	13.0677	11.9988	11.2241	14.6922	14.2263	15.7643	16.7134	15.6596	10.2941	10.1733	5.92144	14.3764	10.0792	8.4314	14.0943	14.8814
Agl	Agl	amylo-alpha-1, 6-glucosidase, 4-alpha-glucanotransferase	6.37444	3.61914	4.90319	8.31302	5.32907	4.96065	3.55561	4.80918	5.61714	4.32585	6.18469	4.90146	4.63157	5.59921	3.59697	3.11126	7.96255	5.04394	4.37947	7.04219	7.97265	6.7419	4.75837	4.63258
Agmo	Agmo	alkylglycerol monooxygenase	1.00796	2.76629	0.809543	2.53318	1.64224	3.5029	0.673851	1.39509	3.53294	5.15495	1.76509	0.918555	2.06811	1.62072	1.78249	0.479143	2.02151	2.4666	1.98588	4.40552	2.68339	5.48595	1.16489	1.73399
Ago1	Ago1	argonaute RISC component 1	6.71532	1.7922	2.94056	15.7943	5.8692	6.65162	2.32885	5.60643	8.81906	4.58903	4.73076	7.38219	5.53883	8.71237	5.94304	5.43073	6.58477	2.10939	0.974968	3.78877	4.52976	3.02831	2.6116	3.17355
Ago2	Ago2	argonaute RISC catalytic component 2	1.72361	0.502907	0.809962	3.57323	1.12112	1.48851	1.34273	1.59441	1.76844	0.953071	1.75552	2.08032	1.86494	1.63778	2.33372	1.73046	2.43402	0.963891	0.377125	1.1383	1.69284	0.942795	1.11506	0.927276
Ago3	Ago3	argonaute RISC catalytic component 3	0.537133	0.2496	0.122344	1.43329	0.400624	0.656675	0.24991	0.391893	1.25096	0.34567	0.34851	0.221242	0.350604	0.505766	0.438635	0.391758	1.06036	0.452292	0.196083	0.596331	0.883239	0.784881	0.655913	0.334705
Ago4	Ago4	argonaute RISC component 4	0.886168	0.357277	0.511487	1.28804	0.644454	1.08935	0.215331	0.927519	0.806286	0.740606	0.742851	0.696786	0.962059	1.08579	0.807045	0.602206	0.956256	0.579337	0.383923	0.737197	1.3413	0.788413	0.703973	0.481394
Agpat1	Agpat1	1-acylglycerol-3-phosphate O-acyltransferase 1	160.987	117.639	114.882	163.575	152.493	141.05	155.151	197.15	124.2	129.134	135.334	177.556	188.322	157.103	187.957	170.662	123.354	115.153	81.86	137.146	112.347	128.811	180.392	196.996
Agpat2	Agpat2	1-acylglycerol-3-phosphate O-acyltransferase 2	0.344747	0.130195	0.165115	0.536963	0.139861	0.451054	0.467573	0.378147	0.253857	0.683371	1.14166	1.35078	0.0439157	0.681964	0.684766	0.471321	0.084732	0.546729	0.056016	0.592271	0.0680527	0.8572	1.53588	0.174684
Agpat3	Agpat3	1-acylglycerol-3-phosphate O-acyltransferase 3	74.2396	39.8778	54.051	85.4985	72.6375	57.6307	47.0997	68.9725	79.5352	67.7701	62.0855	74.6709	69.1386	69.5025	75.9448	53.3781	78.7018	45.9641	34.3296	72.4443	73.3938	63.2043	66.6329	65.0048
Agpat4	Agpat4	1-acylglycerol-3-phosphate O-acyltransferase 4	52.3389	88.958	36.4338	80.3594	72.9893	89.5074	53.9545	74.9538	73.9551	81.2293	62.6622	66.0405	47.8586	68.9135	103.876	68.0564	33.8189	38.398	46.3181	89.1768	47.026	86.9175	68.2975	55.8598
Agpat5	Agpat5	1-acylglycerol-3-phosphate O-acyltransferase 5	23.3227	15.7191	17.3682	33.6867	23.5794	21.0754	14.6851	16.5381	23.6007	21.9671	26.0922	21.722	21.5622	22.093	21.0147	14.5877	41.4825	27.9942	26.9014	33.7365	45.4222	37.8999	35.2578	37.3854
Agps	Agps	alkylglycerone phosphate synthase	3.84069	2.47396	1.90685	8.73347	4.59175	3.9575	0.864211	2.14763	6.22913	3.29172	2.48506	2.25487	1.9738	3.66751	2.4781	1.38805	5.70405	2.42199	1.01661	3.29124	6.0807	2.61106	1.69267	1.56557
Agrn	Agrn	agrin	23.136	9.59497	16.9607	22.2248	18.6823	19.6148	20.3471	26.3937	6.96606	7.9132	12.4447	14.8449	13.8145	14.1583	13.8269	11.9884	10.0172	8.99515	9.45628	17.5287	18.1048	17.6192	19.361	15.3306
Agrp	Agrp	agouti related neuropeptide	0.487843	0	0.749045	1.64673	0.67767	11.01	0.697635	1.14779	1.04157	0.686418	0.70898	0.727271	1.10146	1.32421	0.904664	1.13319	0	0.636068	0.434353	0.862152	0.850329	0.556964	0.847813	0.351112
Agt	Agt	angiotensinogen	87.7931	36.7324	89.1356	291.034	70.6654	103.769	96.8164	107.838	214.013	196.474	308.863	174.499	135.71	249.126	276.017	177.466	599.645	497.388	251.027	441.806	273.248	290.155	507.191	528.331
Agtpbp1	Agtpbp1	ATP/GTP binding protein 1	83.2788	44.6215	54.7238	67.9505	82.2123	59.0318	51.2541	65.1034	51.4311	45.3136	49.9305	58.813	56.0272	56.6022	49.1291	41.5426	43.3111	40.5828	26.6876	43.5576	43.703	37.0097	43.0837	40.2796
Agtr2	Agtr2	angiotensin II receptor, type 2	0.0106369	0	0	1.63674	0	0	0.0356207	0.0161159	0.128972	0.0578578	1.10246	0	0.0446181	0.0193151	0.0879232	0.016109	1.83733	1.67409	2.49694	2.78557	4.79205	3.08304	1.28554	2.26639
Agtrap	Agtrap	angiotensin II receptor-associated protein	6.8284	7.15205	6.4382	13.2824	6.8042	10.5144	6.45623	8.19086	13.0576	13.0548	10.1223	11.4608	15.6414	12.5152	13.6	10.4571	10.0741	8.22869	8.15292	10.3737	11.2327	11.971	11.9698	10.8635
Ahctf1	Ahctf1	AT hook containing transcription factor 1	3.89918	2.43537	2.94209	5.41332	3.58195	4.52175	3.60117	3.3671	3.77992	3.42633	4.20548	3.91861	3.38893	5.21114	3.82834	3.24297	3.068	2.61899	1.82959	2.89513	3.146	2.83036	2.84971	2.34156
Ahcy	Ahcy	adenosylhomocysteinase	29.0583	26.9468	18.8039	40.5713	30.6488	32.5112	20.9881	30.5024	36.3586	30.4846	38.6783	41.5587	32.0035	43.5447	41.7965	33.6886	37.5184	34.1575	23.4269	37.7781	37.2364	36.2478	44.4971	42.4921
Ahcyl1	Ahcyl1	adenosylhomocysteinase-like 1	144.226	87.9504	120.431	197.595	127.956	117.72	79.5225	108.712	157.669	135.152	152.022	139.61	135.774	140.996	102.858	78.8173	232.515	143.17	111.899	179.64	187.683	154.402	114.087	121.381
Ahcyl2	Ahcyl2	adenosylhomocysteinase-like 2	20.3618	9.22257	12.167	45.5996	18.588	14.3056	8.66638	15.5822	30.5431	14.6039	36.5466	36.8642	12.1475	47.8408	28.7387	26.0003	17.1027	14.0438	7.81145	17.4049	18.1316	17.7387	17.8461	12.9749
Ahdc1	Ahdc1	AT hook, DNA binding motif, containing 1	11.8954	5.63642	6.31168	14.4466	9.39699	10.163	9.05397	13.0065	8.23234	7.47724	10.5571	13.1072	10.9686	15.1479	12.6002	11.2032	8.31265	6.8277	3.54317	7.36628	6.6587	6.10859	10.4333	9.95229
Ahi1	Ahi1	Abelson helper integration site 1	16.3413	3.97821	7.95877	35.7199	17.4377	21.4652	6.81241	15.0353	16.5956	8.66063	17.0779	17.2025	7.11461	27.6265	13.2652	10.3034	16.0732	25.9201	2.60341	38.5956	6.7573	11.058	9.34556	8.28143
Ahnak	Ahnak	AHNAK nucleoprotein	0.98102	1.02713	0.716615	1.76956	0.934815	1.55872	1.38781	0.964224	1.53505	2.15042	1.41933	0.980135	0.904616	2.52993	1.54351	1.16316	1.25136	0.764721	0.632431	0.882273	1.14781	2.06157	1.07088	0.778111
Ahr	Ahr	aryl hydrocarbon receptor	1.25954	1.00759	0.803911	1.87104	1.17048	1.20197	0.797662	0.756912	1.00059	0.728967	1.63987	0.739704	0.578651	0.67989	0.885746	0.486652	1.62692	1.21626	1.94941	1.52836	2.88536	2.56088	1.59149	1.08414
Ahsa1	Ahsa1	activator of Hsp90 ATPase activity 1	171.503	142.371	137.982	160.637	179.354	160.383	223.92	214.47	128.08	134.41	172.984	164.357	131.957	150.726	204.605	191.127	114.648	121.076	116.981	166.932	144.485	144.423	186.177	170.119
Ahsa2	Ahsa2	activator of HSP90 ATPase homolog 2	21.63	14.6717	17.8105	23.7926	18.9999	24.3045	35.1039	21.4524	15.5898	15.4449	26.5569	31.0556	18.5093	25.3915	29.5689	23.9081	27.9529	22.7441	22.3792	26.2338	28.4714	24.5335	32.313	27.5482
Ahsp	Ahsp	alpha hemoglobin stabilizing protein	0.675241	0.768733	1.7113	0.184489	0.166471	0.919145	2.55867	4.48308	0	0	0.871345	0.336137	5.39985	0	0.804977	0.333671	0.407241	0.651231	0.66699	0.588785	0.163785	0	0.100296	0
Aida	Aida	axin interactor, dorsalization associated	20.49	24.3922	21.3149	20.7349	25.0283	21.5675	18.8018	19.2683	20.3001	19.1373	18.0171	16.8381	19.5536	18.2382	12.5973	11.9578	21.1616	25.293	11.8922	21.777	15.4253	16.4247	15.4874	16.9336
Aif1	Aif1	allograft inflammatory factor 1	9.51707	34.5406	9.55705	21.7689	38.6861	45.6126	60.5832	49.4192	32.5951	35.9934	24.3256	23.5521	50.0022	45.0348	46.1855	49.7304	31.0111	27.1001	27.0919	22.7117	49.4539	54.3091	43.3117	37.3198
Aif1l	Aif1l	allograft inflammatory factor 1-like	3.47123	11.3676	1.75294	5.21443	5.70944	10.947	1.20507	2.6895	9.50305	13.6444	4.70701	3.97218	5.50817	5.89055	5.68002	1.98769	4.45303	3.94328	3.60399	9.24468	6.36895	13.4752	4.50751	4.51759
Aifm1	Aifm1	apoptosis inducing factor, mitochondria associated 1	15.971	11.2886	10.3248	18.8669	14.6093	15.7284	15.2884	16.9578	12.5659	11.6506	17.4183	17.68	13.7017	18.1412	20.4287	16.5154	11.7188	11.562	12.9556	16.5072	17.6657	16.3859	18.7622	12.3249
Aifm2	Aifm2	apoptosis inducing factor, mitochondria associated 2	5.27375	2.40992	3.98597	5.44694	4.32355	3.75091	3.36982	5.6377	4.3003	3.34978	6.51708	3.53102	2.46089	3.86314	4.54561	2.31883	8.0871	6.80749	2.91353	8.95275	6.41394	4.91933	7.70316	5.45773
Aifm3	Aifm3	apoptosis inducing factor, mitochondria associated 3	34.2006	12.9575	27.0697	44.5211	21.0986	22.1354	27.3422	34.4702	23.5743	21.6393	53.8287	41.1528	23.4374	38.8634	39.1478	23.3862	49.0265	42.7106	45.6582	65.5036	67.6458	61.1351	84.9536	56.1497
Aig1	Aig1	androgen-induced 1	64.8246	72.1451	51.9079	73.2827	77.3945	73.0891	66.4265	70.3258	62.4723	62.656	76.3761	72.8109	59.007	68.1056	78.5934	66.7609	64.5076	64.6914	59.632	71.3286	64.6102	71.8791	84.3886	82.2155
Aim2	Aim2	absent in melanoma 2	0.619074	2.70606	0.972706	1.59519	1.38112	1.77243	0.377855	0.687797	1.7153	2.6632	1.47514	2.32469	0.9128	2.18588	1.82147	1.12653	0.925044	0.511484	0.873408	2.2816	0.640374	1.11359	0.762281	0.590015
Aimp1	Aimp1	aminoacyl tRNA synthetase complex-interacting multifunctional protein 1	47.7259	49.4772	47.2436	41.5282	51.7688	49.1611	68.6975	55.1896	40.9207	45.4131	47.1122	43.968	35.4096	48.8947	45.6348	43.3866	38.8244	43.8104	36.8359	42.7558	37.2435	38.9072	43.7691	38.6949
Aimp2	Aimp2	aminoacyl tRNA synthetase complex-interacting multifunctional protein 2	44.9759	40.5382	33.8202	48.5748	45.6543	40.7118	50.7648	54.6107	43.8309	33.2205	48.4124	52.9232	32.676	56.2929	55.6586	63.8872	30.1086	34.0761	29.4223	36.8192	30.1455	31.3095	47.7825	54.3435
Aip	Aip	aryl-hydrocarbon receptor-interacting protein	63.3032	63.8068	44.688	64.674	79.4873	67.1546	73.0876	79.0574	64.1441	63.905	67.3877	60.0467	47.9382	79.9924	85.5591	74.2934	52.4899	58.5434	38.3986	72.3846	54.2059	61.0016	72.6967	71.8292
Ajap1	Ajap1	adherens junctions associated protein 1	23.7019	6.42694	20.114	22.5171	11.1931	16.4453	30.1637	30.3918	13.3619	13.8006	19.8879	17.0794	28.3455	13.4969	24.4946	16.5834	25.2192	18.9057	17.7167	20.0559	22.7725	19.3797	36.1386	29.7413
Ajm1	Ajm1	apical junction component 1 homolog	6.61874	0.896935	2.32874	9.06165	5.73116	3.76638	0.994674	6.08679	5.17954	2.54424	4.0348	6.26034	6.26937	6.75293	4.88586	4.2942	3.94731	1.94436	0.588903	2.77972	3.89489	1.99328	3.20963	3.29235
Ajuba	Ajuba	ajuba LIM protein	0.743424	0.827837	0.390187	1.24969	0.712939	0.995975	1.24538	0.819348	0.489619	0.812387	2.04381	1.40296	0.680677	0.824054	1.03791	0.555813	0.768644	0.793627	0.588301	1.44709	0.920004	1.87525	2.06939	0.582122
Ak2	Ak2	adenylate kinase 2	8.90397	10.822	6.18141	11.5488	10.4271	13.7361	8.81629	7.84924	12.1367	12.3027	12.534	11.6581	8.99317	13.1245	11.2333	9.21732	11.158	8.99987	8.8737	15.1089	13.6997	16.2351	12.5548	10.4109
Ak3	Ak3	adenylate kinase 3	53.2209	64.3523	49.7064	53.9822	54.4924	56.6985	65.7442	52.6762	58.7609	68.9681	54.3783	63.5163	69.1093	60.8561	57.771	51.2085	46.2421	40.056	35.6995	43.7718	42.9431	52.3128	45.3161	53.387
Ak4	Ak4	adenylate kinase 4	12.1496	4.2733	7.41292	26.5532	12.0185	8.32256	2.61332	9.77686	20.6364	14.3304	8.94925	15.0521	11.6763	13.3777	12.9192	8.50776	28.4006	8.9178	1.90093	8.26748	8.12608	4.9031	5.22604	6.2118
Ak5/301115	Ak5	adenylate kinase 5	1.32776	0.148961	0.43609	0	0.161213	1.16701	0.472346	1.47704	0	0.506848	0.837861	0.425467	0.462867	1.02868	0.630765	0.407221	0.788333	0.432	0	0.903592	0.40627	0.885332	0.333933	1.20054
Ak5/ENSRNOG00000046947	Ak5	adenylate kinase 5	103.31	56.3748	66.6407	96.2973	114.579	67.532	95.0393	131.576	62.8837	30.8906	69.0049	93.2403	29.7094	98.8915	112.337	101.325	29.2988	32.4716	26.4506	38.7231	29.7265	47.6911	55.6808	41.9272
Ak6/ENSRNOG00000026813	Ak6	adenylate kinase 6	2.74361	2.64014	3.03401	3.18016	2.07398	3.02979	1.51723	4.395	4.01687	3.38312	3.38413	2.75165	1.37265	4.5962	2.7839	4.24882	2.89997	0.973045	1.13378	2.09243	2.25996	3.44454	3.95769	4.03792
Ak6/ENSRNOG00000039848	Ak6	adenylate kinase 6	60.5725	60.2089	60.832	62.7648	80.7914	58.4707	66.6406	61.036	61.2928	56.7519	63.5813	64.664	48.0014	79.8859	61.2039	65.3453	44.6934	43.0608	41.4871	56.7296	53.6582	50.981	47.7107	46.7333
Ak7	Ak7	adenylate kinase 7	0.313084	0.127958	0.0269219	0.0374455	0.0241541	5.21247	0	0.0490691	0.218975	0.139907	4.84393	4.08253	0.0816712	3.90431	1.24932	0.0326982	0.124123	0.883823	0.406251	0.562032	0.0664185	0.573411	1.43861	0.136195
Ak8	Ak8	adenylate kinase 8	0.546996	0.413991	0.631731	0.729786	0.444201	1.38165	0.732628	0.938819	0.161976	0.407412	1.80674	1.47706	0.112348	1.41399	0.493465	0.21113	1.18721	0.76779	0.133425	0.666011	0.56319	0.151058	0.710557	0.977573
Ak9	Ak9	adenylate kinase 9	0.0506583	0.119555	0.0401344	0.0836318	0.0255658	1.62667	0.0574872	0.0519506	0.0560734	0.0522842	0.992292	0.846271	0.120899	1.26866	0.44526	0.0253263	0.0924228	0.322366	0.173996	0.225337	0.0123565	0.043309	0.297444	0.0194005
Akain1	Akain1	A-kinase anchor inhibitor 1	3.24785	0.781793	1.80234	2.95055	2.48364	2.91937	2.77531	2.72982	1.54196	3.36746	4.26132	2.72402	1.61281	3.72516	1.4496	1.62109	1.0146	1.13943	0.994598	2.70254	3.39483	4.06601	1.91136	0.439659
Akap1	Akap1	A-kinase anchoring protein 1	21.5802	11.8809	13.6442	23.7502	19.528	19.847	16.9356	22.3691	20.1199	19.2402	18.8233	20.1946	23.2238	22.1021	22.6025	19.3169	13.4759	9.65673	9.10379	15.8054	16.6882	16.8362	16.8641	15.9859
Akap10	Akap10	A-kinase anchoring protein 10	4.54922	2.87163	3.10601	6.68313	4.35733	4.12375	2.75163	3.61751	4.64157	3.18479	4.1135	3.69842	3.90538	4.36713	3.42653	2.84168	5.65391	3.35854	2.6857	4.48786	4.93534	3.64879	4.09417	3.39764
Akap11	Akap11	A-kinase anchoring protein 11	31.041	23.2931	23.788	37.7902	30.5428	24.041	19.4276	23.8796	23.4788	17.8566	24.5161	23.4072	19.7253	26.3391	17.5864	14.2886	27.4874	23.168	15.8734	20.5967	21.5475	18.1864	16.5804	18.1151
Akap12	Akap12	A-kinase anchoring protein 12	14.3566	4.64133	7.19701	32.1689	11.5627	8.24229	3.69495	6.68478	15.6204	11.8879	24.6077	4.21015	3.57669	8.54436	13.358	2.50052	84.7786	53.1005	33.0409	44.1789	60.1211	39.5968	55.261	56.294
Akap13	Akap13	A-kinase anchoring protein 13	1.28475	0.961498	0.920113	3.07151	1.44578	1.87319	0.694894	1.21861	1.90351	1.51526	2.57103	2.59358	2.33982	2.85257	2.91968	2.16872	2.33509	1.06104	1.40133	1.8741	2.78401	2.5002	2.25631	2.1734
Akap17a	Akap17a	A-kinase anchoring protein 17A	40.953	36.0061	30.467	37.1509	39.8545	41.8335	47.1167	44.8826	32.2281	35.9537	34.3121	37.896	42.5517	42.0667	40.8054	34.5291	23.0248	29.0801	21.2728	36.5771	33.2018	37.9114	38.9215	32.0106
Akap17b	Akap17b	A kinase (PRKA) anchor protein 17B	4.43633	1.3871	3.13914	6.8303	2.8074	3.30922	1.89607	2.96053	3.40865	2.33979	4.25874	4.86583	2.82211	6.15658	2.67824	2.35977	3.04005	2.39077	1.44238	2.45517	2.93219	2.24338	1.88851	1.9761
Akap2	Akap2	A-kinase anchoring protein 2	16.7942	2.24305	5.64685	40.4555	11.8512	7.67448	2.47403	10.7524	17.4805	8.09212	14.5186	5.57813	6.67798	6.9907	9.59375	3.95459	60.4749	15.7027	9.62882	21.0987	62.1787	25.4866	31.1439	35.0436
Akap5	Akap5	A-kinase anchoring protein 5	16.4812	2.12083	11.0667	15.6704	11.7158	8.66048	4.45064	15.2829	11.1422	6.24749	3.31995	7.19627	14.1029	6.03593	4.86672	6.49827	0.51947	0.734208	0.0835936	0.901563	0.378997	0.442534	0.272203	1.34032
Akap6	Akap6	A-kinase anchoring protein 6	17.49	5.59467	9.36163	16.4188	15.6285	10.8533	4.07645	10.1625	10.2792	7.72137	7.95596	6.92641	7.29759	7.49272	7.05448	4.66356	18.2402	9.58055	4.64534	9.00758	12.868	7.14196	8.43607	8.50518
Akap7	Akap7	A-kinase anchoring protein 7	8.45288	3.4274	7.42187	11.478	11.3436	9.63737	2.46107	9.30911	12.368	6.53635	6.30174	9.81634	4.94824	14.6075	8.74122	8.23825	8.79429	5.58618	3.54022	8.1627	8.03173	5.82063	5.70432	5.93241
Akap8	Akap8	A-kinase anchoring protein 8	16.0378	8.38166	7.73521	21.2958	12.0545	18.8858	6.69151	13.2609	12.8492	10.4546	14.5627	13.4645	11.5833	19.0825	13.2356	9.45861	11.6361	7.62627	6.01765	14.9903	13.0906	13.8898	11.4542	8.41206
Akap8l	Akap8l	A-kinase anchoring protein 8 like	70.2429	39.809	56.5861	62.9596	57.4774	85.5957	82.5571	71.9397	28.5536	31.7359	56.162	61.2819	56.1297	67.4758	49.9814	43.3875	25.4594	25.8328	26.5075	46.4405	49.7058	55.101	57.233	33.4831
Akap9	Akap9	A-kinase anchoring protein 9	5.97867	3.01726	4.18206	8.54763	5.6616	5.12338	4.76815	6.16504	3.59508	3.18911	5.67992	4.54587	3.88952	5.86559	5.11377	3.9234	4.6717	5.17094	2.67701	4.84456	5.0259	4.38729	5.88787	4.51939
Akip1	Akip1	A-kinase interacting protein 1	11.2652	15.5101	12.1599	17.3161	11.1789	16.6836	18.8479	11.2569	11.9006	15.4414	16.7743	15.3744	8.26908	15.5782	15.4853	12.3748	13.2394	16.0599	10.0971	12.7272	9.43268	11.0726	18.3725	13.1854
Akirin1	Akirin1	akirin 1	42.956	32.1816	35.5644	48.2075	40.9767	37.9987	34.7458	33.5584	39.4689	31.2412	44.7344	48.5766	35.9081	48.0654	38.1667	35.1587	37.947	31.019	23.6761	35.6759	36.0002	32.1095	32.2257	31.7385
Akirin2	Akirin2	akirin 2	73.5081	69.439	65.0947	68.0454	69.9558	73.0835	58.9473	68.5612	56.0775	56.7446	70.4741	69.1784	65.4353	76.9811	51.0567	44.9356	51.5901	57.7157	45.0703	55.2287	54.9274	52.4166	54.8202	47.1752
Akna	Akna	AT-hook transcription factor	1.4198	1.11037	1.38277	2.44989	1.58295	3.01353	1.85666	1.7124	1.8104	2.07811	2.51486	2.34943	1.47299	2.91046	2.14903	1.13314	2.58455	1.4766	1.17574	2.33976	3.25846	3.10539	3.37446	1.96105
Akr1a1	Akr1a1	aldo-keto reductase family 1 member A1	586.362	496.689	468.868	541.43	615.631	534.551	678.739	679.923	466.212	478.494	540.552	524.847	464.321	542.316	642.548	577.247	534.099	552.063	425.408	593.407	529.894	528.417	733.924	719.735
Akr1b1	Akr1b1	aldo-keto reductase family 1 member B	80.3519	71.846	65.1034	88.2021	84.7969	77.6305	87.4997	88.9507	75.2481	72.2458	82.3796	80.4829	61.2914	89.8063	105.186	88.038	73.0787	68.5321	68.1467	89.8262	93.7012	88.9251	109.29	97.2951
Akr1b8	Akr1b8	aldo-keto reductase family 1, member B8	19.8361	3.80052	12.263	16.2371	14.7918	12.3827	8.74987	14.9385	15.7288	10.4723	12.0351	7.8374	9.50353	11.0835	9.4213	8.37969	26.0044	10.4859	8.72746	18.4102	23.5166	16.2355	15.6211	16.6463
Akr1c13	Akr1c13	aldo-keto reductase family 1, member C13	0.252158	2.56071	0	0	0.805354	1.67141	0.0930371	0.181963	1.74321	2.79264	0.408365	0.1665	0.508256	1.01632	0.268197	0	0.0378635	0	0	0	0.121625	0.363405	0	0.156312
Akr1c14	Akr1c14	aldo-keto reductase family 1, member C14	4.57029	3.59037	4.12271	3.59981	2.59348	3.43173	5.1322	4.54438	4.26043	4.53625	6.05265	3.70347	3.70836	4.95363	3.41626	2.49744	5.5429	5.10366	3.39683	4.62613	3.16289	3.85146	3.08753	4.4711
Akr1c15	Akr1c15	aldo-keto reductase family 1, member C15	6.55802	4.70768	7.72366	9.94833	4.82467	4.0279	10.6487	6.87121	4.99518	7.44962	7.74493	5.512	6.24371	5.6716	6.82046	4.28992	7.41827	8.29777	6.91068	8.93113	10.2035	10.9264	9.67829	8.40867
Akr1c19	Akr1c19	aldo-keto reductase family 1, member C19	3.89702	13.8015	2.09269	2.48924	4.54544	11.0347	3.7974	6.26085	12.0192	15.0491	5.31975	5.41908	5.64512	7.51993	6.32208	3.06769	0.791273	0.73668	1.04508	0.748327	0.376984	2.94069	1.79581	0.242567
Akr1d1	Akr1d1	aldo-keto reductase family 1, member D1	2.18643	1.60987	2.28172	2.58663	1.74362	2.20334	4.06298	2.67175	1.54249	1.98031	2.08656	2.23399	2.32358	3.26574	3.51169	1.92476	1.69262	1.22082	1.73766	1.7618	2.39753	2.61908	2.67101	1.60818
Akr1e2	Akr1e2	aldo-keto reductase family 1, member E2	25.9591	21.3121	21.1487	23.838	23.2057	24.3481	26.6836	24.3563	15.9285	15.036	27.8055	22.5789	13.2515	24.8805	23.7627	20.4508	26.0018	22.9046	21.7381	28.7962	27.5275	23.0914	29.5932	26.6052
Akr7a2	Akr7a2	aldo-keto reductase family 7, member A2	35.6404	33.0755	23.755	39.8563	36.9844	37.4902	44.8916	43.1624	38.7504	43.1237	41.2367	45.7355	33.2832	49.0889	48.5823	46.5319	28.1298	31.182	21.6531	45.5777	31.4996	36.8397	43.1997	39.5688
Akr7a3	Akr7a3	aldo-keto reductase family 7 member A3	4.88042	19.3976	3.17665	7.99136	8.48329	15.7146	2.19733	5.79139	13.2726	21.8779	7.59146	4.39918	7.77263	7.0959	14.3294	5.52935	5.82095	7.00128	7.82064	19.4494	13.135	20.1162	13.8612	12.9351
Akt1	Akt1	AKT serine/threonine kinase 1	98.4732	75.6517	80.5837	103.055	97.4289	83.9237	88.6149	109.528	105.335	88.5022	86.604	98.4465	122.844	104.435	103.207	89.0623	83.5027	73.8792	50.5457	94.7774	88.3885	92.1394	104.23	85.689
Akt1s1	Akt1s1	AKT1 substrate 1	64.167	44.3404	49.2495	58.6217	62.9997	62.4675	67.4536	85.8922	60.1776	61.8341	57.3612	70.0421	69.094	78.7016	77.9477	64.3187	45.1533	35.1792	24.9866	50.3566	44.8138	52.5219	58.7671	55.412
Akt2	Akt2	AKT serine/threonine kinase 2	34.3891	15.277	26.1599	34.85	28.1688	26.5645	16.6214	33.297	36.1729	31.9767	27.3362	39.2147	37.1263	35.5235	32.7984	28.5881	17.6949	7.69149	9.22391	19.2634	22.3288	16.6258	16.9246	14.021
Akt3	Akt3	AKT serine/threonine kinase 3	42.2528	13.4547	24.257	58.3942	36.3013	28.704	12.8016	27.8638	44.5481	24.2069	28.2419	34.7987	29.7317	35.4332	25.1532	18.1069	45.9261	22.041	13.6421	26.336	36.8791	21.8614	19.8117	17.2465
Aktip	Aktip	AKT interacting protein	99.5197	101.977	82.7161	88.8266	110.371	93.4188	91.232	91.2139	83.3982	85.9698	85.3787	68.3481	59.9052	79.1079	69.5191	58.1661	99.5272	100.058	78.7868	108.198	91.0922	87.6888	91.6189	87.6116
Alad	Alad	aminolevulinate dehydratase	33.0726	28.3637	24.7223	31.1587	30.7565	34.1349	44.0866	37.0081	36.9424	34.8632	31.8678	31.8286	29.0366	37.0521	39.2962	31.7769	22.2069	23.3055	26.9758	28.8333	28.7853	39.8682	32.354	28.731
Alas1	Alas1	5'-aminolevulinate synthase 1	51.2223	21.8698	28.519	42.5001	43.8193	34.3545	34.8202	43.6531	33.7253	31.3079	32.8674	35.7501	29.0924	36.7495	37.5074	29.7744	29.3721	21.3652	24.779	51.0017	65.3995	64.3456	52.1513	42.1384
Alas2	Alas2	5'-aminolevulinate synthase 2	1.62313	1.94531	3.3102	5.38138	2.37678	1.3837	5.28988	2.62415	3.10104	5.10483	4.38166	3.23973	4.22431	1.82841	3.56041	1.60613	1.53679	1.62973	1.50291	3.20594	2.87183	3.34247	2.78327	3.33975
Alb	Alb	albumin	0.791767	0.745363	1.50011	1.02431	1.52735	0.16	4.642	2.06768	1.16466	27.5246	1.97082	0.644957	0.808571	0.366361	1.89954	1.50225	1.13178	0.841127	3.92016	1.15063	5.18142	4.50118	4.63833	4.84614
Alcam	Alcam	activated leukocyte cell adhesion molecule	44.7376	16.2423	30.2822	48.8433	45.6934	29.1948	15.7965	26.8976	30.9035	20.4975	26.7143	25.2797	24.0175	31.7155	14.5465	13.3853	26.3567	20.5645	8.15261	20.7094	17.522	11.1531	11.618	14.7809
Aldh16a1	Aldh16a1	aldehyde dehydrogenase 16 family, member A1	10.7395	10.9346	7.78364	12.4478	13.1219	11.5436	9.3827	10.7303	11.122	11.4997	12.0584	11.1831	11.9707	13.1703	11.3978	8.37856	11.2374	8.55741	7.00464	10.6719	11.6801	13.3278	12.0331	10.4934
Aldh18a1	Aldh18a1	aldehyde dehydrogenase 18 family, member A1	3.3658	7.96484	7.38767	18.0485	7.80975	12.6023	1.23288	1.03669	9.5322	11.2411	4.78707	5.81456	9.21947	14.0531	4.03291	8.25962	14.8276	11.3496	10.4513	15.4835	14.5911	14.9067	6.90795	18.2572
Aldh1a1	Aldh1a1	aldehyde dehydrogenase 1 family, member A1	15.6358	16.5214	12.6787	36.2217	16.073	23.7491	8.40372	10.7928	36.7882	23.8464	33.728	33.3432	29.0759	36.8819	26.6257	19.1118	37.4406	25.8866	39.7363	55.6706	55.6742	40.406	28.5513	26.3168
Aldh1a2	Aldh1a2	aldehyde dehydrogenase 1 family, member A2	1.17289	2.71501	0.794474	4.03966	2.55978	1.83544	3.37781	1.58313	11.4906	5.111	10.6204	7.00176	1.31337	9.77428	5.87052	0.705396	0.457804	0.716344	0.404979	0.95832	1.13295	1.0081	0.542594	0.593662
Aldh1b1	Aldh1b1	aldehyde dehydrogenase 1 family, member B1	7.51047	4.16373	5.2678	9.0689	7.68145	7.32147	6.12981	7.75577	6.25685	5.90166	9.02701	8.65889	4.59067	10.1201	10.87	8.32119	5.85514	7.30165	4.56211	8.12582	6.02421	5.05931	7.28398	6.82727
Aldh1l1	Aldh1l1	aldehyde dehydrogenase 1 family, member L1	10.4017	7.68531	10.6962	15.7003	9.95059	9.12556	7.55414	10.721	15.74	14.2096	17.0178	16.4415	10.4265	19.3987	16.8879	9.53947	16.5193	8.59472	6.94589	13.5706	11.8415	12.6628	13.6652	10.6294
Aldh2	Aldh2	aldehyde dehydrogenase 2 family member	50.7847	64.0753	48.4624	57.1216	60.817	81.263	61.811	67.5801	76.7948	83.2205	81.5	83.7453	80.2719	86.8151	72.4944	51.2889	51.3576	47.8709	31.1133	56.7584	40.9259	55.8309	69.0987	45.6039
Aldh3a2	Aldh3a2	aldehyde dehydrogenase 3 family, member A2	26.7613	20.7386	17.1036	35.9599	22.3497	28.4172	14.8331	21.3953	29.5235	27.3954	27.9679	23.3496	19.9513	26.7675	26.5651	16.0374	38.1789	30.802	25.7642	40.0656	40.8734	42.8429	39.1345	44.4752
Aldh3b1	Aldh3b1	aldehyde dehydrogenase 3 family, member B1	27.7001	42.5342	37.9468	19.8068	34.3334	28.2727	62.6946	39.9021	25.6817	17.8306	30.3252	40.8159	24.3225	42.896	38.1651	41.7603	22.6259	16.7698	13.2813	5.52578	7.39796	9.49689	24.6038	27.1037
Aldh3b2	Aldh3b2	aldehyde dehydrogenase 3 family, member B2	25.0841	10.9623	15.7022	11.2268	22.5424	7.92324	27.6647	24.0896	12.1485	1.49547	15.0422	25.2513	3.54816	22.8544	27.3408	21.8825	0.624287	1.3369	0	0.425374	0	0.568857	2.53616	2.852
Aldh5a1	Aldh5a1	aldehyde dehydrogenase 5 family, member A1	29.3857	19.547	24.3055	39.8352	29.3446	25.5414	16.3848	22.7838	36.5284	30.6671	34.4312	29.3352	28.4714	33.7809	22.8231	17.704	56.5313	32.5893	20.2004	34.5508	34.3861	30.971	28.1375	29.8573
Aldh6a1	Aldh6a1	aldehyde dehydrogenase 6 family, member A1	25.3526	22.3468	23.6532	35.5776	26.4348	27.4178	9.00351	17.3396	42.9674	33.3006	30.2248	31.6209	27.3479	33.093	17.3146	13.9263	42.5854	25.017	18.1503	27.5103	27.2045	24.9212	15.0683	17.2249
Aldh7a1	Aldh7a1	aldehyde dehydrogenase 7 family, member A1	26.4959	22.6117	31.8023	43.7424	27.934	28.4624	29.1317	36.4142	47.1995	42.0534	44.0679	44.2142	34.1769	40.1178	36.9417	28.2596	40.9214	34.3209	28.0971	42.612	36.0531	37.8367	43.7096	34.7519
Aldh9a1	Aldh9a1	aldehyde dehydrogenase 9 family, member A1	32.675	33.6309	28.3647	42.8954	27.8377	35.4234	26.2473	29.3438	47.9596	48.9048	45.374	42.5133	39.1229	52.1577	35.1143	31.1978	36.659	33.8135	27.6328	43.8312	37.0783	43.4057	34.6855	33.8401
Aldoa	Aldoa	aldolase, fructose-bisphosphate A	2714.86	2074.5	1867.3	1989.26	2665.45	1960.38	2798.27	2927.19	1515.09	1464.03	1926.02	2074.07	1586	2026.29	2365.27	2220.07	1702.61	1696.09	1511.62	2055.14	1998.45	2086.76	2905.47	2880.18
Aldoc	Aldoc	aldolase, fructose-bisphosphate C	932.367	646.688	926.832	1082.71	840.364	751.911	961.458	983.06	956.813	912.995	963.53	898.344	852.342	909.208	900.024	850.28	1480.35	1191.99	955.96	1583.36	1247.09	1155.02	1413.75	1312.55
Alg1	Alg1	ALG1, chitobiosyldiphosphodolichol beta-mannosyltransferase	16.1643	11.3452	12.0652	20.1692	18.1494	18.2855	17.0982	22.13	14.3328	13.0674	15.6509	18.1602	18.4902	17.3371	21.411	19.333	17.1309	12.2616	9.93371	15.4974	16.504	14.327	22.1463	23.3289
Alg10	Alg10	ALG10, alpha-1,2-glucosyltransferase	1.73986	0.615034	0.846509	3.43325	1.70619	1.15903	0.313311	0.689013	2.4969	0.758042	1.44539	1.01248	0.904836	1.3607	0.47882	0.566994	2.22197	0.842278	0.311665	0.844347	1.50786	0.731274	0.275384	0.843559
Alg11	Alg11	ALG11, alpha-1,2-mannosyltransferase	16.4092	7.99313	8.75723	19.6175	15.1505	15.4824	10.014	12.5367	14.5829	12.5715	13.7448	13.0682	11.6109	14.9414	10.6023	9.49619	19.6089	12.9646	10.0695	16.9133	16.2121	13.6468	12.4298	10.4569
Alg12	Alg12	ALG12, alpha-1,6-mannosyltransferase	8.19763	6.21909	5.4561	8.28274	6.80279	7.40843	9.53164	10.1158	6.07294	5.61257	8.1429	7.4616	5.76922	7.41167	10.3802	7.84114	5.68256	5.5654	5.90033	10.4409	9.08825	9.52446	11.1689	8.45118
Alg13	Alg13	ALG13, UDP-N-acetylglucosaminyltransferase subunit	0	0	0	1.17976	0	0	0	0	0	1.07e-06	0	0	0	0	0	0	1.58248	5.73161	0	2.04494	0	0	0.122727	0
Alg14	Alg14	ALG14, UDP-N-acetylglucosaminyltransferase subunit	13.0069	15.5194	11.0557	16.4628	13.5214	16.3217	13.8108	13.7777	15.625	13.2913	14.3924	15.2984	11.5899	12.3286	15.3496	11.4864	12.6928	12.0121	13.4921	17.0188	16.4364	17.2895	15.0476	12.3454
Alg2	Alg2	ALG2, alpha-1,3/1,6-mannosyltransferase	89.8415	55.7064	59.722	90.9496	90.4954	78.8049	74.2813	91.9168	58.9952	60.0594	80.1145	81.8095	77.7596	90.3741	78.5934	73.0909	66.7262	83.4333	49.8766	91.4432	72.9882	78.5213	94.5655	103.827
Alg3	Alg3	ALG3, alpha-1,3- mannosyltransferase	28.0504	19.1326	21.1805	27.0853	26.6103	21.4708	28.6343	32.1789	17.0794	17.7241	22.2741	25.905	23.2069	23.0538	29.5094	26.8479	18.1833	15.9911	15.1258	23.5983	24.9103	26.1288	33.4442	32.7687
Alg5	Alg5	ALG5, dolichyl-phosphate beta-glucosyltransferase	15.4796	13.3998	12.7835	16.0931	15.335	13.8704	14.7585	14.5415	14.4326	14.0268	18.0637	14.9239	13.9614	16.1002	18.0635	17.6535	15.8603	14.0937	13.1693	14.5615	15.6775	12.8288	19.4328	14.2805
Alg6	Alg6	ALG6, alpha-1,3-glucosyltransferase	3.50018	1.76642	2.40586	3.56167	2.96278	3.04413	0.832735	2.59579	2.6875	1.86212	2.6632	2.93724	1.8634	2.87967	1.90778	0.623213	2.29046	1.6706	1.32271	2.19294	2.92338	2.97128	1.21835	1.91377
Alg8	Alg8	ALG8, alpha-1,3-glucosyltransferase	3.34161	2.08884	2.69424	2.72208	3.28435	2.72822	2.7227	3.00472	1.83282	2.12183	3.062	2.20367	2.83992	3.22328	2.79559	2.53782	2.07047	1.41057	1.67663	2.34186	1.88935	3.50432	3.36195	1.94299
Alg9	Alg9	ALG9, alpha-1,2-mannosyltransferase	12.0629	5.89656	7.39219	12.7402	11.6253	10.4524	12.1867	13.5808	8.69686	7.54808	9.1445	8.91466	8.04898	8.50158	10.3751	8.96862	8.39855	10.1751	5.40245	11.9122	7.39751	8.84703	11.2822	10.5152
Alk	Alk	ALK receptor tyrosine kinase	1.5393	1.19498	0.845299	2.22351	1.9096	1.45635	0.936234	1.71187	1.23629	1.71459	1.03965	0.884139	1.59315	1.06014	1.38974	0.807365	0.536433	1.66079	0.413967	2.66204	0.388768	0.817349	2.86796	0.765137
Alkal2	Alkal2	ALK and LTK ligand 2	0.915602	0.501146	0.537794	2.25827	1.17255	2.65679	0.364176	0.675873	2.0386	2.03246	2.71081	3.00203	1.22908	3.1672	1.88641	3.06679	0.177232	0.076384	0.195663	0.0344669	0	0	0	0.183335
Alkbh1	Alkbh1	alkB homolog 1, histone H2A dioxygenase	4.44769	4.40664	3.23046	6.29591	4.60797	5.52949	4.6682	4.1496	4.42689	3.93376	4.69156	4.92949	3.26152	5.17011	4.34945	4.18096	4.56663	2.9834	2.32213	4.47328	4.33713	4.43752	4.48317	3.52816
Alkbh2	Alkbh2	alkB homolog 2, alpha-ketoglutarate-dependent dioxygenase	11.8519	10.5953	7.8721	15.4267	10.622	13.4048	15.753	15.2385	14.845	14.8044	13.5004	14.3422	11.5851	16.4205	18.1247	15.7009	7.88038	9.91619	7.17263	16.9433	10.1132	13.2766	14.2537	11.665
Alkbh3	Alkbh3	alkB homolog 3, alpha-ketoglutarate-dependent dioxygenase	28.0327	21.7173	22.4532	25.6918	27.2771	26.0806	32.7062	32.2476	25.4596	26.8919	26.732	27.4201	21.4174	30.4634	31.1425	26.2407	19.4255	17.9177	16.9776	24.5166	25.9886	31.1434	33.47	24.9105
Alkbh4	Alkbh4	alkB homolog 4, lysine demethylase	5.02791	4.35927	3.19299	5.77052	4.13902	4.65553	4.25308	5.16564	4.23564	4.09213	5.9725	6.27636	4.08694	5.67295	7.30468	5.10819	3.80711	4.36325	3.13265	4.74053	5.52287	4.35801	7.51458	6.55972
Alkbh5	Alkbh5	alkB homolog 5, RNA demethylase	9.19452	6.73321	6.23642	11.7648	9.97698	9.94676	6.55708	8.92041	11.8305	8.91383	7.96424	7.52569	9.41771	10.1447	8.1933	5.64083	8.16661	6.94484	4.6998	10.1854	8.92692	8.94216	9.24929	9.39793
Alkbh6	Alkbh6	alkB homolog 6	26.5637	25.6708	26.3091	37.4717	25.3695	31.0115	38.6212	42.8089	36.6124	42.2815	30.6913	43.5331	66.6007	38.5913	44.8028	54.0127	28.2707	28.2863	19.8539	25.7033	21.1128	20.2813	36.0172	35.7146
Alkbh7	Alkbh7	alkB homolog 7	27.3333	39.6502	32.5863	37.2711	37.6765	34.9426	58.069	48.8832	29.1785	29.0065	38.1286	32.487	27.0959	36.012	45.6329	51.8083	36.565	36.9953	28.4548	32.2859	28.5386	30.0316	46.2656	37.2933
Alkbh8	Alkbh8	alkB homolog 8, tRNA methyltransferase	1.79807	0.858635	0.618383	2.21438	1.29626	1.41734	0.115103	0.58185	1.43878	0.651385	0.926193	1.06682	0.669432	1.56827	0.993312	0.508576	2.81586	0.875697	0.322115	1.03903	1.96877	0.50681	0.479841	0.512403
Alms1	Alms1	ALMS1, centrosome and basal body associated protein	2.518	0.900689	1.76833	2.47211	1.80457	1.74076	2.55376	2.87763	1.53672	1.33683	1.65403	1.9331	1.41172	2.55281	1.91845	1.39321	1.43433	1.2777	0.88939	1.48808	1.62664	1.42552	1.53809	1.03153
Alox15	Alox15	arachidonate 15-lipoxygenase	5.89736	2.44382	4.96826	2.1517	3.34547	1.55719	5.59229	6.89739	0.849629	1.13478	1.28617	1.12314	2.80755	0.577056	1.03338	0.633746	0.409586	0.479851	0.595208	1.52669	0.187854	0.241243	1.59361	1.39596
Alox5	Alox5	arachidonate 5-lipoxygenase	0.42188	0.302484	0.215398	0.995353	1.2628	1.07618	1.87544	2.13366	1.05059	0.995572	1.04497	0.981148	1.96971	1.45104	1.55823	1.47473	0.644107	0.460763	0.477519	0.434616	0.854345	1.693	1.36756	2.00549
Alox5ap	Alox5ap	arachidonate 5-lipoxygenase activating protein	0.85959	3.64021	0.314455	3.24503	2.63572	2.20756	2.78445	2.8062	3.11756	4.15942	3.33869	1.59767	3.05748	4.09035	3.46602	3.06555	3.19665	4.43378	4.60655	5.41276	4.82443	6.85923	4.67165	3.4392
Aloxe3	Aloxe3	arachidonate lipoxygenase 3	2.42523	0.2288	1.59395	4.01515	1.54229	1.34508	2.4991	3.13146	1.74676	1.43143	3.13943	2.67874	1.32511	4.1085	3.87727	2.25404	4.64169	3.75539	2.65603	5.33919	4.89868	5.39454	9.80411	6.41909
Alpk1	Alpk1	alpha-kinase 1	2.39223	1.15763	1.46271	1.24338	2.20136	2.08192	1.40446	1.76385	0.946516	0.881006	0.854184	1.40346	1.19592	1.01024	1.09557	1.00756	1.04028	0.558824	0.540486	0.549317	0.82296	0.843472	0.879684	0.650061
Alpk2	Alpk2	alpha-kinase 2	0.24581	0.0208093	0.0931699	1.69418	0.140295	0.0718005	0.040466	0.109678	0.459692	0.0794656	0.281581	0.0957129	0.0884719	0.227645	0.186382	0.0511967	0.643603	0.191251	0.213801	1.78012	3.45297	1.62313	1.6789	0.250402
Alpl	Alpl	alkaline phosphatase, biomineralization associated	5.87508	2.35359	4.68897	4.38905	4.48419	3.48982	6.98925	7.24885	2.22567	2.73848	5.17134	3.49518	2.51238	2.85996	3.51323	2.91559	3.26831	3.04977	1.67914	4.04512	3.7231	4.70257	4.67676	4.19438
Alppl2	Alppl2	alkaline phosphatase, placental-like 2	0.740268	0.373796	0.619223	0.429799	0.651454	1.70571	0.746919	1.18647	0.409116	0.122617	0.359833	0.782816	0.913897	1.54298	1.16846	0.525796	0.363617	0	0	0.530303	0.194626	0.534291	0.48609	0.247699
Als2	Als2	alsin Rho guanine nucleotide exchange factor ALS2	13.2314	6.98463	6.4906	17.2398	10.6857	11.0004	6.69182	11.2952	11.5457	9.74374	10.941	11.5341	11.4775	11.7536	10.8332	9.05643	12.7291	6.95768	4.94722	11.2319	10.0917	10.352	9.90548	8.91605
Als2cl	Als2cl	ALS2 C-terminal like	1.32812	1.28491	1.15714	2.49329	1.20327	2.92066	0.514511	1.46333	1.3135	1.64569	1.58621	2.06723	2.19684	2.23224	1.73869	1.34629	1.3183	0.499033	0.452358	1.00428	1.16495	1.66568	1.43186	0.830765
Alx3	Alx3	ALX homeobox 3	0.256363	0.26708	0.187635	0.156709	0	0.0879875	0.427021	0.0968746	0.822611	0.272564	1.58898	0.951505	0.39028	1.04666	0.96681	0.0644731	0.0288552	0.111936	0.0382311	0	0	0	0.20444	0.179126
Alyref	Alyref	Aly/REF export factor	56.9346	66.9337	41.0252	59.8578	56.5765	62.2603	67.654	70.7923	55.1736	63.991	52.0498	51.8801	51.0826	57.3929	65.0633	64.3787	43.6699	41.4294	38.4426	53.3163	46.3466	51.578	63.7509	62.7394
Amacr	Amacr	alpha-methylacyl-CoA racemase	19.2587	17.553	14.7234	22.4071	19.8992	20.5941	14.031	19.0631	19.3655	21.3094	18.6386	19.658	20.5407	18.3856	20.9679	18.8859	17.226	16.6258	11.631	19.8452	19.2237	21.7623	19.8573	18.1941
Ambra1	Ambra1	autophagy and beclin 1 regulator 1	16.8952	9.86506	10.4448	19.3718	16.668	15.4092	12.5319	18.429	10.9386	10.4286	14.0624	12.2617	12.4332	14.0641	15.7898	11.8754	12.8974	11.1384	8.78554	15.2252	14.2176	15.04	20.4078	16.9194
Amd1	Amd1	adenosylmethionine decarboxylase 1	75.8845	51.6748	57.8756	83.6153	72.9975	67.5483	51.134	62.3951	72.7422	58.9326	74.4204	68.2192	62.5639	78.7932	59.5241	53.7576	72.1865	53.8015	49.0465	67.9577	75.9166	66.3778	66.9649	51.4116
Amdhd2	Amdhd2	amidohydrolase domain containing 2	8.66352	7.72093	7.59433	12.1931	8.20346	11.1707	12.4809	11.5417	9.06918	11.0574	10.2021	15.3231	13.7172	14.5622	13.0557	13.9662	6.50359	5.3425	5.70261	9.38755	10.0227	9.06181	13.3172	8.99915
Amer2	Amer2	APC membrane recruitment protein 2	4.30522	2.75923	2.27735	9.33765	4.4406	4.98816	1.61066	3.5237	7.08271	4.84394	5.34887	6.25658	3.73627	5.97652	5.7443	4.7006	8.31086	4.78725	2.23923	4.90547	7.10042	5.12165	6.36274	5.82116
Amer3	Amer3	APC membrane recruitment protein 3	8.46421	1.32527	3.27306	11.6754	5.40438	4.23084	2.75379	8.46224	6.48793	3.65028	7.25012	11.5544	5.3618	14.1659	10.6805	8.57828	4.13629	2.90268	0.677086	2.93821	1.40396	0.881043	4.72187	5.89917
Amfr	Amfr	autocrine motility factor receptor	114.013	48.4071	68.815	145.269	115.267	95.7378	43.5003	100.804	131.305	98.3468	95.9632	112.412	117.302	111.278	109.14	87.364	134.879	73.6759	46.8489	110.87	123.42	91.1858	109.027	99.7782
Amhr2	Amhr2	anti-Mullerian hormone receptor type 2	1.60468	0.227868	0.644858	1.39229	0.540168	0.856412	0.698372	0.555353	0.99577	0.931504	1.55674	0.556884	1.06421	0.337296	0.751366	0.550114	2.79782	1.64546	1.72291	1.78282	3.18033	3.081	2.52629	2.46919
Amigo1	Amigo1	adhesion molecule with Ig like domain 1	34.7268	13.0838	22.1292	28.9064	28.6487	20.4435	25.6719	36.2597	17.8831	15.847	24.9217	23.3949	18.229	28.0579	25.6213	21.9033	16.4624	18.2755	10.803	19.3311	17.2785	17.7119	22.0334	23.2459
Amigo2	Amigo2	adhesion molecule with Ig like domain 2	2.67346	2.20987	2.20673	6.92452	3.25826	5.69421	1.92637	3.11617	3.85491	4.86448	13.1269	9.69464	3.3285	19.5293	4.60419	4.0505	5.43977	9.02352	3.12193	7.62996	2.56675	3.98063	14.0172	9.0175
Ammecr1	Ammecr1	AMMECR nuclear protein 1	0.316223	0.145788	0.185092	1.20444	0.705241	1.29952	0.116275	0.370638	0.426768	0.318848	0.409434	0.626881	0.196721	0.573263	0.239518	0	1.09276	0.367598	0.376619	0.663781	0.381645	0.320412	0.668534	0.146719
Ammecr1l	Ammecr1l	AMMECR1 like	6.54167	5.28077	5.11951	12.2065	6.435	7.79726	5.28507	6.57161	7.72952	6.04034	9.68186	9.26088	6.53581	11.179	8.06749	7.21904	7.94489	5.08284	5.05285	8.82843	7.81713	7.70256	7.249	7.0553
Amn1	Amn1	antagonist of mitotic exit network 1 homolog	20.3116	31.3651	21.8004	24.0396	25.0069	23.5543	19.38	17.631	23.3591	21.4293	23.4282	21.6703	15.2888	18.67	15.8727	14.8909	21.2	22.9122	19.6368	24.1499	16.7853	20.6962	13.6078	15.4723
Amot	Amot	angiomotin	3.51395	2.00608	3.12422	5.74171	2.48926	2.97472	1.13991	2.06567	5.05263	3.21167	3.72173	3.78211	4.08063	4.20535	1.9038	2.02848	6.17136	3.43913	2.68799	3.51589	3.48711	2.91775	1.75458	1.81846
Amotl1	Amotl1	angiomotin-like 1	0.963554	0.63084	0.591526	11.5956	1.29852	1.98534	0.0971449	0.773745	5.8536	0.955011	3.56148	2.61775	1.01431	3.2819	2.86322	2.68906	18.5928	6.21748	2.31481	5.39022	12.3799	5.01012	7.99928	8.26671
Amotl2	Amotl2	angiomotin like 2	6.44593	8.66748	4.78533	11.3568	8.45103	11.8863	4.47503	8.24296	12.5621	13.4037	8.8112	6.93896	6.57416	7.85153	8.6923	4.44959	10.949	7.15687	6.53903	10.8868	13.2754	13.3206	11.9531	11.2929
Ampd2	Ampd2	adenosine monophosphate deaminase 2	21.0171	14.8796	13.8917	42.4981	27.0317	29.513	18.4598	29.5563	29.7055	22.7744	35.2686	50.9142	43.1629	60.7145	42.1551	48.0219	7.70705	10.6849	4.14477	22.7779	7.77593	13.0794	11.9296	11.6421
Ampd3	Ampd3	adenosine monophosphate deaminase 3	11.8237	11.9066	9.51119	21.3857	12.163	15.2683	7.63534	12.4308	21.881	18.6196	16.6235	17.7168	16.7638	19.7614	14.6159	13.4056	22.4969	15.46	7.58341	21.9119	16.3499	15.9195	15.9576	15.9533
Amph	Amph	amphiphysin	22.6119	2.16081	5.3462	26.7351	22.8134	6.55539	1.38366	15.5992	11.7356	7.70882	7.13656	10.2333	6.02868	9.50961	13.6722	6.45363	20.6646	13.663	0.615291	9.07887	15.943	5.5855	12.8858	15.0316
Amt	Amt	aminomethyltransferase	13.5946	9.67579	16.0493	30.0198	14.0398	19.784	11.3784	20.6027	20.0519	16.8258	22.1162	22.586	19.7389	21.5872	21.0187	17.3664	23.861	13.4863	9.32961	21.237	13.652	17.8249	26.2966	17.8194
Amz1	Amz1	archaelysin family metallopeptidase 1	5.83954	3.94739	3.80507	8.05715	5.70543	6.9253	3.63719	7.40662	8.2641	7.46162	3.88144	5.42462	5.86968	5.7231	4.58979	5.89958	4.83689	5.36167	1.63657	5.68085	4.2426	5.46543	5.45868	4.85924
Amz2	Amz2	archaelysin family metallopeptidase 2	48.488	32.237	33.3142	60.7644	47.6455	43.2469	38.3883	50.7798	41.5935	37.3034	47.5408	48.2472	35.9858	52.5534	47.8915	41.5043	44.7541	41.0254	23.217	46.1281	37.7634	35.5687	43.452	45.098
Anapc1	Anapc1	anaphase promoting complex subunit 1	4.88626	4.36354	3.53425	7.73778	4.95862	5.78247	4.09441	5.74953	5.45036	5.11859	5.97177	6.13631	5.40966	6.83281	5.91229	5.04326	4.41162	3.17395	2.57431	4.73011	4.62567	4.7299	4.41555	3.98043
Anapc10	Anapc10	anaphase promoting complex subunit 10	8.67342	8.94466	8.54682	13.0654	9.79717	11.7683	7.91219	9.01099	11.826	11.8603	11.0413	10.1122	7.86216	10.9383	11.5566	8.52329	10.7644	9.24462	7.27696	11.0413	12.6779	11.008	8.85104	9.8036
Anapc11	Anapc11	anaphase promoting complex subunit 11	23.1213	35.9138	24.2694	24.2095	27.9407	28.5957	46.0461	35.6998	27.763	28.7571	27.4387	29.5102	25.1051	30.6891	36.1798	37.7502	22.895	23.6842	22.2201	27.6071	21.1567	25.1009	32.3514	34.2882
Anapc13	Anapc13	anaphase promoting complex subunit 13	46.7233	102.877	59.4219	62.7304	52.8313	71.4488	180.772	102.9	92.8666	86.0148	83.4543	72.3928	83.6504	79.241	112.147	131.805	56.0483	55.7009	55.8699	72.1308	57.9768	69.9206	100.615	71.7492
Anapc15	Anapc15	anaphase promoting complex subunit 15	69.9824	62.1825	63.347	67.3655	65.997	71.2284	80.9081	71.1729	55.6701	52.5013	68.2356	63.5237	54.4466	64.4407	67.9327	61.7272	73.0709	51.1822	49.1132	63.7112	70.9543	64.948	73.5739	56.5297
Anapc16	Anapc16	anaphase promoting complex subunit 16	16.5932	16.0302	13.4423	23.9461	14.2447	16.4077	22.4575	14.2714	20.5014	19.4015	24.9508	17.4363	11.8455	16.1768	21.1227	16.3026	18.4136	14.3215	13.8942	21.5434	18.6281	17.8484	22.7501	15.9907
Anapc2	Anapc2	anaphase promoting complex subunit 2	61.0816	38.4047	33.5843	55.3363	55.9468	46.795	45.7757	61.1904	40.4782	41.7543	45.6735	43.974	34.7635	49.3466	56.5466	43.5742	46.7058	47.3967	32.0423	61.1721	50.9511	53.6234	71.1718	72.1617
Anapc4	Anapc4	anaphase promoting complex subunit 4	17.0269	15.9349	13.4089	20.5924	16.2946	18.5151	16.3532	13.8168	13.6068	13.2062	18.7322	16.4268	13.0287	18.7565	13.6384	13.1279	13.1908	17.7405	11.4514	17.3471	14.6398	15.5961	15.8504	13.6752
Anapc5	Anapc5	anaphase-promoting complex subunit 5	115.197	91.0384	87.3989	117.706	113.915	107.01	115.722	143.806	112.642	103.451	113.067	116.345	98.5893	118.597	130.014	108.334	116.46	105.333	78.4867	123.755	108.197	107.333	134.497	125.321
Anapc7	Anapc7	anaphase promoting complex subunit 7	36.4606	16.9451	23.1165	28.6129	31.6789	24.3296	31.2136	41.1578	22.6657	18.511	21.7116	26.9652	20.397	26.6168	24.7014	21.0145	24.1354	23.233	16.3074	25.9608	26.366	24.8014	30.9131	31.1705
Ang	Ang	angiogenin	1.08266	0.555842	2.73071	1.82863	1.35238	1.79812	2.31521	2.22696	3.5524	2.18889	2.06396	3.5334	1.68914	1.46885	1.54725	2.41295	2.38559	0.822855	1.68564	1.48746	1.77102	0.61833	1.81434	1.7731
Angel1	Angel1	angel homolog 1	4.04685	2.76548	2.43725	4.40294	3.99906	4.25984	1.93052	4.19288	2.83045	2.6169	3.20459	3.907	3.00392	4.96405	4.52333	3.99446	2.1906	2.55026	1.44786	4.45535	2.61462	4.12233	4.32986	2.82696
Angel2	Angel2	angel homolog 2	19.023	14.4971	15.6882	21.7826	18.7288	16.4386	20.1194	16.888	18.7938	15.1572	17.8798	18.8475	18.2511	23.7847	17.1385	14.7134	17.1116	14.7274	11.8474	15.8955	14.8288	14.3731	15.5516	15.1241
Angpt1	Angpt1	angiopoietin 1	0.645015	0.285814	0.272724	2.32075	0.438214	0.456693	0.093124	0.207257	3.28711	1.31253	1.92287	1.90544	1.0119	1.42971	0.893962	0.879784	2.1036	1.46618	0.1533	0.991379	0.432972	0.370516	0.280803	0.469376
Angpt2	Angpt2	angiopoietin 2	0.350421	0.271136	0.47886	0.982916	0.464462	0.481726	0.564368	0.452033	0.947515	1.35181	1.15546	0.73154	0.164542	1.39025	0.910962	0.294596	6.79682	2.70008	2.55749	0.532237	3.37423	3.42745	4.77215	8.32674
Angptl2	Angptl2	angiopoietin-like 2	1.44638	1.69856	0.291167	2.02485	1.31389	1.86345	0	1.02622	2.35226	2.14606	2.35241	1.81059	1.08175	1.99658	1.28446	0.683492	1.15933	1.185	0.836479	1.59189	1.82842	1.76098	2.76745	2.0249
Angptl4	Angptl4	angiopoietin-like 4	3.15625	2.36204	2.83268	3.35394	2.60753	3.03992	5.35398	4.10041	3.86002	3.13048	3.82898	4.70919	4.03047	3.64276	4.26543	3.3697	3.61307	2.7576	1.65851	3.8676	4.75939	2.60414	4.08769	2.68801
Angptl6	Angptl6	angiopoietin-like 6	1.63235	2.44483	1.87225	2.8236	3.60102	2.30576	6.2459	3.5315	2.19106	1.7073	3.59257	3.17435	3.73555	6.57044	3.54731	3.50699	2.0225	1.82456	2.10623	2.96286	1.86436	2.35749	4.2048	3.4204
Ank1	Ank1	ankyrin 1	12.7441	1.31853	4.99297	11.9153	8.77098	6.67098	2.61744	8.11399	8.13219	8.65677	5.70679	4.81485	4.5017	6.65171	3.87093	2.20011	12.7351	6.98022	2.34026	14.3927	16.6339	9.68373	9.08125	7.62453
Ank2	Ank2	ankyrin 2	51.1444	11.1713	21.4074	70.1997	48.6941	33.2601	6.85304	37.1199	46.0274	24.0334	25.0852	32.6741	23.3451	34.3124	34.0377	20.8892	57.1822	21.5387	7.23829	30.7676	36.7203	20.7322	25.1627	23.2778
Ank3	Ank3	ankyrin 3	47.9621	28.9811	30.9115	53.1398	42.624	45.0069	28.5192	36.9475	43.2282	44.2364	34.0288	34.6067	37.6051	38.527	37.9797	30.0851	39.5809	27.5462	24.8299	43.8976	48.8652	49.8383	32.7165	28.2936
Ankdd1a	Ankdd1a	ankyrin repeat and death domain containing 1A	0.838521	0.481513	0.396277	7.08262	0.309424	1.79299	0.951259	0.990578	2.01644	0.930001	4.80816	9.21376	2.67	14.0689	8.69235	7.27469	0.454528	0.311271	0.171438	1.42956	0.415798	0.457699	0.414213	0.121244
Ankfy1	Ankfy1	ankyrin repeat and FYVE domain containing 1	9.33187	7.60589	5.83206	12.2998	9.49922	10.8062	7.44403	9.70573	10.2605	9.60387	9.62068	9.14228	8.24198	11.2457	9.71074	6.67536	8.88951	6.29488	4.28784	9.13869	7.6204	8.78877	8.38574	7.47952
Ankh	Ankh	ANKH inorganic pyrophosphate transport regulator	87.9605	38.3109	50.1087	68.4136	79.5797	56.9745	33.8224	75.4146	55.1158	48.6735	48.4618	58.3058	41.4486	62.2537	62.431	47.7091	36.7698	29.8937	18.8646	45.2282	41.6308	43.4815	39.9982	39.0846
Ankib1	Ankib1	ankyrin repeat and IBR domain containing 1	8.19778	9.03836	5.95589	11.4316	8.71522	9.76559	3.11497	5.56225	9.76111	8.86274	6.80572	5.94537	6.5766	7.46988	5.52947	3.68471	9.7503	6.04944	4.80888	8.44124	8.39925	8.46156	4.61013	5.35266
Ankle2	Ankle2	ankyrin repeat and LEM domain containing 2	6.68135	1.81627	3.25986	10.6734	4.99605	5.62747	1.67333	5.14127	6.76172	4.36664	4.3273	4.61546	3.80475	6.21773	4.75103	4.18258	6.31857	2.02518	1.57344	3.99956	5.84284	4.80121	4.82723	3.46577
Ankmy1	Ankmy1	ankyrin repeat and MYND domain containing 1	1.24862	1.26622	1.04603	1.31399	0.816968	1.59398	1.35206	1.28129	0.896515	1.08002	1.16421	1.15819	0.934774	0.821501	1.43619	0.800562	1.33533	0.823374	0.730855	1.13688	0.754382	1.37043	0.80526	0.664258
Ankmy2	Ankmy2	ankyrin repeat and MYND domain containing 2	53.5688	31.225	34.4983	60.4091	45.4652	46.303	38.977	53.0525	40.7615	39.8216	46.5878	44.2757	42.7467	47.5564	45.5231	36.9221	45.335	40.2019	36.5133	58.7945	65.4228	59.1078	61.2656	45.7797
Ankra2	Ankra2	ankyrin repeat family A member 2	2.34786	6.17771	3.21343	2.54854	1.16461	2.21108	5.48374	5.42125	0.341118	0	1.51558	0	1.54254	1.59301	4.84087	5.48895	0.792833	2.58942	2.45553	2.68001	4.45219	3.58417	3.55288	4.79311
Ankrd10	Ankrd10	ankyrin repeat domain 10	22.3955	22.5248	20.9186	32.9221	22.4621	33.0006	27.9447	28.8282	17.1046	17.2207	22.0174	28.0355	23.0394	35.0642	32.3036	22.392	12.7976	12.0954	11.21	18.8201	15.9645	26.1996	21.6396	17.978
Ankrd11	Ankrd11	ankyrin repeat domain 11	19.8402	10.1787	12.4767	25.6766	17.3985	18.3584	11.8274	21.1408	17.0258	13.7396	14.5939	17.6933	16.2479	19.0513	17.9282	14.7298	16.1984	11.5856	6.35271	16.1747	16.3637	14.3149	15.0365	15.2604
Ankrd12	Ankrd12	ankyrin repeat domain 12	5.179	2.79322	3.33238	6.56605	4.15706	4.80635	3.36777	4.29788	4.03154	3.05803	3.58378	3.24677	3.69634	3.49533	2.98271	2.31728	4.22504	3.14647	2.06492	3.06566	3.94337	3.38895	3.10465	3.09628
Ankrd13a	Ankrd13a	ankyrin repeat domain 13a	14.0286	24.1664	10.2475	19.802	18.0649	27.9144	11.9249	18.8358	26.3726	34.9667	17.739	15.3924	20.4961	18.9862	23.3957	13.4042	13.5337	10.8111	9.10988	25.4765	19.2457	27.3754	16.1659	14.7592
Ankrd13b	Ankrd13b	ankyrin repeat domain 13B	33.2985	17.3604	27.3532	36.7472	36.1057	33.2316	20.491	36.0795	25.3548	27.7583	24.063	33.0888	41.5701	30.2809	33.0089	28.3976	26.5145	17.6667	13.0813	28.3173	28.3595	25.8865	32.8107	30.1229
Ankrd13c	Ankrd13c	ankyrin repeat domain 13C	37.5903	29.2991	33.6477	49.9122	36.4769	32.1562	21.353	25.6304	40.1337	29.6754	41.8166	37.9063	31.5182	43.4449	23.1405	19.5123	47.8416	37.7866	28.8933	33.9462	38.042	32.4973	23.0826	31.3038
Ankrd13d	Ankrd13d	ankyrin repeat domain 13D	58.2973	29.6115	46.5026	51.2326	49.4977	50.3112	81.9392	77.0287	30.4363	28.9321	43.0896	43.9232	41.366	45.1253	48.8265	42.6522	41.6309	39.8742	33.6609	47.8192	55.162	49.195	68.5324	59.6346
Ankrd16	Ankrd16	ankyrin repeat domain 16	4.38725	2.47051	2.35667	4.4736	4.19893	3.44794	4.29641	4.53784	3.35967	3.28468	3.20076	3.88699	2.90989	4.21111	4.51227	3.53106	2.64191	2.84082	2.93917	4.03148	4.37797	3.76115	4.15221	4.19694
Ankrd17	Ankrd17	ankyrin repeat domain 17	17.7201	8.44517	9.0949	23.8999	15.3892	12.3568	8.55384	13.9319	13.7824	9.49817	14.7891	13.5262	10.5834	16.226	14.0164	10.5305	16.9268	12.0038	8.15472	13.5671	13.6347	12.0354	14.2032	14.0029
Ankrd24	Ankrd24	ankyrin repeat domain 24	4.17528	3.81721	4.55939	3.57868	3.49812	4.68117	6.23883	6.18226	4.02083	2.74509	3.90517	4.22681	3.56037	3.80456	5.88131	5.98404	3.6945	3.66898	3.41267	3.7687	2.9191	2.86673	3.70122	4.64892
Ankrd26	Ankrd26	ankyrin repeat domain 26	2.79754	1.29088	2.19734	3.55347	2.74982	2.62798	1.79994	2.78134	1.80125	1.59541	2.16545	1.81991	1.32428	2.25524	1.55441	1.35544	2.13219	1.74113	1.0651	2.22734	2.94781	1.99832	1.7323	1.42978
Ankrd27	Ankrd27	ankyrin repeat domain 27	11.3762	3.08175	7.95709	15.5154	6.12129	7.39005	10.1315	11.4943	7.11161	5.39094	10.7688	14.3303	7.28573	14.9085	12.0942	11.7859	7.85673	6.2285	5.12486	6.47516	8.52849	7.19523	10.7921	12.0107
Ankrd28	Ankrd28	ankyrin repeat domain 28	9.5941	5.58426	3.80525	13.9442	11.0316	11.7907	2.37282	6.8254	12.5565	10.6114	5.59105	6.18284	7.26533	7.61749	7.81992	4.49287	5.99482	2.95655	1.62029	6.74152	6.85105	6.65102	3.19305	3.0622
Ankrd29	Ankrd29	ankyrin repeat domain 29	13.5128	7.55278	8.71812	10.2746	11.0973	10.3462	4.03033	7.25791	9.97693	10.2937	9.57355	7.38198	7.71833	8.14333	5.0522	4.66495	8.53355	11.1243	8.58685	14.3255	11.7848	12.0423	8.78504	7.36127
Ankrd33b	Ankrd33b	ankyrin repeat domain 33B	11.3964	2.79113	6.24485	9.34114	8.30152	6.2916	4.32331	9.24863	8.03439	4.32202	3.23789	5.58802	7.92833	6.49453	3.67986	6.06672	0.939499	0.349312	0.390463	0.773681	1.99574	0.960038	0.298573	1.09316
Ankrd34a	Ankrd34a	ankyrin repeat domain 34A	45.1195	20.4824	29.1532	40.6273	39.2101	28.8125	34.0894	51.654	28.3277	21.5627	29.6295	32.9736	34.8137	32.361	33.5803	32.7115	27.0873	21.81	16.6334	25.778	29.0806	23.102	37.5797	39.3109
Ankrd34b	Ankrd34b	ankyrin repeat domain 34B	7.27274	2.1164	4.00489	5.35725	6.44567	5.40503	1.77459	4.97341	6.37429	5.32854	6.43417	1.90711	2.85388	3.28037	3.05031	1.27524	12.7867	9.32897	3.4916	7.56508	3.4613	6.96004	9.79832	10.0656
Ankrd34c	Ankrd34c	ankyrin repeat domain 34C	3.80586	0.213459	0.8078	2.1216	2.91375	0.50713	0.273542	1.24085	1.2432	0.933553	2.31135	0.81456	0.665691	1.22894	0.957084	0.557485	7.77415	2.43375	0.587585	1.20865	4.03966	2.03524	3.67607	3.59618
Ankrd35	Ankrd35	ankyrin repeat domain 35	3.95373	1.65157	2.58497	3.2288	2.81556	4.52557	3.35382	3.07532	2.75657	2.73797	2.27883	2.89968	2.95214	2.70989	2.75923	2.87977	1.96982	2.55125	1.51393	2.95524	2.43651	2.47991	2.73733	1.49852
Ankrd37	Ankrd37	ankyrin repeat domain 37	6.88431	2.33235	5.05451	6.95175	5.48541	5.6524	12.5253	6.02679	5.1496	6.57491	9.05016	6.8907	6.58696	6.27509	5.6728	7.37834	4.96769	4.50727	8.11807	6.63071	7.80132	9.00874	14.3063	7.7096
Ankrd39	Ankrd39	ankyrin repeat domain 39	2.13491	2.85575	2.31045	3.14479	2.76924	3.30517	3.47751	2.47412	2.94222	2.44681	3.08059	2.70732	2.38423	3.43329	3.36983	2.76925	2.12551	1.93978	2.08972	1.94569	2.37391	2.73668	2.79891	1.78246
Ankrd40	Ankrd40	ankyrin repeat domain 40	78.1681	119.502	63.0949	83.7164	86.6698	109.313	50.0461	73.091	124.572	168.972	69.6847	60.9826	92.7059	71.2036	72.4234	44.7823	87.2386	69.6373	76.8615	107.855	93.2085	101.173	76.9492	78.8466
Ankrd42	Ankrd42	ankyrin repeat domain 42	8.53276	5.47447	6.39527	6.16756	8.09106	6.80423	6.38076	7.56151	3.53994	4.40322	4.6229	4.36048	3.55872	4.03614	5.51757	4.44843	5.75501	5.19504	4.81912	7.29885	5.52372	5.78534	7.01704	4.7544
Ankrd44	Ankrd44	ankyrin repeat domain 44	1.17892	0.450118	0.346157	2.28771	1.49612	1.97659	0.369525	0.637011	1.67935	1.83217	0.764435	0.568229	0.596957	0.626041	0.581477	0.222814	1.91914	0.89135	0.229599	1.29337	1.50802	1.37636	0.616927	0.620033
Ankrd45	Ankrd45	ankyrin repeat domain 45	23.1294	5.56794	14.4827	28.913	15.6371	12.7864	12.5311	18.2166	19.93	10.0023	20.4604	18.7497	14.8171	26.8199	16.8192	18.337	16.919	7.098	9.15993	9.48581	18.6037	10.638	13.5542	8.38587
Ankrd46	Ankrd46	ankyrin repeat domain 46	131.405	85.7845	98.0662	125.132	127.662	102.087	88.1264	112.446	104.397	90.0062	104.378	119.873	95.7605	134.687	105.443	100.017	81.4653	86.7052	59.8684	94.7061	83.3615	88.7473	84.3186	89.379
Ankrd49	Ankrd49	ankyrin repeat domain 49	9.40904	9.4154	10.0552	11.3125	9.98369	11.3657	8.03581	8.32292	8.59725	8.48192	8.48279	9.95827	7.40372	8.89381	8.07614	8.70022	6.35089	5.89207	6.17164	8.76578	6.3313	6.70901	6.87586	6.10394
Ankrd50	Ankrd50	ankyrin repeat domain 50	5.34241	2.75507	3.34269	5.40017	4.59035	3.56358	3.74658	4.69573	2.92441	2.92462	3.65714	3.1495	2.50858	3.43594	2.53371	2.00704	3.27465	2.41478	2.17735	4.31036	3.79661	3.7485	3.63253	3.21314
Ankrd52	Ankrd52	ankyrin repeat domain 52	14.0081	4.68355	6.64627	18.414	12.7036	10.2596	5.176	13.6572	8.23925	7.43234	9.73871	10.3094	8.85268	10.8536	12.2624	7.74931	14.2462	10.0927	5.18178	16.4383	17.1319	13.5756	17.5307	19.9492
Ankrd53	Ankrd53	ankyrin repeat domain 53	4.14327	1.40006	2.68168	4.0996	3.75002	3.73341	2.52028	4.5431	3.43473	2.96979	3.35288	4.08219	2.52559	5.14558	4.58669	3.32098	3.69163	1.87601	1.56185	3.70288	3.23596	3.51419	4.08989	2.93402
Ankrd54	Ankrd54	ankyrin repeat domain 54	4.51113	2.39278	2.37003	4.85557	4.24925	3.6482	3.36961	5.5554	3.97066	3.78854	3.72543	4.02406	3.45166	5.24018	4.56857	4.10251	2.76087	3.27069	0.961256	3.52285	3.08033	3.85301	3.91795	4.77292
Ankrd55	Ankrd55	ankyrin repeat domain 55	2.78271	1.13232	2.13854	3.58246	3.30321	3.62614	2.81822	3.98496	2.70753	1.90171	4.50208	2.58815	2.80316	5.09791	4.24494	4.14692	0.630875	2.56048	0.531362	4.29916	1.33473	2.82438	2.00768	2.25725
Ankrd6	Ankrd6	ankyrin repeat domain 6	11.6609	8.65736	10.4656	15.3477	9.35051	9.98204	10.0388	14.4451	10.5575	6.84519	10.8011	10.478	6.96473	15.0725	8.76135	9.98938	9.8021	7.17253	2.15979	9.71887	3.17271	5.37386	5.79966	5.25579
Ankrd61	Ankrd61	ankyrin repeat domain 61	1.57624	0.727061	0.711955	1.707	0.603623	0.834512	0.991615	1.35986	0.31941	0.545275	0.689562	1.57317	0.695922	0.817121	1.29483	0.977234	0.612993	0.0875607	0.627874	0.496829	0.830316	1.07142	0.830743	0.471849
Ankrd63	Ankrd63	ankyrin repeat domain 63	5.44855	0.730609	4.52721	5.30454	5.88418	6.26565	0.874919	9.28206	2.61043	5.32607	0.085382	2.74215	15.032	1.43438	0.160147	2.90951	0.0395916	0	0	0.230698	0	0.0445054	0	1.14358
Ankrd66	Ankrd66	ankyrin repeat domain 66	1.3503	0.437438	0.374103	1.04806	0	5.66322	0.693732	0.425003	1.43478	0.893237	5.98572	5.092	0.886262	5.01324	4.3916	0.738417	0.964002	1.23423	0.379246	2.90092	0.310168	1.40743	1.23703	0.587558
Ankrd9	Ankrd9	ankyrin repeat domain 9	17.83	5.40058	12.5105	11.8676	13.8714	8.09877	15.7308	16.2922	9.44385	7.31789	10.1664	8.49695	7.03446	8.06381	11.0896	8.79674	11.3958	7.06222	9.10896	14.4039	13.0439	14.6225	18.0804	16.4062
Anks1a	Anks1a	ankyrin repeat and sterile alpha motif domain containing 1A	8.82228	4.89074	5.0435	13.35	8.66918	7.19765	5.91089	10.5438	8.51124	8.47864	8.10607	8.43024	8.63976	9.32182	9.06348	6.8599	9.62123	6.71102	4.19321	10.7942	10.2465	11.5613	9.52517	8.12636
Anks1b	Anks1b	ankyrin repeat and sterile alpha motif domain containing 1B	69.905	30.5846	33.7173	103.659	66.5895	71.075	13.8662	61.1806	93.8817	70.91	38.5809	50.1532	81.8176	49.8891	48.7358	38.7768	75.0323	33.1989	17.6705	53.2918	67.6049	46.9186	46.7922	55.0583
Anks3	Anks3	ankyrin repeat and sterile alpha motif domain containing 3	19.5643	11.7718	14.815	23.3078	21.1864	18.1593	24.3129	26.0696	15.1862	13.7527	17.0019	20.9997	17.1976	20.7508	22.2265	17.6266	20.4158	15.8174	8.55733	18.1625	16.3641	16.1559	19.2855	23.0587
Anks6	Anks6	ankyrin repeat and sterile alpha motif domain containing 6	3.45165	1.8637	2.12719	3.43474	2.81968	3.14168	3.22647	3.59006	1.68866	1.37023	3.19695	2.20411	1.75879	2.66193	2.5842	1.53911	2.35964	1.89242	1.8647	3.23208	3.17766	4.32635	4.46354	2.3314
Ankub1	Ankub1	ankyrin repeat and ubiquitin domain containing 1	0.712578	2.09949	0.498805	0.726578	0.690912	3.36707	0.249935	0.378373	1.70592	1.95554	1.29085	0.865562	0.974248	1.35723	1.13649	0.421953	1.35154	0.847455	0.53067	2.54367	1.50404	1.65149	1.13363	1.3771
Ankzf1	Ankzf1	ankyrin repeat and zinc finger peptidyl tRNA hydrolase 1	16.1731	8.59467	11.33	18.7245	12.3066	18.5864	15.016	20.1574	11.0619	11.631	15.3078	17.9328	14.0309	18.1922	17.2783	14.5373	7.7994	8.24934	8.00412	13.6593	12.1533	13.9873	17.6867	11.4448
Anln	Anln	anillin, actin binding protein	2.4257	4.20071	0.768669	10.2152	4.54622	11.1138	0	2.27361	12.0945	9.99462	5.72958	4.52576	2.99928	8.15437	7.16927	2.94251	4.32968	4.55359	1.66818	8.6331	7.1005	8.20074	3.52031	2.47268
Anlnl1	Anlnl1	anillin, actin binding protein-like 1	3.33205	10.6739	0.678908	10.4156	6.23211	9.7305	0.00098709	1.99847	13.1892	14.0882	4.90207	6.42987	4.81868	8.79232	11.5875	6.23866	4.01216	2.2718	3.23226	8.14774	7.54352	11.864	3.66832	2.87785
Ano1	Ano1	anoctamin 1	0.583375	0.319153	0.428606	0.869849	0.338492	0.536827	0.421833	0.654127	0.560436	0.691662	4.53427	3.46154	1.03832	5.71441	0.596318	0.550842	0.408808	0.256603	0.229673	0.618598	0.293303	0.575035	0.567585	0.450266
Ano10	Ano10	anoctamin 10	23.0473	16.8964	12.7413	23.8992	22.5652	19.3884	18.623	25.7665	20.1553	17.4569	19.9444	17.4016	14.3381	18.2478	22.8627	13.6773	20.6396	19.7133	14.0832	29.9643	25.7366	27.7125	35.4694	30.8502
Ano3	Ano3	anoctamin 3	24.3097	24.821	16.2427	27.9357	30.9166	24.7433	8.86261	8.82688	21.3098	12.4508	17.0043	30.0852	25.0997	26.8883	11.8841	13.4135	2.41922	1.52466	0.502521	1.95421	0.562458	1.01256	0.715473	1.23762
Ano4	Ano4	anoctamin 4	11.9981	15.7934	5.77268	15.3524	14.9633	19.5558	4.21171	9.66116	16.1544	18.4959	7.97518	5.32327	11.375	5.25785	9.56339	3.5766	8.36593	5.19817	8.49036	19.7807	17.2422	20.1433	10.3202	8.64666
Ano5	Ano5	anoctamin 5	0.0379051	0.0263988	0.0151159	0.33205	0.0770079	0.0355025	0.0865092	0.0130394	0.0872572	0.0314813	0.328808	0	0.0364	0.0937383	0.0948915	0.065185	1.24227	1.12852	0.493406	0.366481	0.763733	0.339368	1.20612	0.54563
Ano6	Ano6	anoctamin 6	2.4998	1.18111	1.5154	5.05948	1.93801	2.70001	2.3202	2.5224	2.9871	2.02076	5.1498	4.83512	2.71487	5.51088	5.38223	4.1837	1.30143	1.0086	1.146	2.38655	2.82742	2.85706	3.22778	1.83462
Ano8	Ano8	anoctamin 8	29.9637	10.1425	16.9985	29.6951	24.6834	24.4124	20.1946	30.291	18.1549	14.4535	20.7595	22.6679	20.3239	25.3484	27.2082	19.2898	18.2484	15.0263	11.5681	24.728	28.4377	25.6538	29.7123	23.2179
Anp32a/ENSRNOG00000014846	Anp32a	acidic nuclear phosphoprotein 32 family member A	114.481	74.8254	76.5873	112.503	112.364	92.7941	53.5903	90.5372	118.379	68.338	118.505	110.917	69.1265	134.925	70.4473	65.8344	84.2337	69.9948	54.1939	73.4523	78.7475	73.1965	59.867	44.7708
Anp32a/ENSRNOG00000058484	Anp32a	acidic nuclear phosphoprotein 32 family member A	114.854	130.189	101.088	117.362	121.487	115.357	161.027	132.669	102.739	95.1649	122.092	126.168	86.756	148.027	123.195	117.979	83.9141	87.0184	95.4123	89.2223	92.8823	106.959	85.41	87.6623
Anp32b	Anp32b	acidic nuclear phosphoprotein 32 family member B	57.7964	121.521	45.6111	78.8137	78.506	101.037	60.4514	61.3423	94.1309	122.586	77.6625	75.9446	81.6613	82.3042	71.1426	58.1075	62.3474	66.3519	67.3329	88.3044	78.1387	98.8082	59.6852	52.4969
Anp32e	Anp32e	acidic nuclear phosphoprotein 32 family member E	51.5974	49.1358	41.3553	60.1036	49.3562	49.6322	34.6484	39.1033	70.7915	50.6022	55.4583	51.8532	51.7175	71.0736	29.6715	27.8946	52.7896	37.8264	25.1419	36.0312	34.2583	36.0127	24.5953	25.2805
Antkmt	Antkmt	adenine nucleotide translocase lysine methyltransferase	48.7939	48.1689	50.0929	50.499	46.8599	54.5352	78.5076	62.0263	43.2007	44.2337	52.3551	51.0906	46.4875	60.2547	59.9855	59.4354	39.785	42.7766	40.1393	48.4594	45.4584	44.953	57.7303	52.9112
Antxr1	Antxr1	ANTXR cell adhesion molecule 1	4.28493	2.71988	1.82475	3.35864	4.54306	5.13468	0.4389	2.63727	4.34607	4.33011	2.52691	2.21952	3.04757	2.10679	3.24978	1.23322	2.99188	1.27632	0.435956	2.24367	2.73519	3.02381	2.63548	1.53498
Antxr2	Antxr2	ANTXR cell adhesion molecule 2	0.886963	0.37893	0.798959	1.50163	0.660438	0.561879	0.567759	0.549849	2.30425	1.69878	0.895418	1.28323	0.798669	1.73307	1.30915	0.891836	1.04453	0.119142	0.325536	1.11109	0.887965	0.483541	0.683598	0.158844
Anxa1	Anxa1	annexin A1	1.0162	1.32882	1.20379	1.07241	0.633415	3.40539	1.56221	0.99969	2.2027	1.22366	3.28888	3.00547	1.60425	3.29892	1.28711	0.712664	0.542738	0.660219	0.88787	0.901922	1.39056	0.870543	1.05393	0.528054
Anxa11	Anxa11	annexin A11	104.636	49.5947	68.0927	90.7641	91.28	70.1502	97.6145	98.1102	65.5486	45.3673	69.5901	133.019	83.8467	117.706	118.492	119.351	9.86438	8.7184	7.7219	15.0831	22.2425	25.0429	21.3067	20.7892
Anxa2	Anxa2	annexin A2	6.00047	5.38219	4.75563	12.6479	3.26855	8.08317	14.9298	8.3269	15.8147	13.6358	23.2231	16.7358	4.31519	14.957	20.7795	4.37548	3.2295	4.21604	4.31981	8.45588	5.23908	5.33485	14.8198	4.76795
Anxa3	Anxa3	annexin A3	9.79307	20.4756	11.1954	23.2866	31.115	27.9176	27.2316	36.138	30.3101	32.7849	20.3763	16.1989	43.6367	39.8494	31.7732	35.8813	21.6498	20.2626	14.7586	21.9657	36.8096	44.6353	33.1964	34.9875
Anxa4	Anxa4	annexin A4	43.5406	39.332	20.5268	7.36334	55.0362	42.9333	18.3234	28.1225	14.5753	21.612	9.53757	6.66833	5.55654	6.91008	12.8435	6.35131	9.31254	12.8124	10.4584	11.4144	16.9379	18.1945	12.4501	11.3394
Anxa5	Anxa5	annexin A5	81.8832	45.9691	64.3658	49.9619	64.6697	51.3936	73.0681	69.0938	54.0107	43.2982	51.8443	49.5624	41.4282	45.0135	50.3663	36.2348	34.6361	33.5523	45.6594	41.0935	59.9858	53.4948	64.7763	44.6131
Anxa6	Anxa6	annexin A6	168.913	48.3861	95.677	118.969	113.743	89.9006	99.4285	111.018	89.4789	65.7521	95.9957	120.557	81.8019	104.619	144.768	118.959	64.9024	56.1492	64.0871	99.946	130.043	110.776	117.851	93.5947
Anxa7	Anxa7	annexin A7	54.2113	31.6144	32.154	45.5878	55.4997	41.5324	33.0784	49.9131	35.6934	28.6852	35.6651	49.1362	33.8899	41.0843	47.6513	41.2185	21.1099	22.0472	11.7774	20.5576	22.4292	22.3734	26.1392	22.1705
Anxa9	Anxa9	annexin A9	5.78041	2.97873	3.27132	5.80783	3.69107	5.31126	4.75235	4.92268	4.94202	4.69057	5.07245	3.47541	3.51701	3.50359	3.9092	2.69552	3.1571	2.62682	3.20132	4.33264	4.91419	5.39925	2.29263	3.14768
Aoc3	Aoc3	amine oxidase, copper containing 3	0.840887	0.508637	0.594703	1.01047	1.04459	0.637964	0.598475	0.356034	0.83937	0.744963	1.06384	0.843926	0.583758	0.964791	0.65597	0.380365	0.373678	0.28805	0.323283	0.591345	0.817091	0.562765	0.561128	0.759138
Aox1	Aox1	aldehyde oxidase 1	5.10071	4.35716	1.93794	6.22298	2.77751	10.4996	3.99547	5.81246	4.12186	5.49551	7.26883	5.81763	7.26076	6.79442	5.86296	4.89669	4.14173	5.60509	4.93905	7.35753	5.24424	8.10113	7.52024	6.53044
Ap1ar	Ap1ar	adaptor-related protein complex 1 associated regulatory protein	66.6046	30.9067	48.7124	60.2225	55.1951	42.453	16.7447	52.6239	46.2207	33.7705	36.5214	44.652	43.3236	49.204	38.8039	34.6086	38.8629	29.3133	16.1038	35.4241	42.93	27.1106	32.8817	27.2058
Ap1b1	Ap1b1	adaptor related protein complex 1 subunit beta 1	63.0834	30.11	35.6821	67.9769	60.8645	46.2863	49.1677	67.9702	43.2084	34.9842	52.7217	55.5514	41.2926	60.9171	65.0092	53.2203	52.8525	44.3056	26.1077	60.8498	55.9028	53.7488	72.8551	70.5225
Ap1g2	Ap1g2	adaptor related protein complex 1 subunit gamma 2	3.72717	4.99611	3.30716	7.78567	4.29246	7.87411	2.21979	4.27944	4.43402	6.45129	4.85432	5.28392	5.05404	4.63653	7.90747	4.7437	1.84894	1.56141	1.90626	5.14713	4.20785	5.57243	4.47592	2.6592
Ap1m1	Ap1m1	adaptor related protein complex 1 subunit mu 1	69.2051	42.9202	41.6338	76.3661	62.3343	69.0158	61.9996	79.4643	52.9993	45.027	60.5575	79.6955	67.0482	79.4093	82.2601	87.1631	34.46	35.5052	29.3385	55.6024	44.8743	48.198	68.9135	56.745
Ap1s1	Ap1s1	adaptor related protein complex 1 subunit sigma 1	157.996	129.834	126.574	190.042	157.533	140.652	197.561	179.215	142.334	119.861	141.044	130.956	147.754	130.661	165.998	152.243	230.831	171.401	184.683	219.125	294.956	232.094	276.396	282.973
Ap1s2	Ap1s2	adaptor related protein complex 1 subunit sigma 2	29.3959	18.4088	19.3773	40.1071	26.0186	28.3783	9.18616	12.6772	28.2348	25.9031	40.7148	27.0243	16.0542	38.9936	11.4635	11.5851	13.8625	48.539	8.98018	46.2075	14.6926	23.2538	8.79963	6.8826
Ap1s3	Ap1s3	adaptor related protein complex 1 subunit sigma 3	2.75812	0.521325	2.15168	3.24112	1.19779	1.62333	1.14784	1.85622	1.45653	1.4115	1.77142	2.05098	2.36527	2.04489	1.37554	1.53261	3.75477	2.64937	1.05044	1.87968	0.919205	1.13601	2.85763	2.67049
Ap2a1	Ap2a1	adaptor related protein complex 2 subunit alpha 1	140.339	62.9983	72.6814	131.509	120.058	91.0378	75.4791	136.425	76.8972	64.8539	95.8601	100.107	84.5755	97.7287	125.765	91.2464	120.682	99.1759	70.4984	116.103	124.746	113.996	174.05	189.452
Ap2a2	Ap2a2	adaptor related protein complex 2 subunit alpha 2	107.29	55.4516	47.7139	112.635	129.792	86.1432	41.0795	102.994	73.6383	54.643	71.1558	99.0133	56.1826	80.9607	92.7492	65.2533	117.789	78.8373	27.4596	67.2431	63.335	49.4264	85.7371	100.979
Ap2b1	Ap2b1	adaptor related protein complex 2 subunit beta 1	107.118	58.4187	65.9003	111.821	102.895	83.6421	73.9916	115.145	84.9684	75.882	74.3236	88.7721	105.81	80.261	87.4971	71.7194	94.1838	69.3545	51.4509	76.3505	86.3687	75.5125	102.785	110.632
Ap2m1	Ap2m1	adaptor related protein complex 2 subunit mu 1	861.554	584.517	580.439	677.908	848.251	625.213	801.368	922.005	468.761	446.596	606.434	647.095	441.996	621.285	735.932	606.111	629.737	613.009	450.359	647.822	622.214	592.11	893.926	897.353
Ap2s1	Ap2s1	adaptor related protein complex 2 subunit sigma 1	255.756	324.192	266.977	236.533	310.178	275.373	495.19	372.618	180.957	192.747	254.653	259.447	193.991	212.877	333.727	345.476	256.963	278.619	259.319	243.272	228.651	224.214	403.303	372.057
Ap3b1	Ap3b1	adaptor related protein complex 3 subunit beta 1	4.15638	3.07522	2.50545	7.91755	3.67629	5.38574	2.41806	4.15846	6.14046	5.37099	5.88033	7.29359	5.12806	7.3749	7.69247	6.4579	3.61128	3.35463	2.3764	5.27589	4.53181	5.56669	6.40365	3.10089
Ap3b2	Ap3b2	adaptor related protein complex 3 subunit beta 2	91.2033	28.9215	62.6046	85.1654	68.9793	59.6607	89.3868	99.6137	48.5576	41.8254	59.2576	67.0277	62.4767	69.7152	75.1929	69.0875	57.8067	50.6661	42.4091	68.6368	67.4835	60.6798	96.9725	82.7378
Ap3d1	Ap3d1	adaptor related protein complex 3 subunit delta 1	79.8531	39.4219	49.7166	81.5412	74.1909	59.5846	62.1434	89.1796	53.6547	47.8174	59.1572	67.969	59.4263	68.7843	74.1467	63.2733	63.031	50.221	35.6212	60.4737	60.4945	53.3279	83.2834	77.9864
Ap3m1	Ap3m1	adaptor related protein complex 3 subunit mu 1	15.8482	14.7523	10.7348	20.7097	15.6381	18.6401	11.2374	14.5754	19.9961	17.7143	15.16	17.878	14.2651	17.2182	16.7974	12.1685	15.9339	10.9554	12.1469	22.1125	20.6015	19.5659	13.1261	12.2878
Ap3m2	Ap3m2	adaptor related protein complex 3 subunit mu 2	53.7621	17.5329	27.988	53.491	49.5398	35.3588	16.8931	47.4143	35.3646	29.8336	32.8208	37.8525	27.6972	39.1144	30.3183	30.4281	44.2809	31.6571	9.77448	32.6443	28.5059	21.44	33.4494	33.006
Ap3s1	Ap3s1	adaptor related protein complex 3 subunit sigma 1	92.184	84.6907	104.057	98.1149	90.0057	92.1403	60.6944	67.864	71.1862	68.2376	96.4264	89.5	73.3669	85.1138	49.5571	42.3575	94.4328	86.8943	69.4025	79.7069	72.5452	64.3057	52.0592	64.0895
Ap3s2	Ap3s2	adaptor related protein complex 3 subunit sigma 2	76.6355	53.4568	57.4392	73.1017	74.1369	70.4792	76.8703	81.7048	59.1974	59.3671	73.0214	74.9362	64.4558	68.5317	75.0619	77.2033	68.237	75.6347	47.8831	78.3119	75.588	72.155	91.4476	90.3453
Ap4b1	Ap4b1	adaptor related protein complex 4 subunit beta 1	9.61543	6.6171	6.59831	9.04118	9.84387	8.05642	8.01217	9.18999	7.64246	6.49872	8.63007	8.5813	5.5354	10.2481	7.90984	6.98438	7.06839	7.67394	5.24876	8.93714	6.82662	6.83439	8.91558	8.46012
Ap4e1	Ap4e1	adaptor related protein complex 4 subunit epsilon 1	1.99845	1.17921	1.06549	3.35765	1.8731	1.69184	0.558863	1.55232	2.25233	1.20692	1.3467	1.21555	1.10823	0.868582	1.06239	0.540408	1.7054	1.36906	0.474501	1.68444	2.05274	1.34549	0.903958	0.919764
Ap4m1	Ap4m1	adaptor related protein complex 4 subunit mu 1	11.1621	3.58152	5.36264	13.8136	10.0213	8.76993	6.15571	12.6781	8.93317	5.96846	8.65065	9.10826	7.12057	9.9287	7.81599	6.94403	8.04279	5.33604	2.42025	6.60574	5.98511	5.50967	7.94757	6.47514
Ap4s1	Ap4s1	adaptor related protein complex 4 subunit sigma 1	34.857	36.6249	35.7338	41.1184	36.7926	30.3779	42.0566	32.3228	33.575	30.9918	32.7959	34.1662	31.2272	43.5536	28.7421	27.6952	30.1362	30.276	25.3621	31.9402	35.7508	32.3943	31.5237	25.3817
Ap5b1	Ap5b1	adaptor related protein complex 5 subunit beta 1	7.50013	4.35688	5.11079	5.44765	7.13986	5.92856	8.35627	8.60485	3.72937	4.49559	3.92774	5.07115	5.87207	4.41367	6.15344	5.21195	3.27549	3.30307	2.52516	4.71341	3.9467	4.21925	5.89768	5.757
Ap5m1	Ap5m1	adaptor related protein complex 5 subunit mu 1	3.08858	2.5961	1.52172	5.02052	3.01165	3.93909	1.1008	2.1027	3.64033	3.3775	3.03122	2.9863	2.88304	3.08847	2.70271	1.56454	4.53396	1.71525	1.85112	3.85195	3.79672	3.10348	1.64813	2.00396
Ap5s1	Ap5s1	adaptor related protein complex 5 subunit sigma 1	4.41205	4.68705	3.36048	9.5945	4.50446	7.89629	4.23015	7.24832	6.08956	5.66592	6.30887	6.47558	4.51467	6.84575	5.28873	4.20364	5.49527	3.53596	1.76604	3.31733	4.21976	2.94089	3.85497	3.8112
Apaf1	Apaf1	apoptotic peptidase activating factor 1	2.11627	0.973927	1.42155	4.55829	1.95626	2.65663	0.899014	2.08596	2.85996	1.79337	2.50322	3.08416	3.00379	3.37179	2.17679	2.00933	2.4331	1.94523	1.15473	1.62288	1.85918	1.31855	1.58374	1.7265
Apba1	Apba1	amyloid beta precursor protein binding family A member 1	30.5951	5.03527	11.0296	44.5064	29.3355	15.0467	4.35965	21.8695	31.7101	15.2425	20.2092	25.8569	13.248	26.175	15.5814	10.6803	54.7874	21.8929	5.17635	22.9844	37.2749	16.3118	24.6828	22.1694
Apba2	Apba2	amyloid beta precursor protein binding family A member 2	97.9757	44.0779	61.8017	87.5407	91.5205	70.3973	64.0936	95.187	63.9022	53.8781	57.8523	80.2222	70.1621	72.5205	80.8615	67.8436	69.194	49.3247	33.1282	49.2123	51.7975	47.3016	72.8616	77.8743
Apba3	Apba3	amyloid beta precursor protein binding family A member 3	7.61476	6.44297	6.46249	11.1981	7.06617	10.4726	7.12892	10.1865	9.08395	10.8465	10.5921	12.7236	9.76907	11.8335	14.0234	11.6659	6.39032	5.37407	5.11426	9.93005	8.7319	10.0334	13.2747	7.01351
Apbb1	Apbb1	amyloid beta precursor protein binding family B member 1	365.684	306.633	241.961	322.346	397.791	339.509	364.223	411.778	256.672	280.65	278.321	353.757	319.635	293.507	399.531	326.659	240.093	231.472	170.015	312.415	238.023	280.583	355.31	358.395
Apbb1ip	Apbb1ip	amyloid beta precursor protein binding family B member 1 interacting protein	1.57223	2.97352	0.950182	2.34793	3.20424	3.0783	2.26433	3.61155	3.20948	3.46171	2.64612	2.47984	5.26631	3.30971	3.14633	2.41191	2.7702	2.36431	1.79462	2.35406	2.90624	4.02696	3.1641	3.11692
Apbb2	Apbb2	amyloid beta precursor protein binding family B member 2	38.9498	18.3761	16.8929	29.511	28.9426	30.7629	17.0558	30.5289	23.3853	18.231	16.5494	15.4815	21.5832	20.8355	22.5558	13.2959	20.4677	13.9991	7.28148	22.2376	29.3531	29.6975	22.9049	19.5504
Apbb3	Apbb3	amyloid beta precursor protein binding family B member 3	39.4416	23.9291	22.4847	43.1258	35.5561	34.1092	28.0718	36.9811	25.3219	23.2146	38.2489	37.0308	24.7878	36.563	40.4415	32.1547	33.4138	28.7204	29.9194	44.5262	43.7944	42.6188	58.1187	50.2821
Apc	Apc	APC regulator of WNT signaling pathway	24.8714	10.0575	18.7331	30.3897	23.9564	20.3068	6.81182	17.8533	23.0253	14.3354	12.4548	17.3575	15.6488	16.2219	20.2845	10.9137	23.5608	8.68111	5.48191	11.4145	15.779	10.6087	10.7962	10.4944
Apc2	Apc2	APC regulator of WNT signaling pathway 2	20.112	9.49361	10.4672	26.5958	18.106	19.0565	11.6545	21.6504	17.8683	17.7714	16.642	21.6631	20.2209	23.7701	25.4032	15.8231	16.2895	13.0212	6.97147	18.0367	16.0998	15.9315	21.1517	18.8349
Apcdd1	Apcdd1	APC down-regulated 1	5.73937	3.4112	5.83755	13.8228	4.56266	4.92506	6.31438	8.06396	8.99881	7.71391	12.7206	13.127	6.2688	16.3832	15.4893	13.3348	3.9193	3.80969	2.17474	6.57534	5.77337	4.81494	5.27464	4.39301
Apeh	Apeh	acylaminoacyl-peptide hydrolase	19.5066	10.4483	14.0672	20.5277	18.926	17.0844	17.3272	20.0697	15.2965	14.7193	19.5802	23.1721	15.7574	22.0875	21.9334	19.4573	16.6095	16.0689	9.35244	19.9565	16.2397	15.6066	22.3209	21.1873
Apex1	Apex1	apurinic/apyrimidinic endodeoxyribonuclease 1	60.825	49.7867	51.8849	95.096	71.0568	59.8436	69.0468	79.1195	79.413	58.7495	77.4938	92.1187	65.3958	93.9251	109.582	100.274	62.6198	62.9507	42.6375	70.9037	61.131	49.6273	74.1835	75.4764
Apex2	Apex2	apurinic/apyrimidinic endodeoxyribonuclease 2	3.7075	2.63915	2.34598	3.13511	3.06363	3.25854	1.70067	5.1036	3.41954	2.59708	3.76823	3.91138	2.7191	2.2962	4.70638	3.31849	2.51488	2.48686	3.30321	3.79538	2.93291	4.02808	5.36539	3.9576
Aph1a	Aph1a	aph-1 homolog A, gamma secretase subunit	37.4374	29.9095	25.8529	47.0422	35.3496	41.2888	33.3955	43.7687	37.2949	44.7659	44.9275	44.5493	36.3245	47.0585	55.662	42.3141	30.357	25.2373	24.8671	42.3463	45.9832	49.9648	52.2929	43.4539
Aph1b	Aph1b	aph-1 homolog B, gamma secretase subunit	24.1297	27.7551	22.4008	27.0086	26.787	32.5267	46.2911	31.7429	27.7718	32.3661	25.0729	31.7773	38.0986	28.043	31.679	37.3315	17.8844	14.7406	21.0755	26.4351	27.8313	29.9768	29.0271	26.3055
Api5	Api5	apoptosis inhibitor 5	34.0763	24.7199	23.7243	43.4968	32.4441	30.1731	18.0489	18.4475	35.4733	28.6033	33.8838	32.4557	28.8498	39.5725	16.5916	16.6374	28.9981	23.4145	22.8723	28.8373	30.4159	26.0767	15.8592	16.5131
Apip	Apip	APAF1 interacting protein	9.45752	9.33276	8.72645	14.4371	12.4147	9.40776	13.1701	9.71462	10.1213	8.16414	13.4963	11.1151	7.56251	12.4936	14.7849	11.7302	12.0182	12.1689	10.348	10.8509	11.5203	9.99319	14.4306	13.7021
Aplf	Aplf	aprataxin and PNKP like factor	2.85617	2.79326	1.63686	2.60521	2.3033	2.84673	3.466	3.49036	2.25677	2.44338	2.5469	2.56482	1.74409	2.53727	3.38667	2.29108	1.29046	1.00731	1.01023	2.04958	2.08682	2.56733	2.28798	1.25379
Apln	Apln	apelin	14.3184	7.67071	14.5167	11.6402	13.6654	10.0629	7.82886	11.5794	13.4189	11.9876	9.5538	11.7688	11.5616	10.7584	8.94765	6.84964	16.3183	6.59331	9.26932	12.7455	15.0542	12.8762	10.3298	9.91581
Aplnr	Aplnr	apelin receptor	2.33183	3.05183	1.95551	2.03763	2.13262	2.42857	2.67194	1.74484	2.79821	3.82042	5.59514	4.00433	1.58814	3.84019	4.78009	1.35333	2.52923	2.27007	2.71646	3.16742	3.21842	2.89755	2.86534	2.68869
Aplp1	Aplp1	amyloid beta precursor like protein 1	1074.41	1288.6	679.702	1017.14	1199.06	1429.49	940.131	1351.61	1167.17	1492.09	707.775	920.417	1369.97	982.965	1349.85	1013.5	512.255	626.734	478.23	1272.44	767.186	1349.9	962.188	942.061
Aplp2	Aplp2	amyloid beta precursor like protein 2	261.123	100.848	173.943	220.542	217.022	156.329	205.877	264.244	152.922	130.366	175.833	167.574	150.348	177.786	175.486	136.82	160.151	138.207	120.555	197.696	221.98	211.364	243.104	227.298
Apmap	Apmap	adipocyte plasma membrane associated protein	30.7054	20.0596	20.7551	32.9197	31.6651	27.0227	25.1252	31.3494	24.7013	19.9432	24.8192	24.5937	18.837	30.1784	24.8123	23.1463	22.5167	20.155	14.9472	28.6448	28.2763	25.413	25.3003	24.384
Apoa1	Apoa1	apolipoprotein A1	0.19219	0.80159	0.500786	0.0998288	0.0908086	0.494632	1.34482	0.14504	0.0971845	1.22491	0.41526	0.424333	0.854148	1.10758	0.395192	1.09953	0.275626	0.710045	0.43646	1.41062	0.625052	0.371718	1.98891	0.47127
Apoa2	Apoa2	apolipoprotein A2	0	0	0	0	0	0	0	0	0.428889	4.54384	0.154148	0	0.43835	0	0.14106	0.156384	0	0.368312	0	0	1.63152	0.162393	0.421886	1.59787
Apoa5	Apoa5	apolipoprotein A5	0.175239	1.02689	0.259344	0.841798	0.293365	0.946521	0.30126	0.322657	0.931121	2.28349	0.595909	0.954731	0.573306	1.37717	1.23977	0.421466	0.236845	0.515953	0.0587422	0.506037	0.284412	0.843095	0.134827	0.0459085
Apobec1	Apobec1	apolipoprotein B mRNA editing enzyme catalytic subunit 1	1.92915	2.40222	2.01583	1.23851	2.71384	2.05988	1.64001	1.85194	3.40267	3.90528	1.14245	1.64092	2.88889	3.11053	2.49361	1.99343	0.684689	0.780986	1.8	0.793815	2.09823	1.96446	0.907202	1.38248
Apobec2	Apobec2	apolipoprotein B mRNA editing enzyme catalytic subunit 2	0.686062	1.06969	0.100408	1.25904	0.82949	0.76438	0.569389	0.388257	1.04218	1.35163	1.04157	0.722022	0.76166	0.725827	0.742552	0.989675	0.772666	0.399068	0.459989	0.72045	1.1169	0.781718	0.506466	1.39524
Apobr	Apobr	apolipoprotein B receptor	1.11412	0.764897	0.955963	1.98195	1.01791	2.04273	1.71879	1.85195	1.48359	2.21479	1.00265	1.58568	3.01533	1.46506	1.11892	2.13409	0.481354	0.639584	0.319704	0.548809	0.502144	0.755816	0.72321	0.537853
Apoc3	Apoc3	apolipoprotein C3	0	0	0.139015	0.174677	0	0	0.385309	0.118271	0	3.40626	0.459992	0	0	0.143247	0.31823	0.469249	0.322693	0.13749	0.844901	0	0.173062	0.241553	0.528743	1.19825
Apoc4	Apoc4	apolipoprotein C4	0.805333	2.30659	0.847662	3.36828	0.714274	1.8072	3.2613	2.04285	2.92447	4.32556	3.73951	3.24905	3.00465	6.11394	8.51232	5.83953	1.20261	2.79404	1.1447	1.13708	1.75904	0.981981	3.0077	1.99179
Apod	Apod	apolipoprotein D	206.568	583.793	77.5928	336.018	338.65	611.797	100.139	194.054	477.159	623.753	277.671	174.048	264.496	248.766	473.31	141.949	197.895	269.177	383.178	869.829	558.005	1028.09	484.602	362.972
Apoe	Apoe	apolipoprotein E	2826.06	3409.98	3724.92	5014.37	3035.15	3459.78	5467.77	4734.2	6178.12	5578.67	5409.97	6213.38	5723	6617.93	6502.43	7420.97	4685.29	4453.01	3370.37	4424.15	3444.13	3777.88	4490.6	4171.21
Apol3	Apol3	apolipoprotein L, 3	1.70128	1.91026	2.10504	2.28627	2.21724	1.29904	4.75274	3.26736	3.8384	2.72452	3.64093	2.65067	2.18628	4.38964	3.10542	1.62113	1.83902	2.36154	1.79798	2.19292	2.48424	2.16091	3.11921	2.04589
Apol9a	Apol9a	apolipoprotein L 9a	0.713662	0.553663	0.646118	0.849309	0.338653	0.631295	2.0772	0.686281	0.745472	1.26665	0.566271	1.94139	0.832976	1.03248	1.06529	0.215908	0.719101	0.606778	0.402296	0.597725	0.753302	1.21011	0.726606	0.485576
Apold1	Apold1	apolipoprotein L domain containing 1	2.06101	1.29257	1.44853	1.77515	1.31052	1.34254	1.59817	1.77489	0.726058	0.872729	1.55179	0.836487	1.51369	1.22122	1.41954	0.394241	1.66879	1.55544	1.22455	1.43744	2.23205	1.95889	1.75775	1.39883
Apom	Apom	apolipoprotein M	1.75316	1.63725	2.13822	0.850462	1.59905	2.76523	2.19831	2.44426	2.30426	2.42674	1.80196	1.18045	3.44452	1.07677	2.47603	2.4692	1.82559	1.12124	1.14859	1.71398	1.40173	2.28712	1.61937	1.51101
Apoo	Apoo	apolipoprotein O	53.3579	52.8503	54.2327	58.515	54.9123	51.7944	41.4753	50.3675	51.3984	47.0782	60.0169	57.7037	40.0776	55.4294	37.6181	45.5774	52.6748	50.3597	51.1442	58.2461	68.2644	50.2358	45.1915	32.7394
Apool	Apool	apolipoprotein O-like	4.83001	5.97037	5.37834	7.33152	7.51601	5.70414	4.21713	5.30935	8.1026	7.38909	7.23346	10.119	5.76548	9.41567	6.52115	4.27548	6.50193	5.84053	4.47806	5.41735	5.45902	6.23887	4.16846	3.61259
Apopt1	Apopt1	apoptogenic 1, mitochondrial	17.6257	11.4206	9.78968	21.5997	19.8885	14.36	16.1377	17.8128	18.8402	15.5211	19.9983	18.7809	10.2193	12.3132	16.2894	16.6866	15.9098	12.0498	8.67655	14.544	18.3286	13.7304	23.3567	17.7265
App	App	amyloid beta precursor protein	902.299	442.879	519.856	854.373	889.286	688.296	401.958	806.994	540.794	500.006	585.968	478.008	538.9	495.096	661.118	442.274	645.917	584.995	432.757	784.293	736.177	692.045	908.525	864.372
Appbp2	Appbp2	amyloid beta precursor protein binding protein 2	17.4256	12.4906	12.2705	20.0181	15.8621	15.5313	10.2116	12.3296	16.3746	14.1688	14.7149	13.5877	11.5243	15.9047	11.0148	7.36221	14.8636	11.7499	9.20231	14.7497	14.9389	14.6875	11.6383	12.579
Appl1	Appl1	adaptor protein, phosphotyrosine interacting with PH domain and leucine zipper 1	22.174	10.8881	11.0588	27.6963	23.6679	17.0837	6.61284	13.866	18.7676	14.8466	15.2928	14.647	10.8028	16.7985	11.1422	8.20856	21.2603	12.9158	8.93972	14.5642	19.0457	13.3111	10.7034	11.3184
Appl2	Appl2	adaptor protein, phosphotyrosine interacting with PH domain and leucine zipper 2	14.5528	15.1448	12.7844	26.3091	15.9937	21.7487	8.01365	13.4388	29.6826	26.6078	18.4661	21.2795	19.3342	20.8874	18.9675	12.056	19.6289	14.2172	11.3019	25.0915	20.9559	23.6459	14.627	12.3904
Aprt	Aprt	adenine phosphoribosyl transferase	78.6412	97.1497	83.652	106.949	90.5785	107.317	116.445	118.222	109.714	117.634	110.751	134.555	109.611	124.734	128.571	136.411	85.1968	84.2325	76.0399	95.6921	90.7066	101.948	110.825	104.404
Aptx	Aptx	aprataxin	8.16972	4.32903	6.07166	12.614	7.19643	7.56144	5.24496	8.2825	9.2051	6.3398	6.62277	8.54923	7.11319	9.15099	8.52511	5.89998	10.2429	5.88155	4.79053	7.80256	8.90899	6.22929	8.62094	6.19135
Aqp1	Aqp1	aquaporin 1 (Colton blood group)	0.240483	0.226145	0.316897	0.381842	0.146505	0.475264	0.865141	0.473516	0.51211	0.527482	13.3865	12.8937	0.796306	0.698628	7.37515	0.34549	0.404071	0.904012	0.150799	0.113801	0.338621	2.17155	18.1746	0.0336967
Aqp11	Aqp11	aquaporin 11	13.1673	6.65743	8.84524	13.1541	10.0147	12.5756	9.72006	11.3269	10.7867	11.5997	11.2416	10.091	13.6558	6.99413	12.7432	9.16727	13.9996	14.1474	8.02176	15.5382	13.7745	10.5983	19.1443	15.1903
Aqp3	Aqp3	aquaporin 3 (Gill blood group)	1.63845	1.0763	2.10565	0.777292	1.10245	1.2126	2.2815	2.15004	2.21982	1.21178	0.947485	1.09321	2.62477	1.66109	1.06604	2.09018	0.501824	0.593373	0.673461	0.385818	0.440891	0.397022	1.16662	1.53994
Aqp4	Aqp4	aquaporin 4	52.3187	81.7798	58.2692	156.703	55.2212	93.9934	27.1854	37.999	175.214	159.03	151.225	136.362	144.678	152.942	67.3811	49.842	125.467	105.854	87.7936	129.751	127.162	117.545	45.3707	53.8524
Aqp9	Aqp9	aquaporin 9	2.87886	3.89581	4.52138	6.39789	2.98262	3.09932	2.79771	4.06533	5.56486	5.66803	4.86681	5.76678	5.68361	5.84129	4.89397	3.97813	6.61672	4.19501	5.46046	8.02592	6.48979	4.6026	4.85261	3.78574
Aqr	Aqr	aquarius intron-binding spliceosomal factor	11.7095	4.93904	6.25076	14.4733	9.73736	9.94281	6.6082	10.3514	8.47653	6.89613	9.93175	10.5356	8.64523	11.2484	10.8796	8.83369	8.12161	6.64288	4.17464	9.14287	9.12315	6.81303	9.04537	9.14033
Araf	Araf	A-Raf proto-oncogene, serine/threonine kinase	57.6637	44.3857	45.8377	66.8892	61.2046	53.2709	41.9619	59.9721	61.2883	48.4623	62.92	50.4742	43.1397	58.0966	52.7314	39.9998	66.5251	60.444	43.9395	70.3097	64.8792	54.7058	63.7184	52.1188
Arap1	Arap1	ArfGAP with RhoGAP domain, ankyrin repeat and PH domain 1	5.71523	7.08066	4.29037	9.92661	5.57377	9.1054	5.07852	6.92238	9.94118	9.54906	7.79537	7.61238	7.88764	7.69308	8.41399	5.35837	7.61869	5.87135	5.27589	10.5339	10.5342	10.5825	10.4548	6.90158
Arap2	Arap2	ArfGAP with RhoGAP domain, ankyrin repeat and PH domain 2	19.1476	16.3548	16.7324	22.2977	23.997	19.8492	7.24384	8.64003	24.1797	15.4861	8.23906	7.60629	12.6094	8.82523	5.82696	3.24589	17.2382	6.87569	8.52817	9.57563	12.2438	10.9789	6.61867	7.38203
Arap3	Arap3	ArfGAP with RhoGAP domain, ankyrin repeat and PH domain 3	2.01348	1.29254	1.30845	2.09188	1.87062	2.01066	1.8598	2.13895	1.28142	1.25445	1.12409	1.28674	1.97146	1.90176	1.40647	1.13397	1.46418	0.867625	0.578708	2.05975	1.74305	1.99772	1.88487	1.54987
Arc	Arc	activity-regulated cytoskeleton-associated protein	39.7084	11.8052	10.263	18.0822	73.0942	28.6193	42.9865	16.4067	26.1573	20.0192	8.95798	19.6317	103.863	15.3779	23.3608	24.0092	3.56515	1.57724	2.84389	5.43681	2.71529	6.30997	3.50423	4.55115
Arcn1	Arcn1	archain 1	54.9408	37.7342	33.4252	60.1701	53.6933	49.2149	31.8341	48.3176	51.2964	47.1404	48.7807	49.2871	44.9968	50.862	42.5455	35.794	42.5103	35.0851	27.8853	48.2709	45.1828	42.5356	38.8458	40.9438
Arel1	Arel1	apoptosis resistant E3 ubiquitin protein ligase 1	37.8942	15.9566	23.1684	43.3459	32.2763	29.31	26.907	35.8348	29.8774	25.4998	24.1167	32.4771	43.5779	36.2923	30.5672	28.3314	19.6271	14.2395	11.8741	19.5362	22.2701	19.8389	21.4784	22.0965
Arf1	Arf1	ADP-ribosylation factor 1	547.554	318.245	376.835	602.65	558.738	540.287	340.188	552.259	534.879	495.876	411.045	551.245	722.884	519.054	474.075	507.722	353.579	304.405	205.983	366.007	354.227	324.333	373.766	400.22
Arf2	Arf2	ADP-ribosylation factor 2	15.8091	16.1978	14.0423	20.8222	19.3844	18.1427	14.5596	20.8839	17.2791	12.9875	18.1383	15.4542	14.3358	17.4702	16.1648	14.2877	12.7332	12.5579	10.9995	17.1462	14.1999	14.6968	14.9664	16.9302
Arf4	Arf4	ADP-ribosylation factor 4	84.5131	75.9707	66.306	103.489	80.1646	85.6544	54.6809	66.477	103.237	93.2758	108.667	116.796	101.722	127.521	81.9433	75.9225	66.1317	66.9719	48.1016	80.2914	61.1345	70.14	49.4845	51.0947
Arf5	Arf5	ADP-ribosylation factor 5	378.384	358.337	365.472	313.841	370.003	336.766	597.164	467.138	277.527	297.671	321.768	392.502	375.324	370.863	395.667	420.036	202.991	211.42	238.965	245.688	233.084	243.808	297.909	321.843
Arf6	Arf6	ADP-ribosylation factor 6	51.5349	34.4249	34.0054	49.668	46.1648	39.6951	35.1098	39.5994	40.371	39.57	48.5039	38.7818	37.1311	40.0218	38.9446	26.0108	44.704	39.9213	34.7751	45.0349	48.5009	52.1703	47.9953	47.8213
Arfgap1	Arfgap1	ADP-ribosylation factor GTPase activating protein 1	62.9869	33.4829	48.2371	61.7144	62.5773	54.9252	48.9189	67.3861	39.379	34.4774	46.3037	50.0628	44.1646	50.2801	51.7602	43.0004	42.6978	39.4522	24.6679	49.4365	44.9678	41.0541	54.7716	50.4521
Arfgap2	Arfgap2	ADP-ribosylation factor GTPase activating protein 2	32.1824	23.4037	19.5808	40.2997	30.5506	33.0306	28.6154	35.4331	31.3488	28.401	32.3451	36.543	28.5506	39.4425	39.6601	32.1519	27.7189	20.7292	18.9423	32.5614	32.5767	31.388	38.578	33.8854
Arfgap3	Arfgap3	ADP-ribosylation factor GTPase activating protein 3	20.3759	14.6912	12.5528	18.7252	20.0491	20.3707	18.4514	21.9034	15.7437	13.2581	15.9135	14.9655	10.2102	18.0892	17.8291	12.9874	17.947	15.6554	9.3276	21.1165	17.9179	18.5935	20.9155	24.0073
Arfgef1	Arfgef1	ADP ribosylation factor guanine nucleotide exchange factor 1	16.2947	7.96159	10.4596	19.1939	12.7218	12.0237	9.80585	11.6651	10.9656	9.48189	12.6194	11.3811	9.11381	13.9674	9.3527	7.32452	13.7484	9.84325	7.77056	11.4264	12.806	10.4361	10.4256	9.82904
Arfgef2	Arfgef2	ADP ribosylation factor guanine nucleotide exchange factor 2	9.00385	3.60992	4.9421	11.8594	7.94238	7.1806	4.01172	7.79022	6.2653	4.94971	7.50385	6.91075	5.8454	7.75837	8.02221	5.47399	6.02701	4.45285	3.00252	6.76306	8.44073	6.8656	8.25159	6.15507
Arfgef3	Arfgef3	ARFGEF family member 3	3.12947	0.524809	1.17407	5.28917	2.16524	1.48845	0.789869	1.82051	1.97123	0.603971	0.738277	0.924934	1.01794	1.11786	1.2082	1.03395	3.71111	1.33839	0.449288	0.777014	1.69326	0.813411	0.762633	1.18509
Arfip1	Arfip1	ADP-ribosylation factor interacting protein 1	7.10061	6.59282	6.28713	11.7746	6.61142	6.70729	3.10887	4.45543	10.613	11.6146	7.06693	6.4541	9.03387	7.4023	5.35527	3.64975	9.64379	6.84256	4.06487	10.1914	9.52222	7.56373	5.7612	4.97545
Arfip2	Arfip2	ADP-ribosylation factor interacting protein 2	65.0904	49.3381	47.1406	69.8133	73.6481	68.3795	67.8642	84.0583	55.1925	56.225	62.5279	67.8423	60.0315	66.3028	68.5918	68.4053	51.935	49.579	36.794	62.2609	56.1379	54.2661	75.2332	65.3681
Arfrp1	Arfrp1	ADP-ribosylation factor related protein 1	35.4506	33.458	28.8319	43.8514	42.8021	41.1664	31.9932	43.0935	32.9864	30.9581	33.7243	36.9788	31.1722	37.2488	42.009	35.6102	33.927	30.8486	24.1117	32.7772	31.2219	35.4634	43.0901	41.8744
Arg1	Arg1	arginase 1	3.52401	9.37222	1.16794	20.7573	7.9221	7.62109	2.2511	2.34464	15.4054	1.77697	17.9381	24.1539	2.74019	31.8901	23.3653	29.389	6.61622	8.97967	15.5462	11.8415	13.364	12.9583	22.2018	12.8505
Arg2	Arg2	arginase 2	10.8896	11.7956	9.10692	13.2605	11.8736	12.9092	10.6214	11.2129	13.0123	13.5598	10.3447	11.9807	16.6425	10.47	6.81139	8.80412	9.87415	10.7593	7.84124	10.2227	6.3514	7.31303	6.64184	8.48707
Arglu1	Arglu1	arginine and glutamate rich 1	57.0295	37.6765	43.8122	70.1014	64.1175	52.4493	106.181	55.6181	47.9529	49.3935	65.2529	58.3845	49.1064	80.5827	57.8567	46.9788	40.4151	44.1734	36.6169	43.0134	57.9754	71.4669	45.1706	48.2979
Arhgap1	Arhgap1	Rho GTPase activating protein 1	34.9606	18.8559	21.6645	32.4606	33.0567	29.4652	22.5085	42.1468	22.045	17.3539	23.797	26.5704	21.6654	29.263	30.5035	26.52	20.6437	15.2105	10.0674	19.107	18.9081	18.4128	29.3682	28.3817
Arhgap10	Arhgap10	Rho GTPase activating protein 10	8.89137	2.25709	7.69697	6.43579	6.68977	4.27009	8.02313	12.3739	3.77792	1.46016	5.03687	8.22723	1.76578	10.0401	6.80916	8.8805	0.412013	0.345994	0.26878	0.513354	0.287227	0.880743	0.752133	1.10401
Arhgap11a	Arhgap11a	Rho GTPase activating protein 11A	0.723758	2.04017	0.324438	1.04587	0.892654	1.60047	0.173397	0.503885	1.40846	2.14945	1.03527	1.00722	1.35463	0.818231	0.794699	0.369501	1.00632	1.0465	0.966468	1.52668	1.58297	1.68074	0.639886	0.528472
Arhgap12	Arhgap12	Rho GTPase activating protein 12	7.68952	5.58323	5.94419	28.2086	8.35033	22.0801	3.64189	6.35915	27.5208	25.9206	10.595	14.4089	48.0084	13.4993	5.15042	10.2109	14.0811	9.37761	9.09224	14.0335	20.9507	13.3936	9.02447	8.88127
Arhgap15	Arhgap15	Rho GTPase activating protein 15	5.09191	4.16164	4.25295	1.44963	4.50533	2.78656	7.05105	2.85916	1.40217	1.18941	1.67215	2.36526	1.33386	3.04929	2.00719	2.53652	0.720718	0.491048	0.353784	0.654311	1.53534	0.780307	0.297435	1.10536
Arhgap17	Arhgap17	Rho GTPase activating protein 17	3.11589	2.67494	2.29682	4.06673	2.40974	3.37029	3.88241	3.45184	3.23281	3.48844	3.50236	3.46908	2.51715	3.69493	3.6081	2.46604	2.74307	1.89175	1.48588	3.61769	3.17726	4.03506	3.97771	2.61219
Arhgap18	Arhgap18	Rho GTPase activating protein 18	3.72538	1.68915	2.93998	3.55819	2.18359	5.1604	2.89063	2.22383	1.51728	1.35012	3.37466	2.24722	1.27648	2.36941	1.98683	1.05475	3.60051	2.6764	2.84747	5.70687	3.73533	3.76751	4.7194	3.49564
Arhgap20	Arhgap20	Rho GTPase activating protein 20	19.6651	7.044	11.6914	20.719	13.5917	10.4491	10.9981	15.8644	13.5241	8.20042	16.4216	17.2328	10.3524	22.3799	11.9428	12.4913	7.40297	6.52009	3.23116	6.94351	6.66401	5.40027	5.35516	7.26367
Arhgap21	Arhgap21	Rho GTPase activating protein 21	29.6591	15.1447	23.4967	49.1772	25.1316	32.7711	17.1677	30.0454	34.9818	24.8803	27.7859	33.0066	37.2774	36.3234	32.6794	26.8163	24.0841	15.8913	12.1998	22.7266	25.2613	23.0764	20.2356	19.0211
Arhgap22	Arhgap22	Rho GTPase activating protein 22	4.5773	6.43762	3.23611	5.27103	6.38685	5.1661	3.68018	5.58167	5.81155	4.38668	5.70328	4.24309	5.4287	6.80815	5.9119	3.45427	16.391	11.1997	7.79967	9.28222	9.81409	13.193	14.7981	13.1563
Arhgap23	Arhgap23	Rho GTPase activating protein 23	28.1747	32.0855	11.7291	33.4567	32.9262	50.6786	7.36309	30.525	50.4004	61.2286	17.3036	19.2893	34.5725	21.9243	33.4321	12.948	31.5047	20.1363	11.6512	40.153	30.2312	43.2668	27.4643	25.9869
Arhgap24	Arhgap24	Rho GTPase activating protein 24	4.98136	1.26426	1.15438	6.80388	5.29946	5.82796	1.12697	3.2059	2.0007	4.05932	9.2814	2.31244	1.82695	6.43255	2.97085	1.61833	15.4981	10.868	3.14768	9.04567	5.23761	5.17006	11.8094	9.84779
Arhgap25	Arhgap25	Rho GTPase activating protein 25	15.7876	17.8525	7.74248	3.5273	26.4581	18.4285	9.2053	12.6371	4.06774	5.85749	2.13279	1.99866	3.80984	2.89113	3.96104	2.68573	1.05385	1.57964	0.518439	1.63073	2.25252	2.67564	2.40504	1.822
Arhgap26	Arhgap26	Rho GTPase activating protein 26	4.47193	0.882755	2.0501	4.52976	4.69255	3.33766	1.592	4.39507	2.38962	2.08182	1.16604	1.27487	1.60912	1.85905	1.10867	1.13683	2.39024	2.02547	0.644452	2.21014	1.07168	0.817176	1.34594	0.618471
Arhgap27	Arhgap27	Rho GTPase activating protein 27	2.97819	1.17655	1.46606	3.11873	2.4948	2.1328	1.56773	4.45915	2.54195	2.21082	1.58763	1.05697	2.74628	2.01106	1.45423	1.07297	2.26901	1.60886	1.08526	3.60894	5.07914	5.68378	2.63048	1.6199
Arhgap28	Arhgap28	Rho GTPase activating protein 28	0.518926	0.563845	0.214486	0.935016	0.738435	1.01234	0.478766	0.46822	1.33038	1.54401	0.600161	0.29273	0.652833	0.29465	0.394819	0.225825	0.413748	0.343459	0.172944	0.752735	0.310113	0.803198	0.80804	0.615092
Arhgap29	Arhgap29	Rho GTPase activating protein 29	2.1568	1.20885	1.65952	3.34253	1.69482	1.46626	1.40784	1.363	2.34277	2.22435	3.38028	1.66273	1.5069	2.26541	1.68084	0.627929	2.39558	1.56281	1.81631	2.10583	3.22834	2.79673	2.26095	2.39303
Arhgap31	Arhgap31	Rho GTPase activating protein 31	1.74388	0.442481	1.07951	3.48347	1.50827	1.5953	0.531942	1.49254	3.5651	2.18906	1.53375	2.02682	1.70597	1.72773	1.7229	0.831458	2.43272	1.05168	0.378967	2.10573	2.24513	2.11453	1.35406	1.2793
Arhgap32	Arhgap32	Rho GTPase activating protein 32	57.4678	16.9305	41.3659	27.0042	38.7805	24.5418	33.6303	48.0201	19.4582	15.8306	17.1173	14.7448	16.4747	18.9247	16.2187	12.0028	24.5294	14.7632	14.2317	17.998	28.1862	20.7675	19.0536	21.2941
Arhgap33	Arhgap33	Rho GTPase activating protein 33	37.9963	21.931	33.1603	28.766	35.2229	29.0387	24.7624	65.4961	22.8329	16.1085	14.8926	27.797	29.7355	24.8918	21.2815	23.515	18.9009	14.443	5.25254	10.6534	5.58469	7.00175	19.2626	19.1983
Arhgap35	Arhgap35	Rho GTPase activating protein 35	34.6316	17.965	22.2466	38.8586	29.1568	26.4706	23.0695	36.7319	28.3273	25.1893	27.9946	27.0251	26.7189	29.3111	32.3462	23.9831	33.3134	24.4732	17.5974	30.1671	32.4786	25.8245	36.079	34.7662
Arhgap36	Arhgap36	Rho GTPase activating protein 36	0.0625622	0	0.0183211	2.84092	0	3.50494	0.0349215	0	0.381958	0.142282	0.639304	0.652268	0.0293981	1.0986	0.272955	0.4106	0.0987856	0.728172	0.11211	7.23481	0.794599	4.27218	0.229144	0.309608
Arhgap39	Arhgap39	Rho GTPase activating protein 39	19.0358	8.94912	11.3929	28.8823	19.1679	20.9364	13.0542	22.629	19.3814	16.6558	16.0697	25.8985	32.1173	25.0046	27.6246	23.9726	9.2484	6.63727	3.81939	9.57052	10.4512	11.0132	10.8058	11.9506
Arhgap4	Arhgap4	Rho GTPase activating protein 4	2.61668	1.82987	2.07098	3.81824	2.92137	3.8059	3.50039	3.38812	1.2185	1.24024	2.57395	2.479	2.70072	2.86649	2.90272	2.47838	1.3914	1.19378	1.54481	2.14614	2.65892	3.55886	3.46283	1.70739
Arhgap42	Arhgap42	Rho GTPase activating protein 42	0.655293	0.488899	0.342644	1.07993	0.407117	1.36728	0.156695	0.748147	1.56343	1.44407	0.857901	1.02915	0.687818	1.28306	0.697835	0.537383	1.35886	0.750075	0.186326	0.699645	0.577273	0.45133	0.695674	0.665989
Arhgap44	Arhgap44	Rho GTPase activating protein 44	76.3113	34.2348	36.5757	91.2679	90.5925	52.6332	19.1455	71.389	59.4994	40.7262	54.5246	53.8068	46.4908	58.6995	61.056	43.6646	97.785	60.4965	29.3329	78.3025	97.2709	60.7494	99.1019	89.2387
Arhgap45	Arhgap45	Rho GTPase activating protein 45	0.604413	1.39612	0.455173	1.91606	1.84471	2.60812	2.0268	3.37854	2.43269	1.73402	1.24465	1.34426	3.69891	2.15271	2.55692	2.2846	1.51857	0.851334	0.765549	1.52603	2.69235	3.76319	2.34213	2.6429
Arhgap5	Arhgap5	Rho GTPase activating protein 5	13.8514	5.31574	8.91271	18.3118	12.1488	11.4426	1.50921	5.55797	17.6899	11.405	11.4632	9.73031	7.85826	10.9567	4.95713	3.66552	21.9697	8.42451	4.55229	9.42372	15.3892	8.55183	3.91472	5.16959
Arhgap6	Arhgap6	Rho GTPase activating protein 6	1.81786	0.512154	1.26738	2.67914	0.742059	1.27896	0.62693	2.11855	1.31646	1.02772	2.737	1.69087	1.30016	2.30485	1.42875	1.78936	7.36174	3.35405	0.826907	1.77474	0.906631	1.05115	1.80017	5.67671
Arhgap9	Arhgap9	Rho GTPase activating protein 9	2.28967	2.11153	0.968566	1.61666	3.02471	8.30133	2.14686	2.07577	4.51412	9.89019	1.5625	4.65536	18.5955	3.24304	2.44374	5.14678	1.4137	0.931106	1.05243	1.54582	2.72073	2.05506	2.05078	2.57695
Arhgdia	Arhgdia	Rho GDP dissociation inhibitor alpha	315.39	335.275	246.834	266.324	341.209	316.484	298.159	393.641	283.826	305.504	258.413	310.876	310.233	300.847	361.018	298.662	241.39	255.24	165.974	297.723	228.06	271.518	343.349	337.511
Arhgdib	Arhgdib	Rho GDP dissociation inhibitor beta	6.78776	12.2377	4.6301	9.24551	9.61082	11.6276	18.0331	15.9121	11.5096	15.3391	10.0324	9.02355	17.6605	15.6188	14.0129	13.7982	10.1149	9.09822	5.97018	8.62811	14.6896	17.5351	12.2926	12.1301
Arhgef1	Arhgef1	Rho guanine nucleotide exchange factor 1	19.7419	15.2194	13.0807	21.651	17.8644	27.6985	14.2376	22.3465	13.8919	15.3681	17.0153	18.8901	16.174	21.8441	21.9102	15.6879	11.4822	9.29485	8.42152	20.2429	19.7931	23.1264	22.8263	15.9045
Arhgef10	Arhgef10	Rho guanine nucleotide exchange factor 10	9.09964	16.3225	5.52771	17.7682	12.574	21.6223	3.0166	8.7467	23.3253	28.9082	11.7056	9.89174	14.4265	9.87217	16.0801	6.05626	13.0992	8.99831	9.98039	25.8895	17.4019	24.0266	13.1815	13.4402
Arhgef10l	Arhgef10l	Rho guanine nucleotide exchange factor 10 like	21.8642	13.1267	15.9029	26.0073	19.1036	18.7966	14.333	22.8302	24.3656	21.1771	23.4954	20.4055	16.2912	21.1882	24.7586	15.9819	35.032	21.8288	17.8642	27.9785	28.3355	24.2252	33.8511	31.8309
Arhgef11	Arhgef11	Rho guanine nucleotide exchange factor 11	22.6236	7.14054	11.2065	22.7405	20.2377	19.1209	9.4764	23.2616	12.8893	12.6769	14.0943	15.4374	16.0508	18.7288	17.4661	13.4779	16.2094	11.853	6.34308	19.8022	18.5304	15.5009	17.9013	16.127
Arhgef12	Arhgef12	Rho guanine nucleotide exchange factor 12	9.37831	2.69334	5.355	16.4473	6.90566	8.5116	1.78695	7.33212	12.9375	7.04948	6.162	7.88085	8.01745	8.496	7.03858	5.273	14.1089	4.70729	2.27739	6.53001	9.54138	6.33428	4.69708	4.14584
Arhgef15	Arhgef15	Rho guanine nucleotide exchange factor 15	2.26644	1.99588	1.49505	1.37587	2.92672	2.89433	2.5514	2.37007	0.778411	1.65113	1.05868	0.884255	1.03064	0.805822	0.773003	0.533019	1.03665	0.804623	0.798085	1.66828	1.30805	1.25815	1.54201	1.50562
Arhgef17	Arhgef17	Rho guanine nucleotide exchange factor 17	24.4117	4.27101	10.9412	33.7387	18.3189	12.011	6.67435	20.8179	18.6416	9.58263	16.6184	20.1042	13.4993	19.4347	22.8358	13.9843	26.3099	15.7909	7.30472	23.3699	28.4336	17.8134	25.4711	25.2783
Arhgef18	Arhgef18	Rho/Rac guanine nucleotide exchange factor 18	10.2809	5.54792	5.78919	9.7754	8.78385	8.49573	6.98239	11.1209	7.79899	7.93867	8.11698	8.8815	9.05206	8.47794	9.27502	6.33857	7.8598	6.70803	4.18995	7.69617	6.9299	7.46531	10.5888	9.04914
Arhgef19	Arhgef19	Rho guanine nucleotide exchange factor 19	7.1305	4.48977	5.46272	5.47478	5.59013	6.43464	3.66435	5.44029	6.43904	6.56116	4.2991	4.77507	5.42751	4.49686	6.05377	3.98587	5.19648	3.65232	4.10853	7.69909	8.93308	8.3617	7.00855	4.82022
Arhgef2	Arhgef2	Rho/Rac guanine nucleotide exchange factor 2	68.7619	38.7035	39.7461	67.0352	62.9436	67.6369	46.0653	64.6147	53.4082	59.2757	40.3293	58.5526	58.9777	58.4393	58.641	45.9614	18.9613	15.7694	14.5711	34.9898	34.3135	40.0116	30.3396	27.3331
Arhgef25	Arhgef25	Rho guanine nucleotide exchange factor 25	106.885	58.7514	88.6592	143.252	102.16	107.582	114.381	118.584	108.754	80.7863	125.534	215.6	206.051	187.063	193.079	181.452	55.0111	63.4546	31.3071	66.9131	42.6553	41.746	73.7833	67.0013
Arhgef26	Arhgef26	Rho guanine nucleotide exchange factor 26	3.73749	2.35552	3.35574	8.77538	3.74041	6.22232	1.22419	3.51628	8.73171	6.39305	5.04945	8.20916	10.3753	5.80989	4.48914	4.65404	8.72234	4.03305	1.90744	4.7895	4.1195	3.7871	4.0343	2.77558
Arhgef28	Arhgef28	Rho guanine nucleotide exchange factor 28	5.15526	5.7427	4.13304	8.84903	8.44805	8.45703	4.26698	5.82556	8.74391	7.82542	6.35053	6.29361	10.0162	5.54813	6.00996	4.7399	7.33418	6.66367	2.50597	7.77257	5.1724	4.96	5.26915	5.02281
Arhgef3	Arhgef3	Rho guanine nucleotide exchange factor 3	25.3697	15.5995	14.218	22.6164	30.1014	22.7075	19.5296	21.8803	15.8179	12.447	17.0545	17.1942	16.5642	20.8908	15.0513	14.6873	11.324	5.90516	6.71459	9.60387	13.5021	8.76067	10.2942	7.65523
Arhgef33	Arhgef33	Rho guanine nucleotide exchange factor 33	0.74421	0.576361	0.837149	1.10271	0.645072	0.448297	1.57379	1.1784	0.890004	0.913241	1.22038	1.74488	0.953913	1.32718	0.91477	1.43936	0.920755	0.882007	0.224631	0.631372	0.772998	0.356131	1.4625	0.709631
Arhgef37	Arhgef37	Rho guanine nucleotide exchange factor 37	2.44964	2.44247	1.51344	2.85215	2.50098	3.25774	1.33247	2.36324	2.40393	2.5674	2.65599	3.77528	3.59662	4.52592	3.41314	2.51274	1.39007	0.675385	0.952761	1.51917	1.19101	1.75616	1.37597	1.06789
Arhgef39	Arhgef39	Rho guanine nucleotide exchange factor 39	7.58509	11.7782	6.64826	8.26537	8.47728	11.2429	8.69107	8.14547	8.74692	10.4474	8.717	8.46595	6.81093	8.50885	8.02873	7.07686	6.61867	7.32551	6.72833	9.55305	8.00152	12.3245	8.54829	7.81169
Arhgef4	Arhgef4	Rho guanine nucleotide exchange factor 4	161.049	80.1662	106.344	127.449	162.066	115.849	85.6664	166.388	116.007	94.5031	93.1696	109.264	92.4525	108.867	107.378	91.2366	115.673	91.5335	31.7359	110.955	73.8193	67.2037	96.9387	88.9681
Arhgef40	Arhgef40	Rho guanine nucleotide exchange factor 40	5.20625	2.88273	3.82655	10.0856	4.50991	6.90951	3.49508	6.30499	5.56437	5.73575	7.88468	6.37808	6.56891	7.55625	7.68444	5.23866	8.06922	6.46544	5.26412	11.7396	12.9973	11.6701	14.0432	8.32239
Arhgef6	Arhgef6	Rac/Cdc42 guanine nucleotide exchange factor 6	1.65346	0.656513	0.646976	2.74255	1.56481	1.37291	0.437658	1.79272	1.41774	1.33993	1.02025	1.91923	1.40198	1.41346	1.94533	0.977424	1.65689	0.488783	0.25042	1.88706	1.23596	1.80493	1.0378	0.648262
Arhgef7	Arhgef7	Rho guanine nucleotide exchange factor 7	37.1302	10.4814	20.6728	40.6653	32.169	23.8716	17.9085	45.0881	28.915	20.1156	22.5935	31.0638	25.6075	32.014	29.1828	26.2045	21.7434	12.3354	6.53141	21.4757	22.1331	13.7449	19.3917	18.2609
Arid1a	Arid1a	AT-rich interaction domain 1A	14.268	8.62497	10.1068	20.478	13.6569	14.5925	11.1273	16.0735	13.4841	11.6296	11.8176	13.1223	13.9856	14.3509	14.0554	10.0192	14.5602	8.92845	6.30691	12.3856	13.2482	13.1903	13.7187	12.9034
Arid1b	Arid1b	AT-rich interaction domain 1B	16.7831	9.53575	12.7758	25.4546	12.8282	14.0343	11.8265	14.0315	16.9274	10.7932	15.891	21.5923	16.5835	22.6585	17.863	14.2735	8.68766	7.75864	7.80604	12.8663	14.186	12.9678	10.8428	8.70881
Arid2	Arid2	AT-rich interaction domain 2	2.79252	1.07417	1.31105	5.36238	3.00438	3.04858	0.574071	2.20054	3.42774	2.51497	2.67106	2.15765	2.28973	3.43558	2.44681	1.28924	3.2427	1.81317	0.780376	2.46173	2.60166	2.07488	2.03977	1.66573
Arid3a	Arid3a	AT-rich interaction domain 3A	3.00405	0.504477	1.22218	4.39283	2.77863	1.50613	1.16122	2.26142	1.61656	0.937224	1.9711	1.84064	0.951147	2.6118	1.86914	1.47578	1.28084	0.585974	0.271121	0.846133	1.51205	1.17076	1.01338	1.01176
Arid3b	Arid3b	AT-rich interaction domain 3B	2.86114	1.26384	1.16736	2.15662	2.9063	2.46171	1.29125	2.0373	1.59286	1.35415	1.53223	1.91369	1.38463	2.05667	1.88463	1.2246	0.546662	0.699932	0.568378	1.41828	0.81724	1.04229	1.35999	0.762599
Arid4a	Arid4a	AT-rich interaction domain 4A	8.35562	4.47633	4.83706	10.7357	8.08997	7.346	4.61786	7.27294	6.53709	4.66662	7.04095	6.43475	5.4459	8.4479	5.97694	5.49233	6.36708	6.01029	2.44161	5.01645	4.96072	4.06559	4.59426	5.07566
Arid4b/84481	Arid4b	AT-rich interaction domain 4B	2.07534	0.0275354	0.708044	3.93931	1.91818	1.5334	0.0222427	1.53555	2.66852	0.794413	0.463851	0.715071	0.40853	0.298163	1.62479	0.103059	2.58981	0.91895	0.160287	0.97279	2.45421	0.536236	0.996885	0.777392
Arid4b/ENSRNOG00000016391	Arid4b	AT-rich interaction domain 4B	6.60662	6.70718	4.63503	8.0056	6.79202	9.11391	3.07643	3.52852	5.97096	7.23798	6.67298	5.98152	5.06299	7.63718	2.96695	2.87517	4.79492	4.32198	3.29419	6.36138	6.04806	6.56296	3.0321	3.15514
Arid5a	Arid5a	AT-rich interaction domain 5A	3.91812	2.91285	3.12605	12.4401	4.64227	4.45661	3.21788	5.08571	7.43929	5.03564	8.2197	5.71857	5.41661	5.30376	14.1232	4.08535	13.3662	6.95224	11.6483	13.2471	21.7236	16.6736	25.624	20.1046
Arih1	Arih1	ariadne RBR E3 ubiquitin protein ligase 1	18.5249	12.1566	14.0386	20.4227	16.3989	15.6155	8.72046	12.089	15.7125	13.0883	16.95	14.4023	12.8716	15.7711	9.51714	7.60992	16.3583	13.5803	11.3217	15.1021	16.0507	14.2241	10.6809	11.3227
Arih2	Arih2	ariadne RBR E3 ubiquitin protein ligase 2	20.5164	12.9246	12.4086	23.9801	20.9286	16.9392	17.3192	21.7942	17.2278	14.9203	17.3903	19.1051	14.841	22.3223	17.8002	14.0788	19.5493	14.4494	9.61471	20.0122	17.8801	16.4553	20.4113	19.3249
Arih2os	Arih2os	ariadne homolog 2 opposite strand	0.779883	0.707777	1.21572	1.06664	0.575965	1.58951	0	0.645626	1.57246	0.9292	1.50802	0.129527	0.956296	1.40904	1.27219	0.383951	1.29445	0	0.153837	0.679333	1.5148	0.660446	0.807091	0.356497
Arl1	Arl1	ADP-ribosylation factor like GTPase 1	85.982	43.0824	56.9386	95.5875	86.923	78.2865	45.4376	75.5664	77.2999	63.825	76.6611	74.289	71.1338	70.9437	67.2986	59.7571	66.9444	56.7246	39.4211	72.9487	74.7566	64.5163	64.4085	61.5063
Arl10	Arl10	ADP-ribosylation factor like GTPase 10	15.3916	4.94016	7.98767	16.4598	15.8001	13.3993	5.00426	21.5385	6.38888	4.59934	7.06473	8.43942	4.48958	11.9543	10.908	7.04919	9.29191	11.2177	3.05812	10.9509	4.97913	6.40641	12.9071	11.5213
Arl11	Arl11	ADP-ribosylation factor like GTPase 11	0.709932	2.38469	0.522938	1.41807	1.8416	2.51846	2.8207	1.8686	1.29935	2.25289	1.31378	1.02015	2.34825	2.28528	1.56926	1.27792	1.48491	1.03974	1.43411	1.66017	2.51778	2.39979	1.97108	1.91932
Arl13b	Arl13b	ADP-ribosylation factor like GTPase 13B	4.3836	3.48868	1.91193	6.1028	2.5259	5.27562	1.78775	2.68018	3.40689	3.94962	3.55655	3.66043	3.08945	4.12725	2.83955	1.63502	3.52014	2.54864	2.42553	2.58578	3.21017	4.26424	2.91492	2.59921
Arl14ep	Arl14ep	ADP-ribosylation factor like GTPase 14 effector protein	22.793	12.2171	13.2844	29.3516	22.6714	19.5218	10.3988	15.4869	18.6991	13.5339	19.0998	18.0506	14.502	20.6036	16.004	14.6414	23.7991	14.8144	12.9318	19.9557	25.3132	17.8754	18.123	16.7115
Arl15	Arl15	ADP-ribosylation factor like GTPase 15	8.80389	1.35333	6.67555	35.6411	8.0029	15.8737	4.6025	9.26596	20.2965	17.764	8.34151	16.6284	43.2523	14.6969	18.1218	18.2952	4.76294	1.95499	0.482132	2.32992	3.33128	3.27233	6.01651	3.29511
Arl16	Arl16	ADP-ribosylation factor like GTPase 16	56.7701	54.0129	49.8464	66.6491	76.4657	61.2825	55.932	69.9082	57.9637	48.8217	62.707	64.3448	55.9538	65.101	63.7061	63.4917	53.651	56.4929	46.5419	66.7075	50.6286	49.5931	65.2049	57.7969
Arl2	Arl2	ADP-ribosylation factor like GTPase 2	101.97	136.959	84.1074	96.8994	113.048	138.526	146.632	140.55	110.317	133.516	89.7194	95.7538	105.84	89.8689	117.259	97.3532	83.0956	96.296	77.6379	135.05	90.6478	111.585	138.987	124.749
Arl2bp	Arl2bp	ADP-ribosylation factor like GTPase 2 binding protein	217.279	170.215	190.127	193.99	226.215	189.145	178.544	232.362	198.488	193.058	154.879	176.169	186.209	187.885	170.138	153.94	160.571	131.795	99.5659	158.486	153.044	145.57	153.442	143.488
Arl3	Arl3	ADP ribosylation factor like GTPase 3	343.802	442.215	391.469	292.79	357.652	329.42	509.835	351.207	315.27	326.133	322.386	340.149	341.586	324.552	305.096	302.154	288.867	300.256	293.885	273.931	283.635	278.422	249.858	249.415
Arl4a	Arl4a	ADP-ribosylation factor like GTPase 4A	16.7455	15.2267	18.848	14.6358	18.6378	13.8215	17.0951	23.4492	10.3151	12.6422	20.0893	14.6436	6.46805	11.8851	9.49808	6.22635	19.4724	22.6279	11.3489	12.7815	11.8783	11.6147	18.5206	12.1433
Arl4d	Arl4d	ADP-ribosylation factor like GTPase 4D	41.4533	27.836	25.5327	15.9054	44.4747	28.3273	40.366	40.8492	12.4008	13.6792	14.2537	19.5174	15.0004	13.1623	16.6161	17.7584	3.07716	3.09354	3.25653	5.13603	3.63947	4.06618	4.29713	8.37946
Arl5a	Arl5a	ADP-ribosylation factor like GTPase 5A	17.922	9.14003	12.6161	21.9313	15.8036	14.8107	6.42598	10.2534	17.0569	11.1119	15.4082	11.8045	11.4102	16.4456	7.87522	7.03404	24.3503	11.6424	7.19123	12.3331	18.1448	10.4745	9.72988	10.1344
Arl5b	Arl5b	ADP-ribosylation factor like GTPase 5B	2.89602	1.34036	1.19737	3.45326	2.67637	2.28779	0.953797	1.71515	3.05332	1.75666	2.27363	1.81793	1.51034	2.47567	1.39585	0.93611	2.79673	1.53076	0.631745	1.77087	1.68162	1.54475	1.24848	1.85344
Arl5c	Arl5c	ADP-ribosylation factor like GTPase 5C	2.49276	1.23861	1.17926	3.83754	2.02584	2.80409	1.53291	3.13826	4.18061	3.85191	0.964557	3.11802	9.18852	3.27953	0.809573	4.93858	0.410753	0.241243	0.769185	0	0	0.104908	0.533277	0
Arl6	Arl6	ADP-ribosylation factor like GTPase 6	33.4266	24.7885	29.5021	37.8213	29.5047	20.2519	17.0132	26.0084	30.9835	17.5866	37.6892	38.0277	17.5235	41.3608	21.7695	23.6112	27.7613	29.6451	15.8626	26.5806	15.8174	19.2126	15.4353	18.2883
Arl6ip1	Arl6ip1	ADP-ribosylation factor like GTPase 6 interacting protein 1	144.389	145.267	117.616	163.795	158.442	150.796	128.88	139.056	138.5	131.651	161.228	150.051	133.16	148.966	141.433	118.63	142.066	168.051	118.327	152.513	132.337	148.125	152.223	173.927
Arl6ip4	Arl6ip4	ADP-ribosylation factor like GTPase 6 interacting protein 4	82.0847	88.8279	73.9325	78.6894	88.2217	84.208	106.452	83.494	61.2108	68.7738	74.0697	66.8411	76.7341	59.8414	75.3193	70.7967	81.8862	110.111	84.4588	105.448	96.9008	98.4148	115.321	109.746
Arl6ip5	Arl6ip5	ADP-ribosylation factor like GTPase 6 interacting protein 5	159.067	116.046	132.534	174.696	164.913	149.717	168.682	164.863	139.192	122.117	178.459	175.284	129.938	174.421	180.071	159.633	143.068	126.15	119.298	144.32	159.79	142.836	159.502	145.089
Arl6ip6	Arl6ip6	ADP ribosylation factor like GTPase 6 interacting protein 6	3.66762	1.71268	2.51674	3.26873	2.73223	2.83328	1.59266	2.28213	4.14297	3.48401	5.12699	3.31726	2.17575	4.54138	3.01544	2.25001	3.53404	2.6697	2.12002	3.49318	3.81032	2.6103	2.32641	1.76296
Arl8a	Arl8a	ADP-ribosylation factor like GTPase 8A	226.327	215.853	177.685	212.454	243.526	232.921	214.932	248.714	181.21	199.822	203.394	185.089	191.328	194.102	238.748	172.679	205.846	209.512	190.183	237.065	218.89	245.523	323.518	307.287
Arl8b	Arl8b	ADP-ribosylation factor like GTPase 8B	198.131	134.547	151.034	178.043	173.718	161.067	107.548	115.043	143.245	123.042	152.164	151.746	160.256	161.381	100.074	92.2398	125.973	122.184	102.547	132.067	135.122	129.909	90.3402	100.74
Armc1	Armc1	armadillo repeat containing 1	35.4659	20.2452	23.9648	39.8061	37.4212	26.6655	19.1201	25.5095	32.1261	24.2269	27.7411	28.1105	24.2437	29.6594	22.4425	17.6654	31.0026	20.9032	10.6597	23.8648	26.528	19.9805	19.9857	18.9207
Armc10	Armc10	armadillo repeat containing 10	27.4118	25.1378	19.6925	24.8154	31.6893	28.038	33.4821	33.1094	20.9588	20.5205	19.4101	27.25	26.0998	26.8849	26.7985	26.9178	13.4829	11.0969	10.1706	18.7577	13.0744	15.0583	15.01	13.7626
Armc2	Armc2	armadillo repeat containing 2	1.99414	0.616467	1.05723	1.40279	1.4817	1.83146	1.03335	1.777	1.51383	0.935611	1.88346	1.80349	1.22927	1.70964	1.35904	0.699896	1.19493	0.592582	0.524939	1.53788	1.46707	1.26077	1.79142	1.4132
Armc3	Armc3	armadillo repeat containing 3	0.382174	0.253014	0.106367	0.118308	0.185612	1.44322	0.367074	0.235896	0.147334	0.11682	1.44033	1.73348	0.272962	1.33252	0.639883	0.181296	0.245116	0.211695	0.313799	0.510261	0.183604	0.606387	0.342563	0.211578
Armc5	Armc5	armadillo repeat containing 5	13.986	13.5806	9.08048	17.2424	12.6697	15.8955	16.2159	17.6052	12.7837	13.876	13.593	13.4051	15.7358	16.9356	17.4807	13.3806	10.4466	9.18333	8.19467	16.2575	16.5528	20.8839	19.7823	15.6283
Armc6	Armc6	armadillo repeat containing 6	16.6507	13.1572	13.0409	15.917	18.5533	14.1283	21.9405	20.5376	12.7846	12.6377	18.5514	17.5182	13.5388	19.3995	23.5831	18.3317	16.9368	14.4425	12.7066	16.0121	13.5954	13.3043	26.9925	23.032
Armc7	Armc7	armadillo repeat containing 7	6.03802	3.34887	3.53777	4.64198	3.88084	4.38042	5.43086	7.3137	3.51708	4.49657	5.67615	7.36705	4.50854	5.46447	5.12618	4.06916	4.29533	5.1395	2.40296	5.89542	4.56293	4.7239	4.64838	5.15077
Armc8	Armc8	armadillo repeat containing 8	23.5448	11.5641	14.8095	28.5526	22.4556	19.0858	12.5469	19.46	18.2373	15.0001	15.2759	18.413	17.8921	19.0157	15.4034	12.7578	18.6894	15.4478	9.08958	15.7896	18.2916	14.514	13.5659	13.9769
Armc9	Armc9	armadillo repeat containing 9	29.6399	17.4861	22.9783	29.4696	26.9283	22.1004	30.3068	33.2956	18.8528	16.0168	24.6947	29.5703	19.3394	32.1753	35.0931	28.2347	14.1304	14.8822	10.275	20.1486	16.0977	15.9198	19.8849	16.6241
Armcx1	Armcx1	armadillo repeat containing, X-linked 1	3.23561	0	0	0.905282	1.39502	0	0	2.87636	6.2e-05	0	0	0.278962	0	1.39971	3.25808	1.66134	0.319001	0.562887	0	1.88122	0	1.8471	4.0926	1.18121
Armcx2	Armcx2	armadillo repeat containing, X-linked 2	39.4941	29.2654	28.7379	39.6416	41.3128	31.0346	21.0689	35.6959	26.821	22.6592	29.7261	31.7033	20.1179	29.1176	28.1571	21.0298	39.6238	39.8746	23.1309	41.0538	31.6129	27.5268	37.0361	37.3943
Armcx3	Armcx3	armadillo repeat containing, X-linked 3	89.7799	56.1456	55.2692	91.4842	91.1441	71.3468	41.5033	57.1523	65.5074	55.9963	59.1234	64.0903	47.1653	58.5129	44.2788	31.1175	67.5468	50.9784	40.6943	68.5085	80.7865	59.4966	45.668	53.0658
Armcx4	Armcx4	armadillo repeat containing, X-linked 4	7.09743	3.16839	3.96408	9.97947	6.29255	5.73593	3.53289	6.06107	5.05533	4.41991	6.88775	5.08878	4.55594	6.44154	5.56426	3.94065	7.66306	7.23338	2.74358	6.49962	4.85021	4.89191	5.2631	6.37918
Armcx5	Armcx5	armadillo repeat containing, X-linked 5	10.6375	7.66674	7.89297	8.19085	9.91271	8.68227	6.65953	7.73837	5.89638	5.51564	6.23189	5.34377	5.62945	7.3178	4.36195	3.95782	6.85849	8.70468	3.83235	6.93175	5.22481	4.92703	5.6095	6.12166
Armcx6	Armcx6	armadillo repeat containing, X-linked 6	10.1538	7.69168	6.44642	8.14895	11.0928	8.66549	7.44047	11.3323	9.58801	7.07157	8.92752	8.05484	3.46582	11.184	10.0769	6.00143	7.27114	9.19376	5.3403	10.2759	8.39483	7.80894	9.4329	7.29162
Armh3	Armh3	armadillo-like helical domain containing 3	8.97782	3.35967	3.64103	9.2173	7.31053	5.60285	3.30693	6.52796	7.56295	6.36918	5.15839	7.03352	5.52118	7.76593	7.37398	5.19271	8.1046	5.09042	2.38474	6.71746	7.58178	6.95591	6.52528	7.24207
Armh4	Armh4	armadillo-like helical domain containing 4	10.0615	8.07122	4.77697	12.9825	13.1183	11.7239	5.307	7.87792	10.1874	11.3966	9.36597	9.70459	5.73403	11.7516	11.0511	5.65835	6.96758	15.5374	5.58718	27.1222	13.5768	14.7058	11.225	7.77032
Armt1	Armt1	acidic residue methyltransferase 1	21.0959	11.9512	14.7926	19.9104	17.9207	14.9163	12.463	14.5941	14.1556	9.78793	15.9678	17.6659	13.6755	20.3621	12.3807	12.7619	12.3857	10.1565	8.49615	12.5972	13.1925	11.8892	10.5866	11.9044
Arnt	Arnt	aryl hydrocarbon receptor nuclear translocator	7.25802	2.81327	3.7109	8.37236	5.66486	6.69468	2.09425	5.19866	6.31113	4.89459	5.46906	5.34166	4.3718	7.1061	5.73835	4.39082	5.24093	2.86922	1.61883	4.76176	5.63093	5.47612	5.03261	3.96971
Arnt2	Arnt2	aryl hydrocarbon receptor nuclear translocator 2	61.7445	21.3054	42.4695	28.7725	51.5538	34.5538	41.524	80.4535	26.8719	23.9225	15.8434	21.2386	27.8397	24.9344	15.5369	16.631	12.5545	9.82374	4.57344	20.224	10.4135	14.5705	9.38385	12.5132
Arntl	Arntl	aryl hydrocarbon receptor nuclear translocator-like	24.4271	9.7022	14.5997	19.6185	19.5617	12.0901	18.3868	26.1091	14.9141	15.4326	13.3647	12.9375	13.4468	12.5219	15.5214	12.1185	17.3195	12.8866	10.8049	16.0003	18.1928	14.3151	19.7917	19.1841
Arntl2	Arntl2	aryl hydrocarbon receptor nuclear translocator-like 2	1.32555	0.7931	1.66609	0.993325	1.44119	0.539121	1.22193	1.09622	0.189446	0.129643	0.327201	0.378317	0.107376	0.610623	1.03005	0.557947	0.738425	1.08683	0.368074	0.685933	0.0514733	0.486667	1.5729	0.627384
Arpc1a	Arpc1a	actin related protein 2/3 complex, subunit 1A	500.412	476.309	462.676	641.709	491.474	569.308	821.12	532.348	581.524	523.003	592.931	672.874	717.189	659.015	612.337	660.637	560.08	608.115	486.586	477.511	442.1	417.269	570.049	661.072
Arpc1b	Arpc1b	actin related protein 2/3 complex, subunit 1B	7.30417	13.8043	6.60718	15.7214	9.96672	13.284	12.3456	13.5511	18.3917	19.3283	15.9778	10.4549	14.3188	15.0785	18.29	11.6796	24.6058	34.9839	18.9793	22.8861	23.1937	23.6121	32.8489	35.6892
Arpc2	Arpc2	actin related protein 2/3 complex, subunit 2	236.39	185.332	214.986	364.124	220.375	331.902	252.676	264.452	352.078	384.05	282.193	416.026	705.19	407.464	277.697	380.846	160.465	139.757	130.404	165.973	163.464	167.125	167.923	160.986
Arpc3	Arpc3	actin related protein 2/3 complex, subunit 3	213.686	211.122	192.86	223.395	237.147	239.007	348.381	258.804	214.18	219.882	209.645	267.552	273.052	227.425	275.211	316.993	146.537	146.36	151.019	152.071	154.017	141.806	189.209	190.35
Arpc4	Arpc4	actin related protein 2/3 complex, subunit 4	220.112	179.883	168.792	182.657	203.669	204.256	289.651	217.757	161.143	177.129	174.935	228.095	269.816	204.447	212.001	210.598	149.533	154.784	126.808	155.768	145.042	161.151	203.216	250.557
Arpc5	Arpc5	actin related protein 2/3 complex, subunit 5	74.4303	87.624	60.8257	145.679	88.522	121.214	54.6873	68.0169	129.318	135.987	109.43	179.314	205.937	125.582	126.931	129.983	70.0328	68.1441	55.7483	64.5964	62.4078	59.1324	58.1357	60.6512
Arpc5l	Arpc5l	actin related protein 2/3 complex, subunit 5-like	135.546	129.678	125.64	146.477	144.111	128.549	180.4	132.663	115.514	101.753	143.604	128.7	116.617	126.002	135.741	125.227	148.374	140.804	149.458	157.574	163.528	143.611	154.813	144.238
Arpin	Arpin	actin-related protein 2/3 complex inhibitor	11.0266	8.76956	7.76054	7.75153	12.898	11.17	11.3765	10.6782	9.16805	12.2161	10.7701	7.10368	10.6236	5.71742	10.7048	7.53403	12.1373	9.08919	11.0497	11.5514	13.0106	13.0234	14.4585	12.3116
Arpp19	Arpp19	cAMP-regulated phosphoprotein 19	88.4712	114.567	79.6978	105.884	110.691	132.367	103.831	72.6996	98.2152	132.961	83.0508	80.9852	105.773	80.7859	98.0291	85.4687	93.0455	87.627	70.4402	99.5724	98.0958	84.6346	84.2758	55.0704
Arpp21	Arpp21	cAMP regulated phosphoprotein 21	187.021	64.3603	177.647	71.4734	131.541	80.356	218.515	239.656	64.3579	75.2164	45.34	58.7354	47.0408	64.2915	47.5891	56.7571	29.1225	27.0536	19.8198	34.1245	38.0411	33.5665	47.2656	51.8915
Arr3	Arr3	arrestin 3	1.79508	0.439108	1.69022	3.56226	1.7704	2.95765	1.46904	1.04751	1.12269	0.213043	1.47379	1.65991	0.87129	3.31792	1.77468	0.490083	0.377203	0.157997	0.539667	0.161361	1.03469	1.68086	1.11759	1.05021
Arrb1	Arrb1	arrestin, beta 1	18.3423	3.10797	7.49478	33.1709	17.2825	11.3588	3.5903	11.8207	20.4825	12.3346	8.28625	10.4181	9.74206	10.9678	9.96953	7.27948	55.7789	18.2556	5.18533	12.4321	24.2534	10.2954	14.3113	17.6207
Arrb2	Arrb2	arrestin, beta 2	45.1696	36.5615	36.9643	46.8945	45.9127	43.3865	55.6662	60.483	33.9889	33.4144	48.0252	51.7124	48.2093	57.5942	51.4008	58.6305	26.423	30.0642	21.5431	38.9419	28.3792	36.1389	47.3856	40.0623
Arrdc1	Arrdc1	arrestin domain containing 1	10.0063	9.18689	8.26246	8.2799	9.90821	11.2993	12.137	13.6649	6.46317	5.4604	7.63376	9.22631	6.90046	8.13158	11.7329	10.2688	6.66489	6.6741	5.3597	6.58545	7.79625	8.26323	14.037	9.42457
Arrdc2	Arrdc2	arrestin domain containing 2	11.0262	14.2249	6.44134	20.062	11.9153	19.9878	10.6291	13.1185	20.1595	18.2373	15.1897	19.3915	12.338	25.951	29.7358	20.8773	6.06084	6.1209	4.79623	14.9646	10.1455	17.09	11.4317	8.17313
Arrdc3	Arrdc3	arrestin domain containing 3	5.85924	7.90449	2.19578	11.2003	7.85145	10.7015	0.780377	7.38285	11.401	11.5252	4.17662	3.33387	3.817	4.11148	6.03481	3.2154	8.14886	4.77656	1.11869	10.5506	6.77568	8.74818	4.19131	3.86008
Arrdc4	Arrdc4	arrestin domain containing 4	1.78511	2.32498	1.16657	2.59317	2.45725	2.94151	1.10317	1.52882	2.87233	2.66959	1.77146	1.91769	2.10847	2.23013	2.07087	1.2965	1.00871	1.11687	0.995759	1.59159	1.97795	2.17337	1.8627	1.69207
Arsa	Arsa	arylsulfatase A	20.1915	16.7061	14.7857	37.6814	17.0847	22.2487	21.2342	22.0639	23.4738	20.1212	31.3091	20.2583	23.0472	26.7938	32.714	20.5779	45.3667	26.541	43.2018	44.0263	68.2208	57.7465	81.3667	66.4946
Arsb	Arsb	arylsulfatase B	43.3915	28.0636	27.0599	50.452	48.9426	42.7055	24.6046	48.4559	45.8298	42.0619	33.9553	39.3329	31.4379	40.3273	44.2971	34.1533	31.5755	20.9498	15.3173	35.9694	29.8608	30.7139	30.008	29.6162
Arse	Arse	arylsulfatase E	9.76301	7.85854	6.86668	12.1043	10.3186	15.3791	7.90948	10.167	8.21058	11.3276	8.77284	7.48057	9.97717	7.99317	11.5391	5.66494	5.06288	4.01744	6.61808	10.5686	11.0805	15.3054	10.7766	6.21028
Arsg	Arsg	arylsulfatase G	5.48303	8.4227	3.74389	9.31012	7.42527	10.7363	2.83234	6.46722	10.4118	12.659	7.02868	7.71679	9.66369	8.229	8.08978	4.70536	7.47983	5.4261	4.58831	8.9396	6.47648	9.73029	7.6752	5.76536
Arsi	Arsi	arylsulfatase family, member I	0.512451	0.316606	0.300073	0.510357	0.254508	0.469194	0.126603	0.97591	0.846371	1.86937	0.553714	1.63389	3.89671	1.96336	1.1985	1.63376	0.153781	0.0331577	0	0.0598416	0.246901	0.288171	0.285705	0.106165
Arsk	Arsk	arylsulfatase family, member K	4.02153	4.76304	3.4357	5.90785	4.03683	5.55179	2.85286	3.29887	5.27467	5.76986	5.44416	4.82742	3.90772	5.03327	3.70826	3.23662	4.78745	3.91311	3.54019	5.02477	4.64956	4.71069	3.01834	2.7131
Art3	Art3	ADP-ribosyltransferase 3	3.86572	2.3001	3.45662	2.86025	3.84316	3.66774	5.83952	3.2225	2.24208	3.40943	1.88236	1.93476	2.7154	0.786037	1.61261	1.48031	0.789859	1.45162	0.839956	2.80924	1.57513	1.26239	1.80065	1.42166
Artn	Artn	artemin	0.60796	0.369009	1.02333	0.433745	0.128445	0.312792	1.72666	1.49198	0.872453	0.0461138	0.221583	0.451486	0.248899	0.836476	0.390073	0.610765	0.0928206	0.0884433	0.0453098	0.0798262	0.109929	0.0769537	0.138287	0.35359
Arv1	Arv1	ARV1 homolog, fatty acid homeostasis modulator	18.248	11.6549	15.6411	21.3473	15.6944	14.9197	30.7824	21.345	13.2461	12.7383	19.454	19.0154	14.1278	19.9973	21.1901	21.757	13.5755	13.8045	14.1681	19.9924	15.1356	20.2805	24.0362	19.4578
Arvcf	Arvcf	ARVCF, delta catenin family member	17.6306	8.00896	11.1761	17.7912	13.7302	13.9011	15.8945	21.0086	11.673	8.51183	17.3693	19.3353	9.82626	17.1092	22.1235	14.4338	16.712	15.6348	6.81763	14.395	11.769	10.95	23.9115	18.7743
Arx	Arx	aristaless related homeobox	30.8262	12.6548	17.5557	12.1794	30.6607	22.3058	14.541	31.2648	20.5637	14.8355	7.90638	16.8134	19.2488	17.4907	12.1952	15.1774	0.326221	0.151902	0.742092	8.24265	1.23648	8.01221	0.51569	1.11543
Arxes2/100360464	Arxes2	adipocyte-related X-chromosome expressed sequence 2	3.08584	2.83481	2.85038	5.96044	3.65452	2.99888	5.68593	18.2434	5.97059	1.22477	6.07934	4.55659	0.834993	9.19672	18.5466	19.5726	7.85248	4.75799	1.70152	3.17587	3.62574	3.83389	16.4832	14.1874
Arxes2/ENSRNOG00000046858	Arxes2	adipocyte-related X-chromosome expressed sequence 2	52.5311	74.261	42.9303	67.6886	63.451	66.1072	23.9228	25.6371	49.1605	44.4666	72.5522	63.0116	39.901	76.4387	24.2807	26.4953	65.8696	73.1255	39.0902	70.2421	45.0073	51.4426	28.163	36.5138
As3mt	As3mt	arsenite methyltransferase	8.94446	8.9257	6.26309	8.11587	8.14999	10.7194	7.71816	6.07176	6.64474	9.93698	7.35198	7.72627	8.12227	8.60021	6.60606	5.35068	8.96725	6.30147	4.07074	7.75178	6.93185	7.83525	6.72554	4.92642
Asah1	Asah1	N-acylsphingosine amidohydrolase 1	34.1495	33.3123	23.8304	40.4597	35.6246	37.7312	19.1793	24.0848	29.4985	29.8287	34.1993	32.1161	24.0816	32.3717	23.004	18.9442	28.4919	29.1288	21.2158	42.3815	34.3052	40.9398	28.1602	28.3926
Asah2	Asah2	N-acylsphingosine amidohydrolase 2	9.26029	9.59191	2.69651	5.14417	13.64	10.2097	1.52963	3.46281	3.5216	3.78566	3.25015	1.71971	1.99598	2.62483	1.73835	0.574203	3.03949	3.78518	3.36716	9.18556	7.08803	8.13394	2.29154	2.19044
Asap1	Asap1	ArfGAP with SH3 domain, ankyrin repeat and PH domain 1	49.0392	13.6364	28.6455	23.4908	44.3592	26.8289	20.1347	44.8898	20.8166	20.0072	11.7258	13.7249	23.6676	12.2452	13.4215	12.25	21.5861	11.738	6.59063	14.9163	19.5861	14.648	19.5719	17.3974
Asap2	Asap2	ArfGAP with SH3 domain, ankyrin repeat and PH domain 2	13.6678	2.9843	5.72288	13.7359	11.3525	12.3625	1.70012	10.6992	12.5412	11.0814	5.22942	6.16211	16.0597	6.08583	5.00436	4.55542	7.16606	3.21393	1.97952	7.14445	10.218	6.04523	5.06332	4.65925
Asap3	Asap3	ArfGAP with SH3 domain, ankyrin repeat and PH domain 3	0.54972	0.560131	0.164897	1.60509	0.509783	0.746435	0.425974	0.653583	1.62014	1.37184	1.55639	1.47846	1.18974	1.67577	1.47595	0.669448	0.307659	0.44534	0.312229	0.613259	0.251473	0.528539	1.34262	0.525829
Asb1	Asb1	ankyrin repeat and SOCS box-containing 1	11.7074	2.72945	5.61086	12.9596	12.2363	9.54066	3.5631	8.31576	11.4812	6.1425	7.29619	8.56555	6.09234	6.73072	5.4818	3.82764	8.64492	3.83302	1.28406	5.82149	7.22951	2.41888	6.0402	5.09624
Asb11	Asb11	ankyrin repeat and SOCS box containing 11	1.52466	0.209107	1.12243	0.131501	0.179191	0.398428	0.983427	1.706	0.775024	0.279762	0.291942	0.31667	0.365986	0	0.172174	0.093306	0.272418	0.370772	0.227908	0.157136	0.218812	0.129445	0.575351	0.618778
Asb13	Asb13	ankyrin repeat and SOCS box-containing 13	14.4217	3.15067	5.30561	15.7574	11.1891	6.95782	2.94545	9.42102	7.84244	5.6667	8.34203	6.92376	6.63668	10.9018	7.24974	5.48697	12.1184	5.36629	4.58727	8.15935	14.6372	8.39693	8.24965	9.44851
Asb14	Asb14	ankyrin repeat and SOCS box-containing 14	1.63588	1.02729	1.18339	0.713456	1.50602	0.991655	1.17848	1.43195	1.04053	0.399375	0.824982	0.839308	0.609453	0.349347	0.705405	0.387909	0.84445	0.644652	0.258478	0.733402	0.355938	0.559963	0.637283	0.763185
Asb16	Asb16	ankyrin repeat and SOCS box-containing 16	1.5727	1.33896	1.31065	2.36873	1.7127	1.5476	1.39644	1.42269	0.922864	0.989119	2.67586	1.72351	1.55097	2.14149	1.07267	1.21181	2.85075	1.67152	1.09579	1.71067	2.076	1.80197	1.80605	2.26566
Asb18	Asb18	ankyrin repeat and SOCS box-containing 18	0.0217883	0.181569	0.114818	0.6926	0	0.134596	0	0.131721	0	0	0.222423	0.0646975	0.0918436	0.0790691	0.119497	0.164363	2.88412	1.44597	1.94945	1.30493	4.44204	3.50725	5.47968	5.99747
Asb2	Asb2	ankyrin repeat and SOCS box-containing 2	2.58695	1.94537	2.16376	0.674825	3.33578	1.91635	4.76486	5.35541	1.27284	1.04475	1.18867	1.0363	1.81742	3.31181	1.37073	1.0881	0.68003	1.02555	0.568711	0.875815	1.45691	2.58182	1.96783	1.30399
Asb3	Asb3	ankyrin repeat and SOCS box-containing 3	12.1095	8.35466	9.4069	12.8846	10.2397	10.1184	8.47255	10.0966	9.68665	8.99205	10.8893	10.5123	6.8628	9.62956	7.47153	7.28893	11.3	12.6107	7.34591	10.7044	8.74897	10.7047	9.11848	8.61368
Asb4	Asb4	ankyrin repeat and SOCS box-containing 4	0	0	0.0468874	1.49873	0.0398101	2.05556	0	0.0134814	0.902185	0.0650951	1.48043	0.171439	0.100355	0.339219	0.784815	0.0404352	2.06422	1.96024	2.85362	3.09759	5.37381	3.27957	3.11731	1.40962
Asb5	Asb5	ankyrin repeat and SOCS box-containing 5	2.05387	1.08086	2.59034	2.34199	0.986865	1.16161	1.14941	2.04352	2.0203	1.13733	1.30319	1.30705	1.49888	1.74428	1.15953	0.887072	1.34119	1.08787	0.808743	1.7266	1.28211	1.86953	1.02666	0.955625
Asb6	Asb6	ankyrin repeat and SOCS box-containing 6	27.9807	17.4451	17.4496	24.8524	25.4486	22.9339	21.9232	28.7812	18.0868	18.692	21.3497	20.9518	20.8069	25.2696	25.0541	23.5693	17.59	16.3996	12.5149	20.7429	19.5009	19.1015	22.4096	22.0376
Asb7	Asb7	ankyrin repeat and SOCS box-containing 7	6.9299	4.85046	4.75642	8.81277	6.15718	5.43183	4.03272	5.62096	5.62536	4.31772	5.53859	5.90046	4.82275	6.30774	4.47631	4.22122	5.91001	4.68671	3.1047	5.26388	5.67573	5.09082	5.00174	5.96645
Asb8	Asb8	ankyrin repeat and SOCS box-containing 8	57.4712	40.9225	37.8303	70.3061	59.204	55.6965	43.4024	58.866	61.9487	54.6484	56.0183	60.3842	57.9621	61.7664	65.2867	55.3587	57.0845	47.9663	34.931	62.7908	56.9867	56.5966	61.2452	61.1529
Asb9	Asb9	ankyrin repeat and SOCS box-containing 9	0.805811	0	0.476191	0.189919	1.00787	0.617885	1.4198	0.737875	0.337205	0.150937	0.075966	0.0619906	0.114139	0	0.176317	0.0980019	0	0	0	0.0819276	0	0	0.0840321	0.0906609
Ascc1	Ascc1	activating signal cointegrator 1 complex subunit 1	20.5238	16.9694	16.4074	20.9619	19.8994	17.8339	25.6364	27.1933	17.4615	17.5221	22.0633	22.9319	15.4214	19.8579	25.1281	24.3078	16.1442	17.4319	19.4231	21.1641	20.0009	20.2237	23.3689	23.681
Ascc2	Ascc2	activating signal cointegrator 1 complex subunit 2	4.42373	2.07266	1.99284	6.92859	4.81962	5.14474	2.53587	4.18571	5.17514	4.68778	3.82788	5.65808	5.41079	7.64485	4.44682	4.54676	3.00486	1.80925	1.59994	4.24862	4.79279	4.34724	4.74408	3.4746
Ascc3	Ascc3	activating signal cointegrator 1 complex subunit 3	3.51892	2.17076	2.22082	4.35402	3.09372	2.52569	1.50164	2.39217	2.26772	1.83162	2.85482	3.22152	1.96266	2.82727	2.27355	2.03531	3.51297	2.17606	1.76353	2.23845	2.69976	2.41	2.51277	2.14005
Ascl1	Ascl1	achaete-scute family bHLH transcription factor 1	3.69306	3.29716	2.16235	4.6765	1.96439	4.6169	1.94006	4.65114	5.52387	7.49085	1.41052	1.76244	2.50174	2.87182	3.25491	2.45409	1.81125	0.959751	0.668705	2.18269	1.57338	1.70251	0.660964	0.982837
Ascl2	Ascl2	achaete-scute family bHLH transcription factor 2	0.881991	1.18153	1.21731	0.308069	0.891488	1.72988	2.97375	1.17453	0.212796	0.727298	0.643166	0.592335	0.944427	0.83833	0.72007	0.507063	0.709074	0.733563	0.901962	0.992994	0.592037	0.478325	1.63663	0.763073
Ascl4	Ascl4	achaete-scute family bHLH transcription factor 4	0.535986	0.435534	0	3.43958	0.711255	0	0	0	0	1.33454	1.08667	1.28489	0.882787	1.1608	0.142039	1.88965	0.437488	0	0.379902	0.167852	0.704272	0.163554	0.849582	0.146278
Ascl5	Ascl5	achaete-scute family bHLH transcription factor 5	2.34167	0.300083	0	0.71959	0	0	1.54612	0.874802	0	1.0504	0.637461	0.218506	0.405325	0.264674	0.196419	0.217085	1.09205	0.254108	0	0.114864	0	0.222983	0.587365	0.806176
Asf1a	Asf1a	anti-silencing function 1A histone chaperone	11.2731	12.6148	11.4484	14.3885	14.5232	14.5219	13.9517	11.6927	15.7606	13.8172	18.0986	13.0369	11.5893	15.2731	12.8309	12.0577	16.8349	12.4922	12.5483	19.9693	20.7746	18.2802	12.8527	13.3782
Asgr1	Asgr1	asialoglycoprotein receptor 1	0.464099	0.0602928	0.662243	2.02557	0.388448	0.715906	1.20342	0.785153	2.64018	1.47681	4.22736	2.26675	0.668193	2.66222	2.65959	0.13031	1.498	1.6367	1.72776	1.16345	1.79741	1.45538	2.17977	1.6914
Asgr2	Asgr2	asialoglycoprotein receptor 2	0.431116	0.248591	0.503343	0.876077	0.480029	0.1635	1.19417	2.01439	0.725143	1.48598	1.50724	0.766146	0.730112	1.01017	1.23018	0.974154	0.538603	0.763269	0.956172	1.46761	1.13974	0.398961	0.978339	1.27295
Ash1l	Ash1l	ASH1 like histone lysine methyltransferase	15.5192	7.39133	10.0832	16.94	13.7129	11.7038	8.17846	11.0232	12.2363	8.88228	9.79269	9.70649	11.6085	13.1316	8.14893	7.16309	11.8286	7.21208	4.28412	7.30816	9.71972	6.61986	6.65002	6.54265
Ash2l	Ash2l	ASH2 like histone lysine methyltransferase complex subunit	18.2824	13.2192	14.0291	26.8033	19.3046	17.3773	16.0301	19.8341	19.5879	16.3335	23.2254	20.4371	16.3357	24.4676	22.5047	17.0268	20.6499	19.3963	11.2849	23.099	23.0788	20.9493	22.6676	19.8755
Asic1	Asic1	acid sensing ion channel subunit 1	29.877	13.4609	20.8613	20.5976	23.1671	21.1362	30.3602	33.7697	11.3173	16.9377	16.3185	14.5348	14.9342	16.3923	12.9085	12.217	11.0418	15.2472	6.48537	24.5783	12.1645	14.8803	17.6813	17.8586
Asic2	Asic2	acid sensing ion channel subunit 2	32.0469	20.5368	24.1366	20.1532	35.7661	24.2773	25.006	38.921	13.7287	13.6584	16.8803	15.0802	17.5235	15.0313	18.6726	13.1202	15.0531	16.5653	5.92343	19.4938	14.8956	15.6906	22.0036	20.2671
Asic4	Asic4	acid sensing ion channel subunit family member 4	6.2184	4.6912	4.78793	6.83266	5.55876	4.48122	7.91432	12.837	5.1615	11.2348	13.86	14.8134	3.16316	23.0828	8.66092	4.72471	1.02071	0.818589	0.344125	10.055	1.27427	1.27531	1.49942	2.16992
Asip	Asip	agouti signaling protein	0	0	0	0.817171	0	0	0	0	0	0	0.120429	0	0.114634	0	0	0	0.788972	0.863829	0.29489	0	0.544104	1.13875	0.442465	1.25363
Asl	Asl	argininosuccinate lyase	9.51743	11.8354	9.00863	12.8995	11.2927	12.0011	12.5959	12.937	11.3231	13.9657	12.0283	12.2873	9.95684	13.4304	13.3693	12.7647	13.3024	15.2061	9.86757	15.5158	11.2436	11.9786	13.3455	15.7048
Asmt	Asmt	acetylserotonin O-methyltransferase	1.73664	0.932123	0.884188	1.50959	0.481042	1.58833	0.327179	2.28797	1.67827	0.834995	1.31927	1.92437	1.04692	1.97085	1.2864	0.935291	0.855524	1.784	0.986242	1.90497	1.26691	1.86552	2.43179	1.62057
Asmtl	Asmtl	acetylserotonin O-methyltransferase-like	52.8955	82.5548	63.3156	54.1694	60.0481	71.0389	105.919	77.1829	57.6259	72.2552	56.4516	47.5229	78.5573	49.2053	53.1908	53.0896	59.6738	68.7313	67.2457	64.7409	59.3965	59.0273	77.3273	74.5892
Asna1	Asna1	arsA arsenite transporter, ATP-binding, homolog 1 (bacterial)	39.496	2.41908	10.0994	57.8338	50.7024	22.4176	0	33.1996	27.2821	28.0511	20.3286	32.5172	18.662	40.026	36.988	29.4449	41.9989	36.2274	0	26.6725	40.9745	37.5417	34.1953	19.5453
Asns	Asns	asparagine synthetase (glutamine-hydrolyzing)	47.502	18.0737	26.3372	54.8089	37.817	29.4952	31.6477	38.4861	38.9854	22.8532	41.4892	55.3393	34.3648	55.6017	53.5968	53.9478	32.4626	26.111	21.5932	34.8226	42.7148	33.1303	47.8208	42.7575
Asnsd1	Asnsd1	asparagine synthetase domain containing 1	26.9018	23.1746	20.7155	34.4643	27.0713	25.0492	20.6044	25.8731	23.2684	20.4355	30.0938	24.9812	20.639	24.0496	23.959	22.4187	37.2086	33.6043	32.7118	38.3261	42.5763	38.9427	36.3827	37.4101
Aspa	Aspa	aspartoacylase	13.7185	46.6997	8.41136	26.792	26.4274	41.4668	5.75086	14.187	37.0703	56.5381	23.1922	15.7187	18.1594	19.341	19.3916	7.8495	18.2037	22.0479	20.3407	51.0908	29.9047	45.2685	16.929	14.7261
Aspdh	Aspdh	aspartate dehydrogenase domain containing	4.12311	2.97241	2.30434	3.55216	2.61632	3.4876	4.11567	4.21188	3.284	3.58438	3.02228	3.93098	4.85555	4.7192	4.75056	3.2499	2.24695	1.92255	2.08909	3.24875	3.77198	4.76093	4.04695	2.48657
Aspg	Aspg	asparaginase	0.131837	0.100185	0.0842323	0.702652	0.107242	0.593234	0.501369	0.38122	1.09383	1.73069	0.297393	0.604374	2.27988	0.718128	0.841593	0.761991	0.274983	0.104778	0.0858922	0.0756216	0.181743	0.109135	0.164506	0.0839696
Asph	Asph	aspartate-beta-hydroxylase	77.5588	29.5397	48.066	42.8507	58.1514	44.7418	29.1323	58.1561	32.9462	27.3825	38.567	34.4218	23.7641	38.1499	27.4264	21.4211	26.0171	29.4869	17.1073	34.0413	32.1524	29.8367	27.1601	28.2673
Asphd1	Asphd1	aspartate beta-hydroxylase domain containing 1	52.7712	59.4746	59.7133	29.4675	64.3959	44.9387	120.326	79.9035	21.5289	28.8139	23.8908	31.4457	37.409	34.8295	33.7817	28.2946	15.5328	22.8638	12.4137	31.5517	20.8177	22.4787	31.8011	33.1924
Asphd2	Asphd2	aspartate beta-hydroxylase domain containing 2	50.7605	22.8213	46.1523	58.5118	45.0307	42.259	57.9957	61.7331	52.9343	28.4942	50.9831	90.1394	67.0683	89.8674	92.41	99.4902	17.584	18.1675	4.98794	17.367	8.72591	9.36489	18.9792	26.877
Asprv1	Asprv1	aspartic peptidase, retroviral-like 1	0.103202	0.856626	0.120815	0.673801	0.38364	1.34317	0.227764	0.674034	0.766083	1.18654	0.100223	0.306858	0.192645	0.436564	0.844486	0.361765	0.465145	0.239958	0.491697	1.13738	1.71868	1.20249	0.420911	0.287358
Aspscr1	Aspscr1	ASPSCR1 tether for SLC2A4, UBX domain containing	55.7222	43.6094	40.6034	51.4095	52.1383	51.5094	60.787	60.6015	37.509	40.5673	45.4888	38.4935	34.1186	42.8469	54.8442	45.4379	43.6041	43.4975	36.4375	58.4768	53.9574	54.4627	69.5461	58.2726
Asrgl1	Asrgl1	asparaginase and isoaspartyl peptidase 1	105.402	98.6983	98.7955	131.745	105.854	114.265	93.804	111.249	140.407	145.86	106.587	115.763	123.4	112.099	92.0441	90.2147	163.592	113.947	83.0567	132.125	116.677	107.114	97.8647	101.145
Ass1	Ass1	argininosuccinate synthase 1	10.1813	16.9752	6.63594	11.1976	14.4291	16.7581	6.67482	11.5402	9.23861	10.1807	25.7463	4.22104	6.61413	11.3356	9.69667	4.36325	73.2751	60.9429	21.1883	22.2874	23.1135	23.8435	69.1194	71.2173
Aste1	Aste1	asteroid homolog 1	16.6693	20.405	15.265	17.7958	16.6659	19.7852	25.2958	15.4949	13.8684	17.9878	17.0864	16.3883	19.4666	18.4224	13.4226	13.0609	13.2153	17.982	13.9019	16.0815	13.9198	17.1467	12.9324	15.7984
Astn1	Astn1	astrotactin 1	27.7073	5.00747	10.8579	39.2528	23.7963	15.9095	5.66334	21.9509	19.6032	10.7694	14.8164	18.2416	12.7776	20.2035	19.3663	13.5463	20.0746	10.8226	3.55647	12.4031	15.3949	8.60517	14.6516	16.3399
Astn2	Astn2	astrotactin 2	19.445	4.6943	7.95222	14.212	13.047	13.103	3.19871	13.0955	11.7014	12.4365	8.16409	8.14227	21.0301	8.47021	7.22221	7.12725	10.6064	8.12258	7.79337	15.1018	20.3194	16.5749	25.301	17.6087
Asun	Asun	asunder, spermatogenesis regulator	6.55099	5.39928	4.57887	8.04733	6.8482	5.81035	6.53646	8.39256	6.38604	5.6504	7.25456	6.56893	4.74218	8.46789	7.38947	5.66826	4.05904	3.8626	4.75384	5.34014	6.09123	7.3944	6.46083	4.73128
Asxl1	Asxl1	ASXL transcriptional regulator 1	10.7763	4.88066	8.08995	11.5449	9.24333	9.11239	5.85392	11.7159	6.45506	6.05868	8.70877	8.39496	7.75886	10.3318	9.15699	6.5669	6.98114	5.30676	3.40608	6.65509	9.01093	6.94461	8.87111	7.93232
Asxl2	Asxl2	ASXL transcriptional regulator 2	1.36321	0.302122	0.584428	3.04543	0.974994	1.06308	0.175624	0.948059	2.07363	0.726221	0.782685	0.796247	0.842772	1.22782	0.601264	0.839233	2.07166	0.690042	0.148972	0.903182	1.50217	1.21493	0.61889	0.698972
Atad1	Atad1	ATPase family, AAA domain containing 1	51.3192	41.3111	37.577	49.8638	49.4104	46.3376	42.0326	37.1954	41.3869	39.2294	44.5153	40.5123	37.1353	46.2647	30.2524	25.5777	36.3434	32.8316	30.0147	39.2845	41.7597	35.8472	29.9791	34.3913
Atad2	Atad2	ATPase family, AAA domain containing 2	3.38609	0.484926	2.04903	1.24107	2.17501	1.15704	0.927597	2.26659	1.12223	0.752514	0.698541	0.520801	0.442944	1.00464	0.598071	0.339972	0.625232	0.536128	0.254593	0.577967	0.728264	0.430951	0.555102	0.419502
Atad2b	Atad2b	ATPase family, AAA domain containing 2B	1.70663	1.55495	1.01895	2.97762	1.42108	2.32968	0.736863	1.17526	1.91237	1.56848	1.84609	1.42294	1.42694	2.34603	1.24115	0.7768	2.70307	0.990073	0.648305	1.82209	1.71681	1.91114	0.984803	0.858839
Atad3a	Atad3a	ATPase family, AAA domain containing 3A	22.8308	12.5421	16.0734	22.6809	21.668	18.891	20.8697	27.7043	15.9525	14.9396	20.0469	20.0158	13.9115	19.3284	24.6748	18.9861	14.953	13.9643	12.3512	21.8776	23.8271	21.7703	27.8372	25.457
Atat1	Atat1	alpha tubulin acetyltransferase 1	51.3499	40.299	38.1851	62.0506	46.5464	77.8313	52.1588	69.3046	58.1598	52.8661	55.2642	66.1953	77.7987	65.5244	62.536	56.9813	44.4354	38.4004	34.2831	59.9093	50.761	64.4645	73.5189	72.3335
Atcay	Atcay	ATCAY kinesin light chain interacting caytaxin	150.709	78.612	102.504	116.468	148.383	113.322	144.634	175.831	84.6748	84.814	95.6848	96.6687	120.424	102.658	113.084	101.457	93.4818	92.3467	63.8084	99.6303	98.4153	89.7139	141.926	132.755
Ate1	Ate1	arginyltransferase 1	15.2154	8.94616	8.53219	25.6353	13.0498	11.264	6.49522	10.4985	15.1871	10.5584	15.6285	13.7029	9.69239	16.4216	10.1214	8.36924	16.1097	15.3348	5.97182	12.5845	10.5484	10.2446	9.58187	11.4954
Atf1	Atf1	activating transcription factor 1	7.61331	9.18915	5.82355	9.87505	10.8547	11.232	6.52427	7.85794	11.5699	11.0006	10.2922	10.487	8.43797	10.8531	7.61711	5.58452	8.15273	7.2485	5.47565	9.59526	8.88904	10.4767	7.51042	7.31033
Atf2	Atf2	activating transcription factor 2	38.6004	13.3234	20.5139	45.147	45.7438	26.4372	6.83674	32.416	28.3717	19.1305	24.3589	19.3046	17.8565	25.055	20.776	15.6698	47.0036	24.9573	9.29132	20.1426	29.1318	14.8597	25.0196	25.0002
Atf4	Atf4	activating transcription factor 4	225.42	192.009	183.457	195.916	241.386	207.629	272.083	240.931	146.433	152.385	200.076	149.702	128.74	151.38	197.345	142.949	225.108	193.004	224.036	245.465	303.555	249.516	345.754	287.397
Atf5	Atf5	activating transcription factor 5	70.9078	168.116	70.826	89.5581	81.6675	132.047	59.2006	89.9571	145.766	199.729	87.139	109.98	148.632	121.749	121.104	95.8718	66.8078	64.625	79.6244	106.376	72.1184	114.35	78.5947	78.9146
Atf6	Atf6	activating transcription factor 6	9.57736	2.68115	4.12938	12.2102	8.58664	6.67471	1.96577	5.94586	8.11478	5.89568	6.53642	7.76128	5.37501	8.061	6.15483	4.40298	6.85224	3.58453	1.69083	5.9397	6.66293	4.91563	4.64684	5.23131
Atf6b	Atf6b	activating transcription factor 6 beta	82.1973	61.8719	60.5571	85.208	59.898	82.8172	93.4829	126.974	59.4249	61.134	74.9405	89.2284	89.2444	108.868	118.509	101.705	41.0887	43.9411	43.0416	61.4623	61.0998	71.6794	104.444	85.0372
Atf7	Atf7	activating transcription factor 7	2.64086	0.989859	1.25455	3.73183	2.1592	2.83327	0.768259	2.02266	2.18453	2.4197	1.45982	2.39757	1.85617	1.80651	2.93388	1.64147	2.94287	1.10477	1.05249	2.35984	1.68082	2.26094	1.69387	1.64934
Atf7ip	Atf7ip	activating transcription factor 7 interacting protein	9.72327	4.32107	4.75576	13.2695	7.87625	8.80939	4.47518	9.91805	9.63088	7.65265	6.61482	7.06981	7.44048	8.36374	7.31178	5.70827	8.37873	4.52625	1.84403	6.53915	7.31815	5.43934	5.93982	6.74267
Atg10	Atg10	autophagy related 10	5.7363	3.69694	4.32731	4.86355	6.55873	7.1017	4.90317	4.36299	5.25568	6.14573	4.01004	4.98432	4.79108	5.6323	4.25642	4.85167	4.6485	3.94462	2.31524	4.69653	4.11711	3.32876	3.74348	3.94976
Atg101	Atg101	autophagy related 101	73.9397	52.9947	59.2545	56.286	68.4061	55.9943	84.585	78.9516	46.2059	49.822	46.2063	55.3315	63.0748	63.2772	66.7278	60.9979	44.3754	44.9689	43.5034	51.451	45.1377	53.585	64.0133	65.5354
Atg12	Atg12	autophagy related 12	36.0194	28.5875	30.983	39.7686	36.6356	33.5222	26.2884	31.5939	35.6131	24.7125	34.707	37.4422	27.8469	39.217	24.5135	24.7896	34.1543	32.1876	18.5981	30.9037	25.2634	23.8286	20.9898	22.257
Atg13	Atg13	autophagy related 13	53.9273	14.412	25.537	51.9126	43.7315	34.1853	13.1796	46.6697	44.6125	29.6983	36.337	40.4526	35.7179	43.7377	37.6797	26.0567	47.0603	25.9946	10.845	38.9053	38.1877	32.2735	38.3549	34.2215
Atg14	Atg14	autophagy related 14	6.78359	4.07465	4.3211	8.47109	5.80011	7.47921	4.6804	7.34332	6.45509	5.21836	6.27647	6.75379	5.40028	8.09134	7.43265	6.24514	4.7251	3.99827	2.88353	6.12221	5.66213	4.63287	5.25978	4.8928
Atg16l1	Atg16l1	autophagy related 16-like 1	25.0417	16.2605	16.6847	24.5118	22.6224	24.2979	25.0462	27.505	15.3087	15.3777	19.7308	19.9959	21.1734	20.9787	24.795	21.3476	16.5626	13.0135	13.7401	21.5974	21.6193	21.6946	28.142	22.7438
Atg16l2	Atg16l2	autophagy related 16-like 2	3.28233	3.1115	1.69345	3.31318	4.04679	4.53412	4.23023	4.92096	3.15189	1.80083	1.9939	1.85361	1.7555	2.99217	3.54108	2.07454	2.56097	1.96874	1.74191	3.97128	3.14998	3.50948	4.39989	1.94316
Atg2a	Atg2a	autophagy related 2A	12.2884	5.60586	6.96273	13.547	9.85839	10.5602	9.92732	12.2831	8.85686	8.40808	8.64877	11.2438	10.9955	11.9581	12.1579	9.01489	8.11638	6.41362	4.79155	9.58081	9.49395	9.70632	13.6477	11.1738
Atg2b	Atg2b	autophagy related 2B	10.7833	5.97063	6.28049	13.0018	9.60866	9.54587	6.45013	10.9343	9.03297	8.58137	8.75915	8.64487	8.4084	9.84789	9.45683	6.92578	7.91824	7.5372	4.83026	9.81854	9.05777	8.75199	9.08502	8.71054
Atg3	Atg3	autophagy related 3	58.2263	64.6791	52.5985	63.6935	58.1828	59.7575	54.3784	49.5212	59.3041	64.1485	52.6311	45.3201	48.8764	58.2442	44.6919	38.1565	49.7174	43.8862	47.8703	62.9799	54.6033	59.3441	52.897	47.0894
Atg4b	Atg4b	autophagy related 4B, cysteine peptidase	44.0401	23.1457	25.4766	47.3854	38.8113	37.7965	30.7741	48.787	34.3522	29.9669	34.4234	37.123	29.2481	37.648	41.2855	37.0293	35.5359	26.3288	19.0891	44.1278	39.6985	35.13	43.1488	39.7543
Atg4c	Atg4c	autophagy related 4C, cysteine peptidase	17.5723	12.3283	10.1028	29.0303	16.0572	15.4508	3.36462	11.2284	25.9247	14.7785	16.3459	18.5318	6.98079	24.4509	15.2548	13.4882	14.9817	10.808	7.41176	13.019	18.2423	15.9173	9.48358	8.13292
Atg4d	Atg4d	autophagy related 4D, cysteine peptidase	24.625	23.0215	20.5183	26.1006	25.291	29.151	27.4539	31.9154	23.5769	27.1263	27.0554	26.4783	21.0301	25.8265	30.8842	24.1987	24.4743	20.7007	22.5538	32.6545	31.9961	40.8481	38.4793	36.3005
Atg5	Atg5	autophagy related 5	21.9909	18.8937	16.5792	29.506	19.6994	22.3226	15.0238	21.4063	23.1836	18.6707	21.3738	23.8117	19.4708	25.6796	23.1861	17.9667	22.3184	16.8104	13.1491	26.9106	20.7379	20.7328	18.8137	18.5908
Atg7	Atg7	autophagy related 7	7.89777	5.87409	5.32227	10.5806	7.55703	7.32981	5.34478	9.52718	7.72451	6.50613	7.92015	8.89848	5.80754	10.222	9.96188	7.58736	6.9814	3.91057	2.90594	7.65858	6.79732	6.3165	8.39285	7.02273
Atg9a	Atg9a	autophagy related 9A	70.9547	36.1617	42.0383	59.7144	63.3473	52.5839	55.5239	82.774	40.3729	40.3896	44.6661	53.6618	49.7933	55.2422	71.5846	58.2658	31.8376	30.1895	25.6582	50.4019	43.5916	47.6703	63.1513	62.6391
Atic	Atic	5-aminoimidazole-4-carboxamide ribonucleotide formyltransferase/IMP cyclohydrolase	14.6089	11.9138	10.9628	18.5425	14.8947	17.9092	11.1062	15.5556	16.7946	19.2435	14.7503	19.5731	13.0205	20.5815	17.7869	14.8697	16.8198	14.0253	9.18933	18.2465	16.5106	15.4584	15.6943	14.2406
Atl1	Atl1	atlastin GTPase 1	114.395	63.1467	74.1468	82.9996	116.324	76.6811	57.0297	95.3721	52.7908	50.8585	51.9504	63.2722	73.4065	54.856	59.2422	49.7413	55.7697	59.5672	43.2791	63.3316	62.5503	50.9203	61.853	56.3894
Atl2	Atl2	atlastin GTPase 2	28.5926	19.8138	22.4761	29.9059	27.7136	25.6906	16.257	19.246	18.2212	15.6932	24.3858	20.249	16.2473	21.4849	12.7349	10.9702	24.3828	22.1416	18.0232	22.1851	30.1346	21.6049	17.0818	18.6296
Atl3	Atl3	atlastin GTPase 3	3.63518	1.28331	1.86131	4.49837	4.458	4.11291	0.771331	2.56722	4.83888	2.81701	2.42875	2.33295	2.7889	2.88288	2.3575	1.04636	2.96708	1.41374	1.08793	3.21675	3.37955	2.42152	2.12179	1.382
Atm	Atm	ATM serine/threonine kinase	2.17936	1.29144	1.58067	2.07436	2.00895	1.88331	1.3043	1.68395	1.24144	1.20947	1.46191	1.22644	1.41049	1.84513	1.01796	0.810543	1.0563	0.761226	0.624946	1.22094	1.34733	1.27422	0.858172	0.677014
Atn1/ENSRNOG00000049575	Atn1	atrophin 1	65.4374	31.5943	37.5355	50.4814	53.1128	43.9584	42.4624	78.4326	44.7924	36.1182	37.4452	45.6582	46.9026	47.8499	46.8598	38.7585	48.9819	34.5742	19.7955	46.0065	33.9424	39.4963	53.4519	53.7874
Atoh7	Atoh7	atonal bHLH transcription factor 7	1.64516	0.627	1.983	5.32508	0	1.88168	0.329933	1.52706	1.2426	1.09778	1.78703	2.15468	1.1297	1.29871	2.86427	2.56945	1.67717	0.355873	0.728785	1.61028	0.450044	0.313648	0.951811	0.842364
Atoh8	Atoh8	atonal bHLH transcription factor 8	0.468212	2.34725	0.094014	0.490243	0.927507	1.4895	0.402648	0.830494	1.49204	1.93092	1.38617	1.76608	0.942113	2.06441	1.61989	0.870349	0.126396	0.163702	0.0958536	0.337586	0.173906	0.345168	0.165156	0.149899
Atox1	Atox1	antioxidant 1 copper chaperone	128.928	130.284	169.554	106.8	125.447	118.995	292.227	222.564	110.745	142.283	127.521	112.404	108.344	98.3971	130.983	150.191	102.65	111.305	112.114	134.658	107.724	101.758	150.013	134.648
Atp10a	Atp10a	ATPase phospholipid transporting 10A (putative)	1.54712	1.38107	1.117	1.82993	2.00029	1.69595	0.945963	1.45516	1.08292	1.16402	1.05089	1.06658	1.09189	1.00211	1.22508	0.75496	1.19719	1.22758	0.827883	1.74134	2.1029	2.32889	2.36833	1.60767
Atp11a	Atp11a	ATPase phospholipid transporting 11A	8.3938	12.8496	3.92561	15.8983	12.1949	16.6133	3.2722	6.94689	14.6391	15.9382	11.5537	7.86705	9.28824	7.65253	12.4746	4.10207	11.4739	8.52639	6.88767	16.5901	14.9354	20.6592	16.1989	11.2195
Atp11b	Atp11b	ATPase phospholipid transporting 11B (putative)	13.1014	4.3489	8.31353	11.5812	13.3048	9.15863	3.3955	9.03845	6.26609	5.25131	7.63012	7.29442	6.27917	8.64479	5.76528	4.82243	5.19549	4.59366	2.97943	5.12732	6.09026	4.89887	4.40039	4.08981
Atp11c	Atp11c	ATPase phospholipid transporting 11C	0.616217	0.320981	0.246979	2.82882	0.442791	0.455374	0.0313994	0.246356	1.41567	0.524945	1.89867	1.52619	0.251061	1.13366	0.791864	0.420412	2.59233	0.938064	0.908006	1.17315	2.71525	1.15919	1.25065	0.713355
Atp13a1	Atp13a1	ATPase 13A1	16.9787	8.79315	9.94043	19.0091	15.2077	16.1467	13.6766	20.0388	11.2257	10.0705	14.1699	17.1282	15.2739	18.3279	19.0644	15.7201	10.3153	8.25786	6.46445	14.8246	12.1812	13.5495	18.2925	15.406
Atp13a2	Atp13a2	ATPase cation transporting 13A2	89.2834	37.41	52.0224	100.495	87.5413	72.0089	63.8294	101.194	64.5055	53.8572	72.4183	86.3793	78.2299	86.869	92.4087	72.0409	84.4807	62.5957	39.6057	90.1843	86.2373	77.696	119.53	103.625
Atp13a3	Atp13a3	ATPase 13A3	1.33112	0.318066	1.13955	2.62629	1.36567	0.679725	1.47465	0.466435	0.794669	0.184003	1.33774	0.437694	1.16954	1.41008	1.15193	0.556466	2.12181	0.17364	0.16831	0.81617	0.444985	0.0717597	0.589352	0
Atp13a4	Atp13a4	ATPase 13A4	2.16866	0.871699	2.33445	4.0326	1.88063	2.44554	2.11976	1.61145	2.87018	2.7474	2.83121	2.87414	2.64461	2.55638	2.23909	2.16672	5.83203	3.69496	2.20135	4.20413	3.56025	2.63655	3.39763	3.41582
Atp13a5	Atp13a5	ATPase 13A5	1.90126	1.05133	1.71687	2.25104	1.40156	1.27817	1.39655	1.51282	0.530483	1.18407	1.37649	1.42789	1.35932	1.26222	0.94941	0.970313	1.82858	1.04726	1.1225	1.87842	1.7577	2.71407	1.44811	1.26485
Atp1a1	Atp1a1	ATPase Na+/K+ transporting subunit alpha 1	736.199	161.43	430.544	271.26	456.404	244.559	590.494	635.196	192.823	126.042	223.511	289.202	142.321	347.902	263.522	260.336	81.7282	89.41	54.0802	108.524	80.4256	80.9714	149.303	154.388
Atp1a2	Atp1a2	ATPase Na+/K+ transporting subunit alpha 2	309.951	155.06	284.658	442.521	264.953	245.252	168.191	262.345	406.802	314.669	332.848	376.818	359.111	376.744	298.67	238.164	509.473	245.256	231.875	426.901	420.28	333.059	295.284	273.187
Atp1a3	Atp1a3	ATPase Na+/K+ transporting subunit alpha 3	1075.3	424.802	521.482	1142.67	903.564	784.77	437.715	987.984	655.406	656.291	768.491	877.28	1147.75	806.231	1045.64	840.293	667.708	696.905	600.328	1217.3	1170.13	1261.35	1455.7	1401.64
Atp1b1	Atp1b1	ATPase Na+/K+ transporting subunit beta 1	1440.72	591.139	854.792	1532.49	1300	1074.92	892.914	1293.99	1021.98	822.749	1059.34	1075.51	1210.97	1136.88	1258.34	1284.13	719.416	667.253	768.941	1110.4	1311.09	1170.18	1306.81	1128.92
Atp1b2	Atp1b2	ATPase Na+/K+ transporting subunit beta 2	217.607	120.457	200.212	301.986	168.756	158.11	132.413	237.89	256.307	225.543	293.493	259.052	245.511	288.775	264.578	193.708	354.627	237.274	190.991	361.362	286.527	281.854	357.749	347.816
Atp1b3	Atp1b3	ATPase Na+/K+ transporting subunit beta 3	88.322	98.8277	73.2764	89.7607	97.9512	103.442	89.0459	86.7608	87.9265	99.9192	97.8098	91.0898	89.2821	97.2843	80.1472	60.9891	85.7509	94.9971	78.2941	110.413	93.6794	109.281	93.6052	90.5355
Atp23	Atp23	ATP23 metallopeptidase and ATP synthase assembly factor homolog	6.09109	5.01917	4.35785	10.7288	6.25549	6.16137	5.87407	6.31763	7.30873	5.44459	6.94945	6.99366	8.89408	9.34974	8.09473	6.20186	6.79672	6.63337	7.02667	8.98267	7.55861	9.59877	8.85862	5.97118
Atp2a2	Atp2a2	ATPase sarcoplasmic/endoplasmic reticulum Ca2+ transporting 2	280.631	131.45	171.073	246.454	233.626	179.531	169.067	218.785	136.001	128.872	188.924	145.915	153.987	145.394	188.442	118.659	199.269	140.49	167.091	192.355	281.32	222.259	277.535	272.065
Atp2a3	Atp2a3	ATPase sarcoplasmic/endoplasmic reticulum Ca2+ transporting 3	0.681643	0.823889	0.308798	1.73338	1.40911	1.40751	0.63668	1.5329	1.89593	1.15814	1.48834	1.97111	1.18235	0.548989	0.931167	0.644408	1.65002	0.639464	1.50254	1.58375	2.75749	1.31283	4.75701	2.69413
Atp2b1	Atp2b1	ATPase plasma membrane Ca2+ transporting 1	97.3264	22.7876	52.405	162.858	86.2996	88.548	32.1396	75.2576	86.9	61.8644	55.26	61.8799	153.853	54.7704	57.7151	56.6086	87.8465	32.4462	39.6059	58.7641	149.625	71.1109	81.6901	73.4948
Atp2b2	Atp2b2	ATPase plasma membrane Ca2+ transporting 2	144.478	50.2779	96.7048	91.9549	98.5715	68.0587	106.4	107.774	56.901	46.0018	62.656	61.5629	68.1411	65.8824	65.0732	52.1975	64.4957	38.09	52.7938	70.981	100.991	74.3026	69.4346	68.6763
Atp2b3	Atp2b3	ATPase plasma membrane Ca2+ transporting 3	24.1766	7.5437	10.722	38.807	19.7479	17.3419	13.0285	18.6247	18.3513	10.5577	22.6787	26.8003	18.3957	27.2266	26.1596	20.5441	11.1957	8.35456	5.61601	15.2851	15.7879	11.981	17.017	10.8711
Atp2b4	Atp2b4	ATPase plasma membrane Ca2+ transporting 4	33.7717	32.4445	21.9442	10.3618	46.7075	27.516	31.6451	57.0337	5.52309	6.25116	3.07151	2.53033	1.21249	4.06334	3.55988	4.45026	1.52358	6.12513	0.307065	7.35543	0.853076	2.57567	1.13961	3.72804
Atp2c1	Atp2c1	ATPase secretory pathway Ca2+ transporting 1	56.1426	31.9664	32.1247	74.2127	53.2799	49.0357	17.5521	43.5206	55.6615	46.786	51.4648	45.7292	50.1985	48.2555	40.9401	28.5587	55.5497	41.0426	31.6168	49.1071	56.2056	44.9774	41.3575	43.5554
Atp5c1	Atp5c1	ATP synthase, H+ transporting, mitochondrial F1 complex, gamma polypeptide 1	13.7556	9.02205	9.99237	32.5967	23.2915	10.7459	7.08683	7.67235	19.0998	26.2283	5.2204	12.5134	15.764	8.13271	33.9806	18.9558	5.68173	0	3.78098	4.56197	19.7278	8.98492	34.3856	6.09094
Atp5d	Atp5d	ATP synthase, H+ transporting, mitochondrial F1 complex, delta subunit	250.459	173.107	189.196	255.838	246.535	161.819	208.331	295.632	197.05	204.938	243.953	225.928	167.85	201.356	300.182	225.349	198.08	180.19	158.321	259.953	279.653	272.169	371.187	309.173
Atp5f1a	Atp5f1a	ATP synthase F1 subunit alpha	697.338	399.699	457.688	673.406	683.783	500.904	545.98	669.572	532.019	491.288	576.948	560.691	422.287	590.892	631.054	513.24	505.94	474.746	383.257	695.682	696.119	620.459	728.585	635.855
Atp5f1b	Atp5f1b	ATP synthase F1 subunit beta	1388.15	955.481	1020.95	1195.07	1375.37	1071.05	1225.28	1370.1	1027.9	985.818	1133.78	1122.62	862.813	1148.93	1176.21	1015.33	1048.08	946.502	988.492	1322.06	1397.21	1250.01	1400.99	1229.88
Atp5f1c	Atp5f1c	ATP synthase F1 subunit gamma	370.697	331.765	310.098	320.871	388.542	313.956	369.11	354.74	281.234	290.601	355.728	324.078	245.139	332.873	317.979	309.469	260.335	294.363	292.065	376.599	339.345	352.915	340.773	321.331
Atp5f1d	Atp5f1d	ATP synthase F1 subunit delta	320.201	348.429	345.555	283.086	330.971	333.143	636.542	467.956	231.222	265.582	333.428	306.674	275.258	296.082	399.454	382.574	274.842	290.186	404.478	373.077	409.295	375.314	589.029	504.894
Atp5f1e	Atp5f1e	ATP synthase F1 subunit epsilon	651.412	1009.77	908.958	789.234	877.179	989.769	1652.86	1017.88	829.327	943.492	1007.06	977.45	733.31	765.916	1119.21	1342.15	773.406	789.318	1081.44	925.707	933.29	817.658	1186.83	1048.08
Atp5g1	Atp5g1	ATP synthase, H+ transporting, mitochondrial Fo complex, subunit C1 (subunit 9)	0	0	0	0	1.23777	0	0	0	0	0	0	0	0	0	0	0	0	0	0	0	2.93e-05	0	0	0
Atp5g3	Atp5g3	ATP synthase, H+ transporting, mitochondrial Fo complex, subunit C3 (subunit 9)	0	0	0	0	0	0	39.471	0.00316248	0	0	0	0	0	0	14.6308	15.0338	0	0	0	0	0	0	9.89288	0
Atp5h	Atp5h	ATP synthase, H+ transporting, mitochondrial Fo complex, subunit d	7.99867	9.65721	6.12945	11.6107	5.75424	15.64	35.7147	5.71731	9.50931	11.4299	17.7891	7.31847	8.56701	7.44645	11.1507	13.2387	9.40592	12.6153	13.4382	13.9521	13.4345	8.84428	17.4502	10.4815
Atp5if1	Atp5if1	ATP synthase inhibitory factor subunit 1	526.01	809.169	593.64	460.631	660.012	573.659	984.242	741.772	500.418	411.717	585.65	531.741	346.948	514.931	651.532	745.838	577.515	706.073	733.473	575.579	517.988	522.315	800.33	697.282
Atp5j	Atp5j	ATP synthase, H+ transporting, mitochondrial Fo complex, subunit F6	286.505	273.554	321.779	184.854	285.137	249.611	435.753	369.218	220.479	254.767	289.386	191.748	147.016	205.294	285.843	285.27	259.289	264.01	392.565	294.98	328.966	274.891	398.551	285.01
Atp5mc1	Atp5mc1	ATP synthase membrane subunit c locus 1	375.834	346.662	373.234	351.367	392.471	374.49	537.786	483.386	339.111	361.59	408.58	432.888	347.648	382.276	494.627	474.9	325.726	320.315	394.892	425.407	476.019	468.993	582.231	491.724
Atp5mc2	Atp5mc2	ATP synthase membrane subunit c locus 2	327.057	374.212	310.444	413.622	348.138	341.429	498.747	457.048	387.183	393.461	425.09	458.85	352.896	478.478	515.636	547.567	305.109	323.909	282.807	387.717	323.863	357.039	462.774	404.265
Atp5mc3	Atp5mc3	ATP synthase membrane subunit c locus 3	634.277	580.581	585.638	630.03	633.493	531.884	659.826	587.991	504.164	532.382	716.406	621.721	464.791	604.247	579.54	559.525	541.353	566.455	667.637	727.451	742.409	733.579	706.085	651.013
Atp5md	Atp5md	ATP synthase membrane subunit DAPIT	785.481	1214.7	1090.39	1041	1076.1	1077.82	1209.66	1033.9	1011.5	965.005	1164.01	987.936	558.536	811.823	975.608	1070.67	1109.79	1010.82	1358.11	1146.65	1098.71	975.595	872.046	806.905
Atp5me	Atp5me	ATP synthase membrane subunit e	776.103	1034.87	972.311	891.243	886.694	873.951	1751.36	1045.65	838.97	846.813	1026.58	932.48	659.865	837.648	1027.62	1251.62	893.566	916.471	1125.43	987.971	986.188	862.023	1198.13	1013.71
Atp5mf	Atp5mf	ATP synthase membrane subunit f	723.55	1052.73	907.315	749.697	927.096	928.873	1613.94	1094.5	738.693	803.029	878.748	752.071	592.679	644.507	1001.6	1106.37	832.704	948.044	1173.45	931.939	956.43	850.045	1304.26	1048.19
Atp5mg	Atp5mg	ATP synthase membrane subunit g	723.714	940.24	911.193	883.388	827.932	819.782	1314.32	1003.34	814.984	767.797	956.238	852.194	585.669	785.381	975.472	1131.27	840.872	840.872	1058.01	873.524	907.66	782.73	1034.45	948.641
Atp5pb	Atp5pb	ATP synthase peripheral stalk-membrane subunit b	118.303	97.4781	96.2006	131.459	126.631	112.446	81.3813	82.4663	110.063	97.6637	116.493	113.512	83.0216	118.104	85.4981	82.3639	114.309	109.418	95.5433	132.889	127.483	112.722	81.9007	80.4555
Atp5pd	Atp5pd	ATP synthase peripheral stalk subunit d	360.388	423.379	409.829	374.404	396.347	373.628	659.037	441.057	360.351	358.191	443.46	393.833	306.881	414.961	460.582	495.901	321.458	392.536	412.543	401.601	362.629	368.821	441.665	390.805
Atp5pf	Atp5pf	ATP synthase peripheral stalk subunit F6	201.292	251.763	229.191	185.684	227.564	228.396	307.544	249.703	182.275	191.658	216.746	174.575	154.009	177.187	198.509	199.052	193.523	211.28	254.287	240.068	217.921	223.994	236.891	176.325
Atp5po	Atp5po	ATP synthase peripheral stalk subunit OSCP	413.189	511.17	446.519	390.192	464.02	416.068	705.77	527.743	382.503	416.88	485.628	433.329	323.003	429.449	466.479	520.148	361.509	439.965	438.496	460.597	429.698	414.909	540.206	510.834
Atp5s	Atp5s	ATP synthase, H+ transporting, mitochondrial Fo complex, subunit s (factor B)	0	4.57092	0.379487	1.60712	1.90253	1.50244	0	1.09669	5.62264	0.131435	2.32831	3.21077	1.67306	0	7.87e-09	0	1.64214	0.378486	0	1.78507	0.583284	0	0	0
Atp5sl	Atp5sl	ATP5S-like	3.29436	0.685824	1.66358	7.58351	1.43804	4.22341	1.14003	2.70705	0.358426	1.2453	2.26312	2.75077	1.3373	5.55295	1.68063	1.53042	3.44656	0.917277	2.11088	4.61455	1.68197	2.39406	3.75167	2.54389
Atp6ap1	Atp6ap1	ATPase H+ transporting accessory protein 1	267.81	168.373	185.168	252.809	262.156	215.603	207.704	289.539	179.474	179.518	216.308	227.327	191.72	217.033	249.117	202.581	178.438	185.897	156.659	245.822	241.209	244.259	279.328	262.612
Atp6ap1l	Atp6ap1l	ATPase H+ transporting accessory protein 1 like	5.99353	26.1801	5.12792	10.6109	16.0564	12.5802	8.86065	8.54711	3.09807	3.49603	8.34091	2.37321	3.05437	3.6651	5.84695	2.35864	20.0162	13.0506	16.8674	16.5087	19.271	16.7846	18.241	25.6797
Atp6ap2	Atp6ap2	ATPase H+ transporting accessory protein 2	213.953	172.098	162.892	164.097	217.233	180.132	107.304	126.654	118.514	112.908	135.383	138.573	150.094	125.989	82.4999	79.8133	122.646	120.717	113.586	130.03	135.267	129.627	87.1285	96.2892
Atp6v0a1	Atp6v0a1	ATPase H+ transporting V0 subunit a1	199.959	97.31	117.161	185.785	184.284	141.463	159.79	227.399	102.001	95.0461	140.078	165.387	133.253	150.598	193.905	160.689	125.885	120.145	75.7865	136.573	124.478	130.136	211.819	218.55
Atp6v0a2	Atp6v0a2	ATPase H+ transporting V0 subunit a2	12.8863	6.79938	7.08322	17.3967	11.5359	11.9964	8.8783	13.5665	10.5817	9.76206	11.7779	12.2865	9.677	12.9275	11.4713	9.337	8.8949	6.26627	4.09154	11.1288	9.74567	10.3701	11.6991	9.24223
Atp6v0a4	Atp6v0a4	ATPase H+ transporting V0 subunit a4	2.11725	1.5103	2.34687	2.75458	2.47945	2.3065	2.03835	3.04345	1.46503	1.15815	2.26765	2.20057	1.99476	1.81462	2.64506	1.93336	3.51116	3.20104	2.76596	1.82626	2.78552	2.56724	6.14362	5.22962
Atp6v0b	Atp6v0b	ATPase, H+ transporting, lysosomal V0 subunit B	348.302	327.733	305.525	351.352	364.296	314.917	482.249	428.881	260.898	268.598	348.121	336.896	270.933	326.887	430.941	387.399	322.08	339.17	339.334	352.357	367.829	329.437	502.881	478.596
Atp6v0c	Atp6v0c	ATPase H+ transporting V0 subunit C	1534.01	1255.36	1199.21	1279.38	1557.13	1306.88	1995.16	1859.97	874.872	872.274	1257.67	1336.19	1079.7	1245.44	1522.75	1332	1124.32	1265.75	1032.09	1281.78	1177.04	1297.69	1893.09	1979.73
Atp6v0d1	Atp6v0d1	ATPase H+ transporting V0 subunit D1	474.771	329.387	329.949	465.675	477.488	386.431	424.8	497.321	336.778	320.405	410.061	433.965	355.103	389.56	480.949	401.106	419.491	360.539	336.3	488.855	563.263	517.733	604.754	578.94
Atp6v0e1	Atp6v0e1	ATPase H+ transporting V0 subunit e1	15.4441	27.9453	20.7562	25.7026	22.055	29.6482	28.3265	21.2975	31.9986	35.7014	35.2843	36.4764	24.8973	28.185	33.1257	27.614	19.5361	17.6831	17.5322	22.0963	20.8685	24.2005	29.4259	21.5797
Atp6v0e2	Atp6v0e2	ATPase, H+ transporting V0 subunit e2	313.166	204.464	217.031	346.876	341.349	287.503	239.919	371.314	249.162	211.604	269.089	333.238	225.879	306.113	398.531	331.189	287.508	230.856	144.276	294.91	296.11	246.981	359.068	398.685
Atp6v1a	Atp6v1a	ATPase H+ transporting V1 subunit A	216.748	136.627	131.94	231.066	226.132	168.453	106.435	152.633	155.014	115.608	157.822	170.635	140.942	186.402	125.232	113.337	154.899	131.216	82.8167	133.161	119.756	107.558	111.405	133.574
Atp6v1b2	Atp6v1b2	ATPase H+ transporting V1 subunit B2	422.723	269.659	267.239	323.46	437.763	280.078	292.996	399.61	210.811	198.982	272.347	287.103	189.666	283.455	304.283	241.047	276.125	275.861	184.613	296.775	281.997	251.095	326.787	336.107
Atp6v1c1	Atp6v1c1	ATPase H+ transporting V1 subunit C1	238.029	165.657	177.651	201.278	238.077	185.134	172.803	203.868	147.337	125.561	170.224	177.374	139.234	164.606	161.547	143.14	162.811	172.042	129.001	176.965	172.272	143.01	170.711	160.065
Atp6v1c2	Atp6v1c2	ATPase H+ transporting V1 subunit C2	3.16611	1.04507	1.19271	1.44911	2.10138	2.78685	5.42488	4.4437	0.386211	1.16673	1.61393	1.89539	0.962268	3.3534	1.48498	1.6147	0.521462	0.920767	0.646247	1.94934	0.616791	0.759124	1.29863	1.3812
Atp6v1d	Atp6v1d	ATPase H+ transporting V1 subunit D	379.192	380.489	356.456	349.544	404.846	321.149	430.302	404.243	267.151	239.287	308.211	320.577	222.287	315.469	310.726	315.4	274.865	307.133	239.596	284.594	254.888	237.153	263.177	273.472
Atp6v1e1	Atp6v1e1	ATPase H+ transporting V1 subunit E1	503.568	455.199	436.295	461.877	600.404	489.207	616.544	604.406	342.155	331.466	380.421	465.595	348.317	366.613	545.8	501.515	348.626	344.84	335.972	416.014	431.417	367.647	505.957	456.167
Atp6v1e2	Atp6v1e2	ATPase H+ transporting V1 subunit E2	0.285493	0.370121	0.313318	0.17477	1.03457	1.02649	0.413231	0.483946	1.61536	1.02937	0.311874	1.16737	1.29852	1.03507	0.681005	0.107179	0.618806	0.397228	0.764993	0.717807	0.155061	0.216964	0.538169	0.236933
Atp6v1f	Atp6v1f	ATPase H+ transporting V1 subunit F	329.633	354.566	310.293	332.04	352.193	345.031	520.359	426.288	294.23	301.27	374.725	345.031	304.201	317.76	408.901	433.58	378.411	386.014	322.543	374.371	313.56	342.361	514.722	485.571
Atp6v1fnb	Atp6v1fnb	ATP6V1F neighbor	1.98709	1.94772	1.18922	2.76733	2.61532	1.11173	0.966792	2.50569	2.10108	1.96117	2.16891	1.27715	2.83645	0.937268	1.90073	1.21685	1.65025	1.98672	1.36987	2.48637	1.27698	2.81607	1.95575	1.06559
Atp6v1g1	Atp6v1g1	ATPase H+ transporting V1 subunit G1	217.976	319.556	218.082	244.371	237.063	256.616	284.625	238.816	258.817	286.865	262.269	226.246	198.387	235.535	233.29	223.596	251.923	257.396	249.962	255.538	240.637	262.741	259.995	229.808
Atp6v1g2	Atp6v1g2	ATPase H+ transporting V1 subunit G2	612.377	415.412	465.636	378.658	598.962	478.966	494.2	651.039	311.74	315.719	324.371	386.797	345.921	374.291	390.89	406.35	285.519	332.624	215.08	343.945	260.92	272.37	397.322	400.621
Atp6v1h	Atp6v1h	ATPase H+ transporting V1 subunit H	167.755	114.905	117.094	139.508	166.13	117.812	104.866	115.013	86.0847	81.308	113.589	101.491	69.8426	97.8259	94.2048	71.5213	132.223	127.94	111.554	139.939	161.085	135.886	111	118.141
Atp7a	Atp7a	ATPase copper transporting alpha	0.982311	1.05056	0.903268	2.04342	0.750696	1.36801	1.44027	0.801596	0.703251	1.47922	1.36483	0.97276	1.48784	0.972103	0.79982	0.583433	1.63179	0.929261	0.459354	1.22043	0.741767	0.954123	0.882094	0.58194
Atp7b	Atp7b	ATPase copper transporting beta	0.670513	0.820577	0.248807	1.28212	0.662583	1.53694	0.213833	0.662249	1.42416	1.73886	0.572205	0.788356	1.03711	1.22745	1.37788	0.370914	0.966691	0.379493	0.147437	0.629392	0.794787	0.655382	0.801383	0.552916
Atp8a1	Atp8a1	ATPase phospholipid transporting 8A1	13.7918	2.49232	5.99051	29.7873	12.647	11.5352	1.37545	9.5185	15.6346	9.17009	6.92085	10.0784	8.05305	12.967	9.52135	7.93072	6.4547	3.41591	0.912364	6.33136	5.39363	4.71958	2.09622	1.94359
Atp8a2	Atp8a2	ATPase phospholipid transporting 8A2	3.37911	1.14977	1.52541	5.60273	2.68484	1.73241	1.4345	2.72631	1.76361	1.19309	1.57909	1.43296	1.21387	1.81648	2.24353	1.06247	3.19107	2.41818	1.04979	2.55158	3.57779	1.82108	2.79367	3.07088
Atp8b2/361984	Atp8b2	Atpase, class I, type 8B, member 2	14.1312	2.56473	6.18	15.6879	14.8841	8.11407	2.91	10.9664	9.33256	9.58395	6.62379	10.8097	7.60819	10.5665	8.64128	6.22492	10.3495	5.66283	3.48966	10.627	11.8483	8.54479	8.38265	7.25681
Atp8b2/ENSRNOG00000020822	Atp8b2	ATPase phospholipid transporting 8B2	16.5272	6.21051	9.93688	16.0113	12.6734	12.5987	11.331	16.3776	7.79845	6.80088	11.9302	10.0723	10.376	12.2754	12.0698	8.76456	10.0201	10.1221	8.10801	14.9304	16.4561	14.9637	16.3545	12.6278
Atp8b3	Atp8b3	ATPase phospholipid transporting 8B3	0.885469	0.779567	0.703893	1.33833	0.817991	1.00085	1.02552	1.00165	0.442006	0.47601	1.46746	0.81255	0.515657	0.740321	0.8048	0.618043	1.2704	1.83188	1.27245	1.9629	1.23237	1.64193	2.58093	2.05114
Atp9a	Atp9a	ATPase phospholipid transporting 9A (putative)	279.015	96.3752	152.407	259.691	255.138	178.816	144.437	288.039	170.923	145.161	160.601	188.054	176.723	191.136	220.259	166.572	264.956	201.665	93.7096	224.136	213.798	183.222	284.017	311.567
Atp9b	Atp9b	ATPase phospholipid transporting 9B (putative)	14.0273	6.52288	7.74117	11.0333	12.4486	12.0308	8.78096	15.9686	9.09547	9.47395	8.17619	10.0543	7.93634	10.1803	10.6526	9.29336	6.19787	5.07272	3.26698	8.17303	6.4806	8.15917	9.36401	7.3492
Atpaf1	Atpaf1	ATP synthase mitochondrial F1 complex assembly factor 1	23.4813	11.5682	15.5635	26.0916	19.1209	14.8799	11.6819	16.4584	16.967	12.402	20.2921	10.3231	10.6452	13.1814	12.2535	7.07526	31.3033	18.7835	27.3824	31.4009	57.102	40.8937	28.2079	23.623
Atpaf2	Atpaf2	ATP synthase mitochondrial F1 complex assembly factor 2	29.2465	15.465	22.0452	25.1772	21.0647	22.4158	33.4027	31.3206	18.3239	16.2668	23.3166	25.163	17.8535	25.2921	26.0043	25.1126	17.1382	13.4837	18.5433	25.8815	24.0121	25.2175	27.6657	21.8904
Atpsckmt	Atpsckmt	ATP synthase c subunit lysine N-methyltransferase	14.0511	10.544	10.3939	14.7889	12.944	13.9344	13.6499	12.8745	11.497	11.249	15.2694	12.0577	9.09496	13.7962	14.7296	10.1316	9.44222	10.1189	10.594	11.6961	14.6346	12.0946	12.4721	10.0643
Atraid	Atraid	all-trans retinoic acid-induced differentiation factor	26.4418	36.0154	29.1549	40.9835	34.8991	39.5261	35.6285	34.1394	38.1779	42.5467	41.4548	42.6108	34.9645	41.1251	47.7606	41.1641	33.1192	32.8262	28.688	44.5894	29.9791	34.9417	35.0688	34.1989
Atrip	Atrip	ATR interacting protein	6.92528	3.92726	4.68757	8.29725	7.59665	6.59417	7.76965	7.95531	4.34087	3.48629	5.9031	6.91569	6.08607	6.79474	6.91158	6.81209	3.97614	4.36549	2.73462	5.48318	4.69968	5.33193	6.023	4.36854
Atrn	Atrn	attractin	38.0174	24.7117	23.1735	50.2026	35.3126	41.0451	21.1286	36.8576	37.9431	38.3116	30.2277	29.0556	34.084	29.8338	33.6449	21.4357	35.3114	24.0044	16.49	38.5037	34.1081	33.1344	32.8697	31.4034
Atrnl1	Atrnl1	attractin like 1	49.1878	4.59484	21.1466	26.253	36.237	14.7079	8.43092	29.2606	15.0447	10.7253	9.91275	9.89322	11.8666	12.5768	9.55559	8.06156	13.293	7.98599	2.29919	12.9354	17.0719	8.43888	10.1786	12.6373
Atrx/ENSRNOG00000056703	Atrx	ATRX, chromatin remodeler	14.061	10.3205	10.3626	17.8049	13.2769	12.9904	5.46241	7.11762	10.5024	8.6231	11.379	10.4826	10.7219	14.9053	5.89764	5.20358	12.0358	8.34735	6.20652	7.23707	10.1322	7.55126	4.36677	5.66709
Atxn1	Atxn1	ataxin 1	3.73195	0.733442	1.97291	8.64118	2.68684	2.25072	1.9335	2.72898	4.06698	1.46726	1.96507	2.21714	2.82055	2.62089	1.92061	2.24579	9.31062	3.43799	1.16708	1.80877	4.84451	2.06401	2.58932	3.21854
Atxn10	Atxn10	ataxin 10	153.496	122.492	104.77	156.26	159.215	138.247	143.175	158.016	122.618	115.978	137.492	139.785	122.641	139.056	145.729	132.861	126.874	138.344	99.8488	154.217	124.994	126.427	174.616	154.628
Atxn2	Atxn2	ataxin 2	39.6447	18.1857	22.9075	36.4075	34.5547	29.9297	21.0769	37.3887	29.7989	25.7214	26.2549	30.8028	29.4483	30.4979	31.082	22.3718	28.8021	19.9719	12.6432	31.826	32.948	31.1326	35.6618	31.8917
Atxn2l	Atxn2l	ataxin 2-like	57.2284	28.2494	31.7544	58.6103	46.073	56.0907	33.6745	62.4464	31.8154	31.8223	45.1124	51.7081	47.6757	56.7145	56.2423	41.5713	31.3949	24.4098	22.4398	49.5985	48.1985	52.8292	57.7273	46.2524
Atxn3	Atxn3	ataxin 3	5.90767	2.48006	2.1135	5.93615	5.12395	3.33977	1.18845	2.7495	3.62676	3.11597	2.39212	3.24914	1.94393	3.41999	1.94611	1.30608	3.87467	1.73811	0.84245	2.45059	2.70903	1.67612	1.35234	1.01465
Atxn7	Atxn7	ataxin 7	1.38981	0.305048	0.674652	1.92151	1.05686	1.19421	0.52266	0.437526	1.20675	0.845521	0.671853	0.690113	0.640868	0.841203	0.623022	0.556479	1.46427	0.439294	0.0619484	0.761485	1.41985	1.30772	0.632256	0.928279
Atxn7l1	Atxn7l1	ataxin 7-like 1	28.4706	19.4714	21.2299	25.1955	23.4404	21.3435	24.8498	29.9847	22.3381	19.9275	19.2153	21.3515	20.2322	20.3663	20.6747	22.1715	22.364	23.3806	15.5396	19.7679	17.5623	19.457	29.6861	28.8609
Atxn7l2	Atxn7l2	ataxin 7-like 2	10.6289	5.78378	7.67851	11.3746	9.03204	9.7162	10.8892	14.9012	6.00754	4.84312	8.33544	10.1934	8.56911	13.5512	10.4469	10.2715	3.41702	3.90068	2.61339	5.01478	5.27623	4.98259	6.52261	5.67481
Atxn7l3	Atxn7l3	ataxin 7-like 3	122.891	31.9731	69.3382	90.5379	98.3694	70.4606	32.479	108.265	78.0104	58.6614	58.9053	55.7893	65.1016	57.0824	58.9958	46.8599	124.542	67.3855	31.7641	79.101	106.722	76.0776	88.3156	93.1843
Atxn7l3b	Atxn7l3b	ataxin 7-like 3B	117.072	87.3136	89.756	108.548	117	97.0214	71.2826	93.6672	93.9339	81.6359	91.0126	90.7603	87.3937	97.7687	66.165	56.7503	77.8191	72.251	53.5142	87.4907	72.454	69.7367	59.0559	68.7802
Auh	Auh	AU RNA binding methylglutaconyl-CoA hydratase	130.074	125.693	93.5996	120.69	138.306	117.392	103.218	117.192	102.073	105.058	110.061	94.9502	80.7538	100.52	124.923	93.6514	92.2887	101.049	111.818	157.807	163.688	161.984	140.17	112.946
Aunip	Aunip	aurora kinase A and ninein interacting protein	1.28161	0.428271	0.813392	0.881101	0.729974	0.635333	0.726996	1.01013	0.573344	0.234148	0.600113	0.534998	0.288875	0.186683	0.352172	0.59642	1.96009	1.08951	0.920331	2.02681	2.51824	1.46492	2.53938	1.68769
Aup1	Aup1	AUP1, lipid droplet regulating VLDL assembly factor	67.2534	65.0314	53.1671	70.7533	62.2064	77.6372	85.4271	85.4896	53.6662	59.7697	66.6963	74.6392	64.4358	73.3211	88.2568	81.847	50.5026	51.7451	51.9687	73.6405	72.6569	74.288	80.0634	80.2154
Aurka	Aurka	aurora kinase A	17.132	16.3456	12.9525	17.2037	14.0277	18.7111	17.8615	19.9207	11.0433	13.8292	18.4862	13.4307	17.1831	16.3423	19.4195	11.9217	9.38561	10.7163	13.5965	16.0468	16.5696	22.3219	26.2025	17.2875
Aurkaip1	Aurkaip1	aurora kinase A interacting protein 1	94.6559	106.449	97.2243	128.182	119.802	122.247	157.215	136.374	121.182	111.754	118.007	131.47	92.3764	133.674	143.11	139.551	92.7249	92.9739	89.0968	117.374	104.882	103.3	131.217	115.256
Aurkb	Aurkb	aurora kinase B	7.88389	4.38383	5.10267	7.8781	5.71472	17.3359	4.99587	6.55066	4.68897	4.79991	11.3501	11.0167	5.55604	13.4309	8.94153	5.12629	4.71487	5.18389	3.89365	5.47982	6.06083	5.89315	5.04394	3.77475
Aurkc	Aurkc	aurora kinase C	12.7176	11.0476	11.4169	12.9502	12.6842	17.8336	16.5203	15.8569	6.84544	7.65752	11.9	14.4662	12.6185	15.5472	14.337	17.0945	3.89354	3.94598	9.23168	10.8304	8.75928	11.8174	10.7473	8.43437
Aven	Aven	apoptosis and caspase activation inhibitor	31.3624	30.1429	29.7273	22.3209	28.7594	23.268	32.2771	28.4724	21.7555	24.351	24.2381	21.0161	21.1827	22.4729	27.0883	19.5929	25.1307	20.2778	24.1462	25.0304	23.1988	25.0198	29.4905	27.8254
Avil	Avil	advillin	1.68148	0.781258	0.711266	2.15481	1.25407	1.47743	1.23409	1.7614	1.55795	1.11993	1.34854	1.38524	1.24374	1.52669	1.08686	0.833191	1.68078	1.03463	0.446399	1.85035	1.66355	2.07909	2.55191	1.0331
[truncated: 14,173 more rows]

## Sheet: Cortex
unique_gene_id	gene_name	description	il34_cort_mko1_100_S39	il34_cort_mko2_105_S40	il34_cort_mko3_858_S41	il34_cort_mko4_859_S42	il34_cort_mwt_103_S43	il34_cort_mwt1_104_S44	il34_cort_mwt3_472_S9	il34_cort_mwt4_469_S12
[truncated: 15,843 more rows]

## Sheet: Thalamus
unique_gene_id	gene_name	il34_thal_mko1_100_S33	il34_thal_mko2_105_S34	il34_thal_mko3_858_S35	il34_thal_mko4_859_S36	il34_thal_mwt1_103_S37	il34_thal_mwt2_104_S38	il34_thal_mwt3_472_S11	il34_thal_mwt4_469_S14
[truncated: 15,843 more rows]

[truncated: 2 more sheets: Hippocampus, Network Analysis]
