# Supplementary material for: Mutation in the rat interleukin 34 gene impacts macrophage development, homeostasis, and inflammation
Source: Life Sci Alliance. 2025 Jun 18;8(9):e202503264. doi: 10.26508/lsa.202503264 (PMC12177736; doi:10.26508/lsa.202503264)
Supplement: Supplementary file 6 [file LSA-2025-03264_TableS4.xlsx]

## Sheet: master_il34_kidney_tpm_collated
unique_gene_id	gene_name	description	KID3_ko_aden_10_S7	KID3_ko_aden_25_S12	KID3_ko_aden_29_S14	KID3_ko_aden_31_S15	KID3_ko_aden_9_S6	KID3_ko_ctrl_24_S11	KID3_ko_ctrl_4_S1	KID3_ko_ctrl_33_S16	KID3_ko_ctrl_34_S17	KID3_wt_aden_11_S8	KID3_wt_aden_12_S9	KID3_wt_aden_26_S13	KID3_wt_aden_30_S142	KID3_wt_aden_6_S3	KID3_wt_aden_7_S4	KID3_wt_aden_8_S5	KID3_wt_ctrl_23_S10	KID3_wt_ctrl_5_S2	KID3_wt_ctrl_32_S15	KID3_wt_ctrl_35_S18
condition			ko	ko	ko	ko	ko	ko	ko	ko	ko	wt	wt	wt	wt	wt	wt	wt	wt	wt	wt	wt
treatment			adenine	adenine	adenine	adenine	adenine	control	control	control	control	adenine	adenine	adenine	adenine	adenine	adenine	adenine	control	control	control	control	Ave WT ADE	AVE KO ADE	KO/WT ADE	AVE WT	AVE KO	KO/WT CONTROL	ADE/CON WT	ADE/CON KO
2001-03-01	2001-03-01	mitochondrial amidoxime reducing component 1	7.8624	14.2129	12.4184	19.5948	2.45123	13.9329	15.9472	10.5911	5.50637	17.5037	9.69065	4.6543	10.1295	9.91533	5.0045	6.87003	9.78329	14.0056	4.67328	5.4379	9.10972	11.3079	1.24131	8.47502	11.4944	1.35627	1.07489	0.983777
2002-03-01	2002-03-01	mitochondrial amidoxime reducing component 2	63.791	88.3057	79.9336	93.1548	41.0621	91.1145	104.145	71.6678	61.5281	67.9133	72.9106	76.5029	80.3735	70.6288	63.5237	82.811	82.309	92.0322	59.0548	66.6312	73.5234	73.2494	0.996274	75.0068	82.1139	1.09475	0.980223	0.892047
2004-09-01	2004-09-01	septin 4	16.172	15.1958	11.7747	10.4993	1.99664	16.7375	37.976	4.36534	5.79914	18.0347	8.73142	24.8092	23.7933	15.6274	13.6758	20.1935	18.0002	6.15951	18.6022	24.2195	17.8379	11.1277	0.623824	16.7454	16.2195	0.968596	1.06524	0.686071
2005-03-01	2005-03-01	membrane associated ring-CH-type finger 5	0.254282	1.08278	1.40635	1.6867	0.309455	1.09385	0	1.09676	0	0.415401	0.26957	1.49135	2.098	0.571719	0.616507	0.389242	0.367535	1.6082	0.762327	0.48034	0.83597	0.947914	1.13391	0.804599	0.547652	0.680652	1.03899	1.73087
2007-03-01	2007-03-01	membrane associated ring-CH-type finger 7	0.697666	2.88216	1.37455	2.46452	1.7505	2.06725	1.16929	1.00165	1.11996	2.10919	1.56005	3.84795	3.54678	0.808112	1.57846	2.44143	2.18459	2.02551	0.774127	0.445176	2.27028	1.83388	0.807777	1.35735	1.33954	0.986875	1.67258	1.36904
2007-09-01	2007-09-01	septin 7	0	0	0	0	0	0	0	2.04e-05	0	0	0	0	0	0	0	0	0	0	4.44e-09	3.44605	0	0	#DIV/0!	0.861513	5.1e-06	5.91982e-06	0	0
2008-09-01	2008-09-01	septin 8	0.227617	1.04954	1.77011	1.35863	0.603188	1.77261	1.3221	0.282389	1.34667	1.32541	1.0701	3.11137	1.18594	0.228414	0.666024	0.367182	1.17724	1.50163	1.5292	2.6823	1.13635	1.00182	0.881611	1.7226	1.18094	0.68556	0.659672	0.84832
2010-09-01	2010-09-01	septin 10	0.41213	0.775553	0.973393	1.4094	0	0.234965	0.93905	0.248595	0.494825	0.999891	0.133675	2.31326	1.42478	0.573611	0.210501	0.618827	0.401215	0	0.471253	0	0.896364	0.714096	0.796658	0.218117	0.479359	2.19771	4.10955	1.48969
2011-03-01	2011-03-01	membrane associated ring-CH-type finger 11	0.143713	0.175859	0.65949	0.531196	0.158042	0.295826	0.19092	0	0	0.80747	0.638231	0.44028	0.641632	1.00488	1.12736	0.275399	0	0	0	0	0.705037	0.33366	0.473252	0	0.121686	#DIV/0!	#DIV/0!	2.74197
2014-09-01	2014-09-01	septin 14	0	0	0	0	0	0	0	1.13e-07	0	0	0	0	7.36e-07	0	8.67e-08	0	0	0	0	0	1.17529e-07	0	0	0	2.825e-08	#DIV/0!	#DIV/0!	0
1700092M07Rik	1700092M07Rik	RIKEN cDNA 1700092M07 gene	9.07192	10.0738	5.54513	4.43965	7.63591	2.21105	4.58546	12.8457	1.3999	2.9817	2.12888	5.13041	5.05349	5.72395	3.85735	4.22498	5.81382	6.2496	5.35042	3.81998	4.15725	7.35329	1.76878	5.30845	5.26052	0.99097	0.783138	1.39783
A1bg	A1bg	alpha-1-B glycoprotein	0	0	0	3.40973	0	0	0.0394709	0	0	17.5856	0	0	0	0	0	0	0	0	0	0	2.51223	0.681946	0.27145	0	0.00986772	#DIV/0!	#DIV/0!	69.1088
A1cf	A1cf	APOBEC1 complementation factor	0.255787	1.25915	0.9852	0.670281	0.0249373	1.40404	1.17047	1.07954	1.68866	0.607451	0.293615	0.129957	0.747826	0.244522	0.0251445	0.13991	1.55429	1.18931	1.44063	2.21946	0.312632	0.63907	2.04416	1.60092	1.33568	0.834315	0.195282	0.478462
A2m	A2m	alpha-2-macroglobulin	7.65988	4.39113	5.48668	4.5952	13.7707	0	0	0	0	10.4004	8.0326	22.0999	7.3456	10.3144	15.9836	16.5093	0	0.0896285	0	0	12.9551	7.18071	0.554276	0.0224071	0	0	578.169	#DIV/0!
A2ml1	A2ml1	alpha-2-macroglobulin-like 1	0.869977	0.572929	1.15148	0.824023	0.83007	0.279445	0.0979358	0.0434853	0.144973	2.32941	0.888274	1.12989	1.11882	1.71006	1.47358	1.35195	0.0765561	0.0375145	0.20223	0.102046	1.42885	0.849696	0.59467	0.104586	0.14146	1.35256	13.6619	6.00663
A3galt2	A3galt2	alpha 1,3-galactosyltransferase 2	24.8039	19.9181	27.2187	30.0278	34.5432	3.43967	5.29782	3.90467	2.88146	31.214	29.0735	42.9166	26.5764	30.2301	39.8303	40.4614	5.12816	6.55116	4.00962	4.46093	34.3289	27.3023	0.795316	5.03747	3.88091	0.770408	6.81471	7.03504
A4galt	A4galt	alpha 1,4-galactosyltransferase (P blood group)	15.4373	27.7799	23.6087	20.0163	11.5578	19.9526	24.7354	10.7444	9.99812	9.11603	18.2631	8.31431	19.0054	13.1392	9.07724	10.1129	15.6017	23.5975	15.137	8.46438	12.4326	19.68	1.58294	15.7001	16.3576	1.04188	0.791879	1.20311
Aaas	Aaas	aladin WD repeat nucleoporin	12.9882	12.8005	16.033	13.6794	17.3169	12.3415	11.0781	12.2805	10.4897	16.15	14.5991	19.6897	13.6716	15.6487	17.1069	18.8825	10.3024	12.0239	11.2227	10.3891	16.5355	14.5636	0.880747	10.9845	11.5475	1.05125	1.50535	1.26119
AABR07000156.1	AABR07000156.1	C-C motif chemokine ligand 11	1.13832	1.36939	1.5698	1.33692	1.67247	2.47377	1.46782	1.97553	3.31201	2.0576	0.664599	2.14791	1.9126	1.32346	1.87852	1.26057	2.48118	2.13755	3.13739	2.10853	1.60647	1.41738	0.882297	2.46616	2.30728	0.935577	0.651404	0.614307
AABR07000159.2	AABR07000159.2	N-acetylated alpha-linked acidic dipeptidase-like 1	0	0	0	0.700971	0	0	0	0	0.560729	0	0	0	0	0	0.197619	0	1.32264	0	0	1.01699	0.0282313	0.140194	4.96591	0.584906	0.140182	0.239667	0.0482665	1.00008
AABR07000261.1	AABR07000261.1	adenylate cyclase activating polypeptide 1	3.289	3.91107	0.561553	1.73564	2.2879	2.3238	1.9939	1.47164	1.10806	1.99295	3.04862	2.97439	2.74484	2.8293	1.82221	1.38835	1.24331	2.37938	0	0.863436	2.40009	2.35703	0.982059	1.12153	1.72435	1.53749	2.14001	1.36691
AABR07000398.1	AABR07000398.1	IKAROS family zinc finger 4	476.301	498.932	469.713	407.909	1798.6	305.529	436.389	1305.32	1323.94	532.473	561.864	485.308	505.672	516.147	539.955	373.071	628.732	419.822	1345.32	1693.86	502.07	730.29	1.45456	1021.93	842.794	0.824705	0.491294	0.866511
AABR07000534.1	AABR07000534.1	yippee-like 5	0.549541	2.59228	2.0098	2.13163	1.10214	1.97019	1.76803	2.94998	1.83871	1.82433	1.80594	1.72073	1.96509	1.08525	0.87199	1.21391	2.65882	2.50461	0.677208	2.27786	1.49818	1.67708	1.11941	2.02962	2.13173	1.05031	0.738155	0.786722
AABR07000902.1	AABR07000902.1	chromatin accessibility complex subunit 1	5.7332	13.2811	7.82546	10.7814	18.7849	7.94455	8.02644	7.26956	6.52802	10.3769	12.1888	11.5716	5.17643	6.04956	6.21181	8.3954	9.52883	11.1797	12.1041	13.9399	8.56722	11.2812	1.31679	11.6881	7.44214	0.636726	0.732983	1.51585
AABR07001099.2	AABR07001099.2	solute carrier family 32 member 1	13.9838	10.4902	12.0026	12.1853	17.0356	10.9786	12.8647	11.6832	10.0516	13.5673	11.7468	14.8156	12.459	15.2468	15.0996	14.4652	10.1934	11.8229	10.1983	11.9967	13.9143	13.1395	0.944314	11.0528	11.3945	1.03091	1.25889	1.15314
AABR07001100.1	AABR07001100.1	WD repeat and coiled coil containing	1.89088	2.40221	2.1396	1.82054	3.72105	2.5395	0.0532954	0.839483	1.5826	0.136177	0	2.7626	1.22661	0.611715	1.60583	4.16633	1.66683	0.672311	0.421767	3.66185	1.50132	2.39486	1.59516	1.60569	1.25372	0.780799	0.935002	1.9102
AABR07001416.1	AABR07001416.1	FMS-related tyrosine kinase 1	0.345662	0.574788	0.990493	3.07658	1.22341	0.0327611	0.105889	0	0	1.91738	1.53981	2.27029	1.49352	1.04277	2.08795	3.21324	0.0319236	0.211099	0.0925553	0.0575453	1.93785	1.24219	0.641013	0.0982807	0.0346626	0.35269	19.7175	35.8365
AABR07001512.1	AABR07001512.1	glucagon-like peptide 2 receptor	9.11708	8.04835	7.69578	8.05596	6.79701	10.1737	9.98531	14.7902	7.21461	5.84165	8.1108	6.64549	6.85606	7.49999	7.20512	8.63234	9.61321	9.03394	7.39254	11.536	7.25592	7.94284	1.09467	9.39393	10.5409	1.1221	0.772406	0.753522
AABR07001519.1	AABR07001519.1	SSU72 homolog, RNA polymerase II CTD phosphatase	0.0981214	1.63703	0.992764	2.12067	0.533353	1.5791	3.80988	1.66295	1.20212	1.38388	1.27124	0.463837	1.7224	0.853865	0.196137	0.475962	0.994682	1.28012	1.69913	1.81233	0.909619	1.07639	1.18334	1.44657	2.06351	1.42649	0.628813	0.521629
AABR07001592.2	AABR07001592.2	ADP-ribosylation factor like GTPase 5B	0	0.267727	0.498692	0	0	0	1.36112	0	1.03594	0	0	0.460203	0	0.839061	0	0	1.2201	0	0	0	0.185609	0.153284	0.825842	0.305025	0.599265	1.96465	0.608505	0.255786
AABR07001896.1	AABR07001896.1	utrophin	2.02931	0.594341	1.70844	1.47442	1.85579	1.18527	0.302297	0.549593	0	1.17557	1.50892	1.24937	0.896539	2.42085	1.44464	1.24127	0.689843	1.08689	0	0	1.41959	1.53246	1.07951	0.444182	0.509291	1.14658	3.19597	3.00901
AABR07001905.2	AABR07001905.2	similar to Zinc finger protein 208	0.28016	1.01019	1.10055	0.981007	0.26966	1.40684	0.265907	0.241316	0.346692	0.55717	0.570866	2.09648	1.32002	0.38399	0.546397	0.700643	0.670749	0.794704	0.895325	0.931303	0.882224	0.728315	0.825544	0.82302	0.565187	0.686724	1.07194	1.28863
AABR07001910.1	AABR07001910.1	Meis homeobox 3	0.917562	0.861406	1.27642	0.693846	0.612162	0.877321	0.793404	0.173087	0.402208	0.915757	1.30229	2.08802	1.44185	0.455767	0.550397	1.20126	0.820786	0.600225	0.136569	0.0683397	1.13648	0.872279	0.767529	0.40648	0.561505	1.38138	2.7959	1.55347
AABR07001923.1	AABR07001923.1	rCG55159-like	1.38878	1.69368	1.70751	0.734231	0.530381	1.42407	0.986285	0.119914	0.384413	1.98673	1.13268	2.31617	1.98518	0.619169	1.37964	1.75207	1.29562	0.720324	0.188323	0.23865	1.59595	1.21092	0.758744	0.610729	0.728671	1.19312	2.61319	1.66182
AABR07002065.1	AABR07002065.1	olfactory receptor 298	1.14771	0.127025	2.42891	0.985514	1.87898	0.581029	1.60628	2.30343	1.51004	2.17179	1.92108	1.38109	1.83182	1.56331	2.03231	1.17961	3.56641	2.69667	5.89509	1.09e-09	1.72586	1.31363	0.761144	3.03954	1.50019	0.493559	0.567802	0.875639
AABR07002065.2	AABR07002065.2	phosphoglycolate phosphatase	0.791033	0.96276	1.60037	0.955837	1.24255	1.44227	0.894535	1.14539	1.48758	1.2589	1.40368	1.04864	0.564679	0.792985	1.38893	1.1264	1.47103	1.11787	1.51412	1.10208	1.08346	1.11051	1.02497	1.30127	1.24244	0.954791	0.832613	0.893812
AABR07002068.1	AABR07002068.1	tetraspanin 11	0.775549	0.831282	1.51065	1.19532	0.456829	1.28582	0.732456	0.67428	0.719054	1.16328	0.377848	1.04118	1.72661	0.791481	0.700381	0.877974	0.571333	0.818761	0.574107	1.49791	0.954107	0.953927	0.999812	0.865527	0.852902	0.985413	1.10234	1.11845
AABR07002683.1	AABR07002683.1	membrane-spanning 4-domains subfamily A member 12-like	19.6848	12.1146	15.3676	14.8885	24.3494	9.35025	9.92157	6.65745	4.64554	18.2643	17.2912	23.2061	15.2052	23.8578	24.2162	23.4633	8.64224	8.78872	4.95745	5.98005	20.7863	17.281	0.831363	7.09212	7.6437	1.07777	2.9309	2.26081
AABR07002774.2	AABR07002774.2	zinc finger protein 780B	0.66942	0.950074	1.10899	1.5182	0.605892	1.28865	0.901794	0.853617	1.9896	1.51029	0.893058	1.75967	1.75224	0.39733	0.988824	0.929594	1.01018	1.17735	0.723431	1.17761	1.17586	0.970517	0.825369	1.02214	1.25842	1.23115	1.15038	0.771221
AABR07002774.3	AABR07002774.3	similar to RIKEN cDNA 2810408A11	0	0.984991	0.458714	0.955121	0	0.475262	1.92246	0	0.750813	0.400915	0	0.678478	0	0	0	0	0	1.10166	0.675949	1.64113	0.154199	0.479765	3.11134	0.854686	0.787134	0.920963	0.180416	0.609509
AABR07002848.1	AABR07002848.1	VPS39 subunit of HOPS complex	2.70336	1.80364	2.87147	3.13455	1.31172	0.698678	2.05575	1.16385	1.2572	3.83122	5.33465	4.86839	4.77814	2.85879	5.64662	5.65797	1.2532	1.68334	0.803323	0.0764529	4.71083	2.36495	0.502025	0.954079	1.29387	1.35614	4.93756	1.82781
AABR07002868.1	AABR07002868.1	scavenger receptor cysteine rich family member with 5 domains	0.536078	0.35835	0.482942	0.686985	0.282967	0.418463	0.642643	0.420004	0.157529	0.328431	0.338287	0.775797	1.20998	0.432335	0.598402	1.28537	0.107339	0.494165	0	0.193662	0.709799	0.469464	0.661404	0.198792	0.40966	2.06075	3.57057	1.14599
AABR07002870.1	AABR07002870.1	lysophosphatidylcholine acyltransferase 4	0.0276599	0	0.200712	0.232382	0	0.0811964	0.170868	0.270709	0.326601	0	0.304287	0	0.0526274	0	0.0178636	1.1e-09	0	1.26e-05	0.548599	0	0.0535397	0.0921507	1.72117	0.137153	0.212344	1.54823	0.390365	0.43397
AABR07002896.1	AABR07002896.1	RIKEN cDNA 6030458C11 gene	0.0276599	0	0.200712	0.232382	0	0.0811964	0.170868	0.270709	0.326601	0	0.304287	0	0.0526274	0	0.0178636	1.1e-09	0	1.26e-05	0.548599	0	0.0535397	0.0921507	1.72117	0.137153	0.212344	1.54823	0.390365	0.43397
AABR07002945.1	AABR07002945.1	leucine rich repeat containing 25	1.61334	2.3346	3.05789	2.05799	2.91267	1.67268	1.27732	0.504032	0.708033	0.91541	4.16099	5.22201	2.19011	2.19324	3.69666	2.90115	1.58926	2.65028	2.17878	1.99129	3.03994	2.3953	0.787943	2.1024	1.04052	0.494918	1.44594	2.30203
AABR07003173.1	AABR07003173.1	electron transfer flavoprotein regulatory factor 1	0.684467	0.292588	0.549037	0.564988	0.123179	0.682133	1.23009	0.686947	1.31633	0.670144	0.912282	1.05494	1.19077	0.837609	0.819614	0.830992	0.761905	0.723699	1.00188	0.198862	0.902335	0.442852	0.490784	0.671587	0.978874	1.45755	1.34359	0.45241
AABR07003176.1	AABR07003176.1	death-associated protein kinase 2	3.13259	2.62214	3.21532	2.33832	4.11076	2.53556	3.171	1.43104	0.444834	3.47563	2.48311	3.32377	3.17678	2.66924	4.00061	3.83479	2.47958	2.65217	0.948168	1.65534	3.28056	3.08382	0.94003	1.93381	1.89561	0.980243	1.69642	1.62683
AABR07003235.1	AABR07003235.1	sialic acid binding Ig-like lectin 8	3.30122	2.90576	2.6983	2.15296	3.95183	0.458342	0.564357	0.543223	0.340329	3.23656	5.55612	12.6282	5.01961	5.44178	7.44415	9.42544	0.882509	1.08109	0.323721	0.661319	6.96456	3.00201	0.431042	0.73716	0.476563	0.646485	9.44782	6.29931
AABR07003933.1	AABR07003933.1	LKAAEAR motif containing 1	3.11251	2.27424	2.82278	3.80857	1.33444	3.64399	5.59124	6.16852	6.10283	1.52944	3.64517	5.95134	1.77329	2.50577	1.40382	1.45635	5.6749	4.50477	6.06519	4.58651	2.60931	2.67051	1.02345	5.20784	5.37664	1.03241	0.501035	0.496687
AABR07004232.1	AABR07004232.1	arginine vasopressin receptor 1A	1.70858	2.92496	4.6814	3.02318	3.30717	2.39806	2.88752	7.3381	7.5291	2.492	3.45182	2.53725	2.61712	2.28669	1.624	2.74188	2.56798	3.95846	3.76744	8.30743	2.53582	3.12906	1.23394	4.65033	5.03819	1.08341	0.5453	0.621068
AABR07004437.1	AABR07004437.1	phosphatidylinositol-5-phosphate 4-kinase type 2 beta	1.65225	0.696391	2.21917	1.63024	2.20379	0.30111	0.315959	0.475439	3.66712	1.23152	2.17163	4.04151	2.85317	2.84667	0.842224	1.16713	2.10574	0	0	0.261849	2.16484	1.68037	0.776211	0.591896	1.18991	2.01033	3.65746	1.41218
AABR07004776.1	AABR07004776.1	similar to PRAME family member DJ1198H6.2	2.16901	0	0	0	0	0	0	0	0	0	0	0	0	1.37273	0	0	0	0	0	0	0.196104	0.433802	2.2121	0	0	#DIV/0!	#DIV/0!	#DIV/0!
AABR07004891.1	AABR07004891.1	Hedgehog-interacting protein	4.13221	4.3746	0	0	2.39839	0	0	0	1.62638	1.10697	0.731193	0.869088	1.46508	2.28882	1.12505	0.910838	0	2.33253	6.22446	0	1.21386	2.18104	1.79678	2.13925	0.406596	0.190065	0.567425	5.36414
AABR07005031.1	AABR07005031.1	serine/threonine kinase 32B	1.72943	1.8306	0.855756	1.69969	1.72838	0.279132	0.601745	0.282849	0	0.806055	1.27498	1.43898	0.441541	0.915833	1.48624	0.34257	0.608725	0.322984	3.15233	0.691224	0.958029	1.56877	1.6375	1.19382	0.290932	0.243699	0.802493	5.39224
AABR07005588.1	AABR07005588.1	zinc finger protein 763	23.7366	24.3609	26.8609	23.8126	21.9537	25.3978	21.4788	21.3393	23.5185	24.5522	22.6199	31.0354	29.9112	25.4969	25.7169	28.8714	22.4474	22.67	22.8465	21.8811	26.8863	24.1449	0.898039	22.4613	22.9336	1.02103	1.19701	1.05282
AABR07005618.1	AABR07005618.1	acetylserotonin O-methyltransferase-like	2.65186	16.8852	13.9123	12.0145	0.904187	11.0063	9.6517	6.16777	7.42786	8.54291	8.69746	10.6555	20.4066	1.39632	4.54918	7.58267	10.5915	9.07892	11.8415	12.4418	8.83296	9.27359	1.04988	10.9884	8.5634	0.779309	0.803841	1.08293
AABR07005633.1	AABR07005633.1	striatin 4	3.17801	5.11641	4.59517	6.68467	5.13968	3.22302	4.42786	2.0149	4.75123	4.27308	3.77691	6.15309	4.04684	5.61321	5.12023	4.73782	3.9674	4.20345	2.29362	4.30508	4.81731	4.94279	1.02605	3.69239	3.60426	0.976131	1.30466	1.37138
AABR07005775.1	AABR07005775.1	pantothenate kinase 1	0.532281	0.640505	0.718088	0.989542	1.84584	0.372045	0.264166	0.470417	0	1.88122	0.0996272	0.987739	1.80469	0.202227	1.28181	1.09941	0.472562	0.202531	0	0	1.05096	0.945251	0.899415	0.168773	0.276657	1.63922	6.22706	3.41669
AABR07005779.1	AABR07005779.1	TNF superfamily member 13	0.247836	0.560134	0.895069	0.603353	0.433884	0.320611	0.317411	0.374441	0.878555	1.29603	0.991368	1.10779	0.529759	0.23354	0.186272	1.34431	0.732889	1.02457	0.673106	0.197065	0.812725	0.548055	0.674343	0.656907	0.472754	0.719668	1.2372	1.15928
AABR07005806.1	AABR07005806.1	armadillo repeat-containing X-linked protein 1	15.8408	31.2325	8.58913	16.8463	81.8361	8.94695	17.5142	14.369	11.1901	16.5991	18.0338	8.2861	7.16783	21.9161	10.8271	10.7829	16.95	18.2026	7.96851	21.5619	13.3733	30.869	2.30826	16.1708	13.0051	0.804233	0.827003	2.37361
AABR07005821.1	AABR07005821.1	ELAV like RNA binding protein 2	81.5447	50.3343	56.7529	61.6593	84.941	17.42	25.0281	6.65834	4.01232	61.3671	65.6541	94.8818	59.1506	95.9532	101.138	91.3608	22.0774	25.3037	4.34183	3.31766	81.358	67.0465	0.824092	13.7602	13.2797	0.965082	5.91257	5.0488
AABR07005961.1	AABR07005961.1	60S ribosomal protein L27a-like	1.04055	0	0	0	7.08325	0	0	0	0	1.08077	0	0	0	0	0.539492	0	0	0	0	0	0.231466	1.62476	7.01944	0	0	#DIV/0!	#DIV/0!	#DIV/0!
AABR07006025.1	AABR07006025.1	bone morphogenetic protein receptor type 2	57.9552	49.1539	45.4621	41.2526	59.1992	43.3862	46.3831	40.4386	41.2475	54.6089	52.4455	37.8645	35.4777	62.5603	47.2485	46.1809	36.631	55.4641	39.3195	44.7684	48.0552	50.6046	1.05305	44.0458	42.8638	0.973166	1.09103	1.18059
AABR07006258.1	AABR07006258.1	family with sequence similarity 76, member B	1.52919	1.22151	2.03484	2.56918	1.25e-08	0	0	3.24422	2.52995	0.639951	2.90433	7.78515	1.90139	0	1.87403	2.61609	0	1.43521	0	1.89092	2.53156	1.47094	0.581042	0.831533	1.44354	1.736	3.04445	1.01898
AABR07006258.2	AABR07006258.2	testis expressed 101	0	10.9789	5.14878	3.71797	0	3.52077	0	2.24396	0	12.5907	0	1.66306	0	0	1.46856	1.48379	3.34068	1.48706	0	4.46216	2.45802	3.96913	1.61477	2.32248	1.44118	0.620537	1.05836	2.75408
AABR07006269.1	AABR07006269.1	RAS guanyl releasing protein 2	6.43661	1.16028	1.52771	2.24447	4.86354	0.376013	0.709621	0	0	5.57771	2.91368	9.19064	5.64934	5.33199	9.70274	8.25624	0.473645	0.273713	0	0.499754	6.66033	3.24652	0.487441	0.311778	0.271409	0.870519	21.3624	11.9618
AABR07006275.1	AABR07006275.1	vomeronasal 1 receptor 15	3.67977	0.461024	0.469902	2.29172	1.67749	0.347477	0	0.257329	0	1.51851	1.67457	3.29798	1.43377	1.96922	2.43469	2.16002	0.538383	0	0.117263	0	2.06982	1.71598	0.829048	0.163912	0.151202	0.922458	12.6277	11.349
AABR07006458.1	AABR07006458.1	RAN, member RAS oncogene family	0.503893	2.58725	3.56334	2.74771	0.0906595	3.09164	2.20303	2.02444	0.56794	1.16465	1.67996	2.25468	4.47608	0.274773	0.713852	1.49747	3.53569	3.22134	1.38734	1.43023	1.72307	1.89857	1.10186	2.39365	1.97176	0.823748	0.719849	0.962879
AABR07006672.1	AABR07006672.1	coenzyme Q5, methyltransferase	2.52292	3.16947	3.92795	3.61524	2.18157	3.41704	3.89867	2.67506	4.31475	2.66526	2.0098	3.47808	2.94163	3.62663	2.43276	3.73779	2.8155	3.69996	3.17632	4.35095	2.98456	3.08343	1.03313	3.51068	3.57638	1.01871	0.850138	0.862165
AABR07006688.2	AABR07006688.2	protein tyrosine phosphatase, receptor type, U	0.529642	0.578134	0.616397	0.239232	1.14219	1.04292	0.687247	0.398959	0.0344519	0.308563	0.564383	0.19977	0.509648	0.6394	0.633979	0.243216	0.979451	0.777269	0.508251	0.344636	0.442708	0.621118	1.403	0.652402	0.540894	0.829082	0.678582	1.14832
AABR07006774.1	AABR07006774.1	ectonucleotide pyrophosphatase/phosphodiesterase 6	1.35478	1.80006	2.98758	2.95401	1.55655	1.86142	3.03968	1.33349	0	2.05691	3.9747	2.88627	3.20333	0	0.0902508	4.08731	1.24911	1.59355	1.03783	0	2.3284	2.13059	0.915047	0.970123	1.55865	1.60665	2.4001	1.36695
AABR07007000.1	AABR07007000.1	transcription factor 7 like 2	5.06102	6.74222	7.63471	5.57943	8.69004	4.8153	5.93334	7.14688	5.96302	6.14854	3.99148	7.14869	6.04944	5.93549	5.38508	5.98751	7.37209	8.27851	6.61202	7.99279	5.8066	6.74148	1.161	7.56385	5.96463	0.788571	0.767678	1.13024
AABR07007023.1	AABR07007023.1	transmembrane protein 201	1.19394	2.87551	2.9176	2.44426	0.96376	2.69733	3.82429	2.16679	1.84206	1.97667	1.08241	1.74352	2.72136	2.47824	1.69473	1.70376	2.30734	1.49012	1.42176	1.84179	1.91438	2.07901	1.086	1.76525	2.63262	1.49135	1.08448	0.789714
AABR07007032.1	AABR07007032.1	platelet-activating factor acetylhydrolase 1b, regulatory subunit 1	32.0244	34.8988	39.7704	36.5393	33.6785	45.4431	47.5513	41.291	47.2123	31.5396	33.4638	27.393	43.2113	27.8602	24.8691	27.1085	38.294	47.1668	40.3722	48.8145	30.7779	35.3823	1.1496	43.6619	45.3744	1.03922	0.704916	0.779784
AABR07007068.1	AABR07007068.1	regulatory factor X-associated protein	2.79027	3.88217	3.83117	4.00742	1.22154	5.77456	4.86885	2.31058	1.77065	2.19355	3.27799	3.43753	3.82749	2.41616	2.6187	2.5753	6.9567	5.278	2.02223	3.28272	2.90667	3.14651	1.08251	4.38491	3.68116	0.839506	0.662881	0.854761
AABR07007121.1	AABR07007121.1	hornerin	25.0747	26.2587	31.4512	33.1463	29.5557	24.3648	26.1584	33.9664	34.7214	33.784	32.3505	53.3962	29.7159	33.9852	42.8446	41.3246	27.4218	22.7529	29.0494	39.4975	38.2001	29.0973	0.761707	29.6804	29.8028	1.00412	1.28705	0.976329
AABR07007130.2	AABR07007130.2	leucine rich repeats and calponin homology domain containing 2	3.49002	0	3.93169	4.69896	5.71404	1.61448	0	0	1.86898	0	2.61349	4.94316	2.63186	1.32451	3.54848	4.55485	4.30776	0	1.30164	0	2.80234	3.56694	1.27285	1.40235	0.870867	0.621006	1.99831	4.09585
AABR07007399.1	AABR07007399.1	beta-secretase 2	0.608743	0.550926	0.755674	0	0	1.06609	0.45517	1.07457	0	1.64524	0.64909	0.752863	0	1.73026	1.07142	0.798021	0.504726	0	0.252326	0	0.949556	0.383069	0.403419	0.189263	0.648958	3.42887	5.01712	0.590283
AABR07007675.1	AABR07007675.1	biogenesis of ribosomes BRX1	0.653048	0	1.92103	0.39557	0.392664	0	0	0	4.73388	0	0	0	0	0	0.334891	1.86855	0	0.159583	2.21078	0	0.314778	0.672463	2.13631	0.59259	1.18347	1.99711	0.53119	0.568213
AABR07007675.2	AABR07007675.2	lymphocyte-specific protein 1	17.9944	5.47797	7.71468	7.8985	5.27244	4.69711	2.94504	5.73802	0	6.11824	11.3588	14.3947	7.49825	12.8939	5.87526	8.40258	3.35187	7.00948	4.40495	19.9121	9.50596	8.8716	0.933267	8.6696	3.34504	0.385836	1.09647	2.65216
AABR07007839.1	AABR07007839.1	olfactory receptor 1271	0.389525	1.16758	1.09548	0.744707	0.611353	0.848336	0.971934	1.44014	0.814047	0.76407	0.500203	0.700503	1.26863	0.559995	0.469299	0.919618	1.53739	1.09406	1.75521	1.58715	0.740331	0.80173	1.08293	1.49345	1.01861	0.682053	0.495718	0.78708
AABR07007905.2	AABR07007905.2	glutamate-rich 3	34.9271	47.389	62.813	49.2952	37.7904	60.8163	59.2638	70.7234	83.5158	42.9842	33.3811	44.3456	53.3239	31.4405	34.7858	40.1951	61.6657	62.6653	65.3332	106.126	40.0652	46.4429	1.15919	73.9476	68.5798	0.927412	0.541805	0.67721
AABR07008066.2	AABR07008066.2	basic helix-loop-helix family, member e40	7.95303	23.5051	26.058	12.7049	3.3806	20.9078	6.87221	12.2858	4.51174	20.063	16.9313	25.6933	24.5201	17.1591	23.3721	24.9877	17.4389	18.5698	18.6864	7.07464	21.8181	14.7203	0.674684	15.4424	11.1444	0.721672	1.41287	1.32087
AABR07008439.1	AABR07008439.1	RAN binding protein 3-like	5.90807	15.9044	14.5104	16.0064	6.28436	20.5783	20.2401	23.3607	14.0428	10.9164	8.12943	2.08282	11.3648	3.55501	1.64524	3.41545	18.7132	14.3836	16.9109	18.2372	5.87275	11.7227	1.99613	17.0613	19.5555	1.14619	0.344215	0.59946
AABR07008608.1	AABR07008608.1	S100 calcium binding protein A9	7.02109	8.45161	9.47442	10.4542	7.82844	7.51523	7.62845	5.90498	6.22384	9.7764	8.39539	15.2595	11.1992	8.92338	11.5846	12.0699	6.96531	6.62533	7.62346	6.21261	11.0298	8.64596	0.783875	6.85668	6.81812	0.994377	1.60862	1.26808
AABR07008681.1	AABR07008681.1	lysine acetyltransferase 14	0.400587	1.03222	0.781498	0.81571	0.667585	1.43379	0.772254	1.90357	1.34439	0.87784	0.494989	0.878488	0.965281	0.603168	0.542601	0.54125	0.819723	0.91281	0.683162	2.02166	0.700517	0.739521	1.05568	1.10934	1.3635	1.22911	0.631472	0.542369
AABR07008940.1	AABR07008940.1	peripheral myelin protein 22	13.3496	5.36e-06	8.02784	11.4145	16.8439	4.26633	9.40026	13.93	10.08	10.9423	11.9511	9.60606	6.43194	16.1119	18.4673	14.8998	6.04255	13.0332	16.0448	7.09879	12.6301	9.92715	0.785994	10.5548	9.41914	0.8924	1.19661	1.05393
AABR07009105.1	AABR07009105.1	cytoplasmic polyadenylation element binding protein 2	2.89133	2.61177	1.40436	1.6021	2.71453	1.68766	2.453	0.178905	0	1.41865	0.676935	3.71124	3.53731	4.11278	2.67988	2.92573	4.05241	2.99662	0.598805	0.246293	2.72322	2.24482	0.824326	1.97353	1.07989	0.547187	1.37987	2.07875
AABR07009221.1	AABR07009221.1	DENN domain containing 4C	3.07746	5.85549	11.5402	7.33181	2.18511	13.275	8.42124	22.5682	19.8513	3.91906	4.66783	4.86769	12.8724	3.00696	2.28153	3.35112	11.7851	11.5697	14.8131	26.4796	4.99522	5.998	1.20075	16.1619	16.0289	0.991775	0.309075	0.374199
AABR07009787.1	AABR07009787.1	zinc finger, DHHC-type containing 25	0.181413	2.30262	0.612541	0.949159	0.408437	3.9383	0.843162	2.03929	2.53161	1.12943	0.694283	0.455598	0.685007	0.490955	0.116216	0.534859	4.38422	1.81034	1.98411	2.25205	0.586622	0.890834	1.51858	2.60768	2.33809	0.896617	0.224959	0.381009
AABR07009834.1	AABR07009834.1	similar to Urinary protein 2 precursor (RUP-2)	5.85323	3.26338	5.82411	7.89924	2.99872	0.527223	1.9349	0	0.631172	7.74345	6.76225	11.2228	12.0601	9.8014	6.76199	12.1647	0.495676	1.80761	0	0.228633	9.50238	5.16774	0.543836	0.63298	0.773323	1.22172	15.0121	6.6825
AABR07009931.1	AABR07009931.1	coxsackievirus and adenovirus receptor-like	0.175112	1.05708	0	3.67815	0.427573	2.14826	0.389266	0	0.9814	0	0.492637	0	0.596918	0	0	0	0.935636	0	0.58211	0	0.155651	1.06758	6.85884	0.379437	0.87973	2.31852	0.410215	1.21353
AABR07009965.1	AABR07009965.1	SUMO-conjugating enzyme UBC9-like	0.179601	0.216832	0	1.0478	0.657355	0.209871	0.885614	0	0.838982	0.176575	0.841992	1.67313	1.02608	0.34013	0.177975	0.67052	0.396416	0.849535	0	0.547615	0.700915	0.420317	0.599668	0.448392	0.483617	1.07856	1.56318	0.869112
AABR07009978.1	AABR07009978.1	GTPase, very large interferon inducible 1	0	0.56984	1.50637	1.83893	1.36072	1.06741	1.13371	1.0267	0	1.72065	1.69118	2.63522	0.430285	2.68428	2.35662	0.44001	2.00052	1.20011	4.26215	2.8336	1.70832	1.05517	0.617666	2.5741	0.806953	0.31349	0.663659	1.3076
AABR07010705.1	AABR07010705.1	olfactory receptor 302	0.962184	1.69996	1.88015	1.74854	1.07882	1.14292	1.25072	3.06982	2.71449	1.5677	2.29517	3.33419	2.81473	1.02015	2.18493	2.70725	1.47467	1.50206	1.66068	2.75391	2.27487	1.47393	0.647917	1.84783	2.04449	1.10643	1.23111	0.720929
AABR07011031.1	AABR07011031.1	putative olfactory receptor 2B3-like	0	0	0	0	0	0	0	1.33427	0.821126	0	0.0397802	1.43341	0	2.29216	0	0.284622	0	0	0	0	0.578566	0	0	0	0.538849	#DIV/0!	#DIV/0!	0
AABR07011700.1	AABR07011700.1	tubulin, gamma complex associated protein 4	0.438792	2.32773	3.51299	1.86208	0.375066	0.957381	2.70209	5.19368	6.33214	1.46193	2.25713	1.34227	2.78414	1.11495	0.883542	1.79525	1.93415	2.63778	4.13857	4.34444	1.66274	1.70333	1.02441	3.26374	3.79632	1.16318	0.509461	0.44868
AABR07011733.1	AABR07011733.1	RAS protein activator like 3	0.124026	0.881796	0.87157	0.517258	1.02361	0.812352	1.57272	0.807183	2.73507	0.295726	0.508528	0.213473	0.438135	0.516445	0.169047	0.280606	1.52214	1.63562	1.72421	1.65902	0.345994	0.683652	1.97591	1.63525	1.48183	0.906182	0.211585	0.461356
AABR07011951.1	AABR07011951.1	hypothetical LOC100361087	48.7425	119.097	139.12	104.702	30.1566	126.975	109.947	111.799	101.496	91.8002	87.1942	164.146	148.84	40.9168	68.3935	93.8207	124.957	136.866	104.41	133.336	99.3016	88.3637	0.889851	124.892	112.554	0.90121	0.795099	0.785077
AABR07012039.1	AABR07012039.1	nonhomologous end-joining factor 1	22.5812	5.24797	5.51546	4.9607	50.9286	4.10841	2.66339	17.7539	3.50626	28.012	6.73178	7.9755	7.4407	18.3228	9.68732	11.3618	5.91814	5.10648	5.21188	5.69744	12.7903	17.8468	1.39534	5.48348	7.008	1.27802	2.33251	2.54663
AABR07012054.1	AABR07012054.1	SURP and G patch domain containing 1	12.0237	10.1985	12.4625	9.91947	14.6515	9.43892	6.35253	6.83536	7.72371	11.919	10.9403	15.473	9.51819	13.5516	15.4771	13.5941	7.99252	9.37762	10.4007	7.6289	12.9247	11.8511	0.916933	8.84993	7.58763	0.857366	1.46044	1.5619
AABR07012129.1	AABR07012129.1	similar to elongation	4.44608	4.87435	5.10633	3.65973	5.64593	3.34649	3.70767	4.32381	2.16263	4.93977	3.92076	6.41957	3.87814	5.63303	6.48621	5.75387	2.83252	5.20307	2.21269	4.93268	5.29019	4.74648	0.897223	3.79524	3.38515	0.891946	1.3939	1.40215
AABR07012314.1	AABR07012314.1	similar to pyridoxal (pyridoxine, vitamin B6) kinase	0.399988	0	0	0.700687	0	0.701692	0.49221	0	1.5e-08	0.982587	0.187577	1.24329	0.381473	0.189238	0.494028	0	0	0	0	5.87e-08	0.496885	0.220135	0.44303	1.4675e-08	0.298476	2.03391e+07	3.38593e+07	0.737531
AABR07012475.1	AABR07012475.1	myosin heavy chain 7	25.0981	14.8809	1.09599	0	119.58	9.40611	9.43406	12.4359	16.6512	41.168	10.6449	0	0	19.9412	19.9131	7.82696	12.4808	1.91674	6.12532	19.232	14.2135	32.131	2.26061	9.93871	11.9818	1.20557	1.43011	2.68165
AABR07012492.1	AABR07012492.1	ST6 beta-galactoside alpha-2,6-sialyltransferase 2	37.9524	11.151	24.4236	12.2359	130.368	11.6247	19.068	15.0404	18.3117	30.0272	22.1524	13.9406	14.6055	36.357	33.9465	10.7379	18.7333	18.181	12.9242	16.5581	23.1096	43.2261	1.87048	16.5992	16.0112	0.964578	1.39221	2.69974
AABR07012583.2	AABR07012583.2	nedd4 binding protein 3	1.2347	2.23595	6.01695	2.88485	1.41301	3.59167	3.81237	4.21541	5.19183	4.6503	1.73704	3.62695	1.57116	1.16825	0.710948	4.02737	3.41355	3.36641	1.54166	9.26602	2.49886	2.75709	1.10334	4.39691	4.20282	0.955857	0.568321	0.65601
AABR07012635.1	AABR07012635.1	fem-1 homolog A	86.2806	179.127	203.712	201.137	25.8756	322.337	247.554	315.439	406.768	94.5355	121.222	90.5635	245.929	58.2317	57.9629	92.1405	314.076	298.554	248.528	456.311	108.655	139.226	1.28136	329.367	323.025	0.980742	0.32989	0.431009
AABR07012775.1	AABR07012775.1	integrator complex subunit 6	2.15883	1.835	1.28891	1.476	14.8445	0.593698	1.89888	1.50548	2.3966	5.98982	2.13779	2.87938	2.64476	4.70441	5.92864	3.09607	1.4109	3.19455	2.74931	1.83041	3.91155	4.32065	1.10459	2.29629	1.59866	0.696194	1.70342	2.70266
AABR07012795.1	AABR07012795.1	selenoprotein W	0.644225	0.347193	0.643847	0	0	1.01834	0.706418	2.13009	0.988126	0.177304	0.880108	0.491794	0.174317	0.174092	0.723891	0.635035	1.07557	1.18908	1.91048	0.395667	0.46522	0.327053	0.703007	1.1427	1.21075	1.05955	0.407125	0.270125
AABR07012826.1	AABR07012826.1	von Willebrand factor A domain-containing protein 5A	0.337525	0.203738	0	0.393724	2.8878	0.591347	0	0.371349	0	1.16167	0.949425	1.22197	0.963174	0.319713	0.670072	0.945846	0	0.0798881	0	0	0.890267	0.764558	0.858796	0.019972	0.240674	12.0506	44.5757	3.17673
AABR07013065.1	AABR07013065.1	complement component 4 binding protein, alpha	7.28716	11.0869	12.493	9.20012	5.96213	14.3022	12.2899	19.2833	15.9863	9.31192	7.1493	10.6085	13.8664	7.22487	6.75159	7.39924	14.5676	14.5269	13.9031	19.5863	8.90168	9.20587	1.03417	15.6459	15.4654	0.988463	0.568945	0.595254
AABR07013111.1	AABR07013111.1	acyl-CoA synthetase long-chain family member 5	1.72003	1.2985	2.66111	7.79154	0.260698	0.251689	1.05703	0	0	31.898	2.82492	25.8806	14.3843	6.51125	5.08926	8.21367	1.42108	0.406341	0	0	13.5431	2.74638	0.202787	0.456856	0.32718	0.716156	29.6442	8.39407
AABR07013147.1	AABR07013147.1	similar to CG16812-PA	1.17693	0	0.663969	5.51689	6.90276	2.72806	1.40759	1.67666	1.06749	0.582335	0	2.46065	2.2285	1.6727	2.53414	3.83541	3.22421	1.67393	0	0	1.90196	2.85211	1.49956	1.22454	1.71995	1.40457	1.55321	1.65825
AABR07013154.2	AABR07013154.2	YME1-like 1 ATPase	56.4865	58.1078	44.8882	63.9015	107.88	54.2576	40.8491	65.2644	75.0296	54.6093	58.4105	108.161	97.9489	36.9809	51.1559	81.6463	60.3464	55.6512	44.5086	55.6863	69.8448	66.2528	0.948571	54.0481	58.8502	1.08885	1.29227	1.12579
AABR07013288.4	AABR07013288.4	olfactory receptor 1609	0.295828	1.17087	0.667068	0.279949	0	0.74503	0.443472	0.491693	0.205066	0.991164	0.414717	1.63689	0.993032	0.840301	0.374934	0.658051	1.09638	0.530159	0.427855	0.555804	0.844156	0.482742	0.571864	0.65255	0.471315	0.722266	1.29363	1.02425
AABR07013302.1	AABR07013302.1	mitotic arrest deficient 1 like 1	0.44294	0.344585	0.163803	0.336282	3.66723	0	0.541192	0.47275	0.297543	1.37564	1.22024	0.599792	0	0.422947	1.34537	1.63684	0.819454	0.76414	0.645085	0	0.942975	0.990967	1.05089	0.55717	0.327871	0.588458	1.69244	3.02243
AABR07013425.1	AABR07013425.1	UDP-GlcNAc:betaGal beta-1,3-N-acetylglucosaminyltransferase 2	0.335776	0.416339	0	0.27673	0.449531	0	0.351519	1.4974	0.816022	0.704301	0.233834	0.215566	0.726882	0.233109	0.295083	0.316039	0.32166	0.654028	0.45789	1.87198	0.389259	0.295675	0.759584	0.826388	0.666234	0.8062	0.471037	0.4438
AABR07013701.1	AABR07013701.1	transmembrane protein 232	8.55676	2.06355	5.79143	4.68435	42.1765	5.28719	2.04636	0	0	5.07579	5.34148	5.95403	17.2849	8.63715	20.4853	7.43304	2.49966	5.40041	4.19618	2.26495	10.0302	12.6545	1.26164	3.5903	1.83339	0.51065	2.7937	6.90226
AABR07013776.1	AABR07013776.1	olfactory receptor 383	0.285542	0.344399	0	0.665093	0	0.499918	0.529604	0.104912	0.266582	0.280624	0.936455	0.442454	1.6241	0.270701	0.284663	2.1384	0	0.947866	0	0	0.853914	0.259007	0.303317	0.236966	0.350254	1.47807	3.60352	0.739483
AABR07013798.1	AABR07013798.1	catenin alpha 2	1.30988	0	0	0	2.11642	0	0.536376	0.638382	0.204065	0.214468	0	0	0	1.03284	0.322739	0.813434	0	0.103092	0	0	0.340497	0.685259	2.01253	0.0257729	0.344706	13.3747	13.2114	1.98796
AABR07013843.1	AABR07013843.1	proteasome 20S subunit beta 4	1.70219	0.527391	0.263296	0.902213	0	0.272982	0	0	1.63252	0.221255	0	0.998459	0.85647	0.619704	0.215159	0.913999	0	0.211594	3.21491	0	0.546435	0.679019	1.24263	0.856627	0.476375	0.556105	0.637892	1.42539
AABR07013931.1	AABR07013931.1	ATPase Na+/K+ transporting subunit alpha 3	5.22638	0	2.36166	2.45308	0	1.20919	0	0	4.5179	1.03981	0	3.28672	0	0	0.492561	1.97083	2.28199	1.49875	0	6.91774	0.969989	2.00822	2.07036	2.67462	1.43177	0.535318	0.362664	1.40261
AABR07014114.1	AABR07014114.1	DnaJ heat shock protein family (Hsp40) member C12	0	0	0	0	0	0.360053	0	4.70597	0	0	1.20739	0.553584	0	0	0	0	0	0	1.29901	6.20103	0.251568	0	0	1.87501	1.26651	0.675467	0.134169	0
AABR07014974.1	AABR07014974.1	olfactory receptor 563	0.137087	0.454716	0	0.344946	0	0	0	0	0	0.623253	4.06e-09	0.597542	1.25213	0	0.79689	0	0.320061	0.198544	0	0	0.467116	0.18735	0.401077	0.129651	0	0	3.60287	#DIV/0!
AABR07015055.1	AABR07015055.1	methionyl-tRNA synthetase 2, mitochondrial	318.686	290.176	255.645	228.837	1231.9	182.837	311.839	807.505	712.314	427.665	353.866	246.308	344.072	354.147	343.822	223.746	407.493	322.728	746.322	710.412	327.661	465.049	1.4193	546.739	503.624	0.921141	0.5993	0.923405
AABR07015057.1	AABR07015057.1	RuvB-like AAA ATPase 2	1052.57	1216.45	1198.96	801.248	4956.05	876.547	1062.98	2356	2431.87	1199.63	1360.71	1128.82	1238.25	1222.64	1260.45	894.643	1735.1	1112.7	2550.3	3355.92	1186.45	1845.05	1.55511	2188.5	1681.85	0.768493	0.542128	1.09704
AABR07015066.1	AABR07015066.1	RAB44, member RAS oncogene family	318.686	290.176	255.645	228.837	1231.9	182.837	311.839	807.505	712.314	427.665	353.866	246.308	344.072	354.147	343.822	223.746	407.493	322.728	746.322	710.412	327.661	465.049	1.4193	546.739	503.624	0.921141	0.5993	0.923405
AABR07015067.1	AABR07015067.1	theg spermatid protein-like	0.650468	0.212929	0.70988	0.427023	2.94817	0	0.109876	0.0794769	0	1.17227	1.10519	1.66907	1.76683	1.88052	1.94378	1.28324	0.204472	0.0401142	0.50965	0.318856	1.54584	0.989694	0.64023	0.268273	0.0473381	0.176455	5.76219	20.9069
AABR07015078.1	AABR07015078.1	actin-like 6A	318.686	290.176	255.645	228.837	1231.9	182.837	311.839	807.505	712.314	427.665	353.866	246.308	344.072	354.147	343.822	223.746	407.493	322.728	746.322	710.412	327.661	465.049	1.4193	546.739	503.624	0.921141	0.5993	0.923405
AABR07015080.2	AABR07015080.2	olfactory receptor 1540	318.686	290.176	255.645	228.837	1231.9	182.837	311.839	807.505	712.314	427.665	353.866	246.308	344.072	354.147	343.822	223.746	407.493	322.728	746.322	710.412	327.661	465.049	1.4193	546.739	503.624	0.921141	0.5993	0.923405
AABR07015081.2	AABR07015081.2	zinc finger protein 706	431.262	419.04	434.668	377.356	1693.81	313.899	465.941	972.029	874.37	553.493	509.067	399.388	470.216	460.841	439.129	340.055	639.045	464.903	956.71	1035	453.17	671.227	1.48118	773.914	656.56	0.848363	0.585556	1.02234
AABR07015476.1	AABR07015476.1	MGAT4 family, member E	1.19866	1.06961	1.16405	1.70483	0.983778	0.310664	1.60662	1.98765	0.496918	1.04656	0.748402	0.549899	0	1.51544	0.864325	0.873178	1.32698	0.947921	1.2122	1.03417	0.799687	1.22419	1.53083	1.13032	1.10046	0.973588	0.707488	1.11243
AABR07015559.1	AABR07015559.1	olfactory receptor 418	1.72561	3.25743	5.4856	3.63584	1.27765	4.18742	4.67755	4.30646	5.26638	3.01862	2.79556	3.08241	5.40873	2.70568	2.39665	3.99789	5.74651	4.77347	3.96081	4.36547	3.34365	3.07643	0.920081	4.71157	4.60945	0.978327	0.709669	0.667417
AABR07016141.1	AABR07016141.1	solute carrier family 11 member 2	0.938675	0.274465	0.750075	0	0.869757	0	0	0	0	0.606266	0.222842	0	0	0.28449	6.3e-06	0.556165	0	0	0	1.26892	0.238539	0.566594	2.37527	0.317231	0	0	0.75194	#DIV/0!
AABR07016566.1	AABR07016566.1	CD177 antigen-like	17.7828	18.0226	10.4372	22.5462	13.0058	24.6894	17.6602	18.0806	7.04149	13.4688	12.5256	22.9527	19.6867	31.1886	21.2656	23.5914	27.1737	24.1144	7.27319	10.5035	20.6685	16.3589	0.791492	17.2662	16.8679	0.976934	1.19705	0.969824
AABR07016578.1	AABR07016578.1	Cd80 molecule	1.51886	2.03738	0.569409	1.37804	2.06271	1.77404	4.78912	1.73296	1.10338	0.331906	1.74061	1.22197	2.24741	1.27885	1.17263	2.20697	1.30465	2.87597	0.420441	1.37306	1.45719	1.51328	1.03849	1.49353	2.34988	1.57337	0.975668	0.643983
AABR07016841.1	AABR07016841.1	tetratricopeptide repeat domain 8	1.83184	0.632606	0	0.306596	1.26073	0.306127	0.319953	0	0	0.257155	0.245462	0.271793	0	1.97871	0.256378	0.486754	0	0.246897	0	0.265425	0.499465	0.806355	1.61444	0.128081	0.15652	1.22204	3.89961	5.15177
AABR07016883.1	AABR07016883.1	nuclear transport factor 2-like export factor 2	0	5.07722	0	0	0	0	0	0	0	0	0	0	0	0	0	0	0	1.02042	0	0	0	1.01544	#DIV/0!	0.255105	0	0	0	#DIV/0!
AABR07017045.1	AABR07017045.1	roundabout homolog 4-like	1.67969	2.73745	3.36684	2.56557	5.65147	3.35277	2.0421	5.61966	5.21947	3.7841	4.2147	5.00478	8.38794	2.41207	1.69969	5.15466	5.34329	3.06055	4.71144	9.57265	4.37971	3.2002	0.730689	5.67198	4.0585	0.715535	0.772165	0.788519
AABR07017595.1	AABR07017595.1	zinc finger protein 281	0	0	0.622012	0	0	0	0	0	0	0	0	0.287033	0	1.0443	0.13518	1.79873	0	0	0	0	0.466463	0.124402	0.266693	0	0	#DIV/0!	#DIV/0!	#DIV/0!
AABR07017599.1	AABR07017599.1	hypothetical LOC287935	0	0	0.759667	1.57985	0	0.263612	0	0	0	0.884966	0.422641	3.74093	0	0.426148	0	2.72657	0	0	0	0	1.17161	0.467903	0.399368	0	0.0659029	#DIV/0!	#DIV/0!	7.09988
AABR07017624.1	AABR07017624.1	serine protease inhibitor Kazal-type 6-like	0.236211	0.28529	0	0.665204	1.70005	0	0.144839	0	0.220588	6.42482	0.443438	1.12484	0.226004	0.530564	0.72071	1.00205	0.461941	0.278851	0	0	1.49606	0.57735	0.385914	0.185198	0.0913568	0.493293	8.07817	6.31973
AABR07017639.2	AABR07017639.2	myelin protein zero-like 3	0.266282	0.322003	0.599632	0	0.962165	0	0.325672	0	0	0.261817	1.74983	1.66039	0	1.25895	0.652272	1.23852	0	0	0	0	0.97454	0.430016	0.44125	0	0.081418	#DIV/0!	#DIV/0!	5.28159
AABR07017693.1	AABR07017693.1	ring finger protein 186	0.236211	0.28529	0	0.665204	1.70005	0	0.144839	0	0.220588	6.42482	0.443438	1.12484	0.226004	0.530564	0.72071	1.00205	0.461941	0.278851	0	0	1.49606	0.57735	0.385914	0.185198	0.0913568	0.493293	8.07817	6.31973
AABR07017809.1	AABR07017809.1	vomeronasal 1 receptor 80	0.0738953	0.267727	0.997384	1.81417	0.26853	0.259572	0	0	0	0.766665	1.04041	1.59301	0.423994	3.56601	1.11995	1.03252	0.732059	0.392599	0.184676	0.675404	1.36322	0.684341	0.502003	0.496185	0.0648931	0.130784	2.74741	10.5457
AABR07017825.7	AABR07017825.7	centrosomal protein 290	0	0.203738	0	0	0	0.788463	0	0	0	4.14706	0	0	0	0.360227	1.16423	0.690875	0.629548	0	0	0	0.908914	0.0407476	0.0448311	0.157387	0.197116	1.25243	5.77502	0.206719
AABR07017868.1	AABR07017868.1	similar to Lung carbonyl reductase [NADPH] (NADPH-dependent carbonyl reductase) (LCR) (Adipocyte P27 protein) (AP27)	1.77349	0.267727	0	1.03667	0	0	0	0	0	3.48484	0.624246	3.22142	0	2.09765	1.41944	1.23903	0.0488039	0.0523465	0	0	1.72666	0.615577	0.356513	0.0252876	0	0	68.2809	#DIV/0!
AABR07017901.1	AABR07017901.1	collagen type XII alpha 1 chain	0.189249	0	1.70301	0	0	0	0.233144	0.415967	0	1.67399	0.177439	0.98005	1.44255	0.537512	0.655464	1.58919	0	0.357974	0	0	1.00803	0.378451	0.375437	0.0894934	0.162278	1.81329	11.2637	2.33212
AABR07017902.1	AABR07017902.1	stomatin like 2	39.4593	19.0213	22.6193	21.721	40.1089	10.4299	12.548	11.8952	11.6033	57.795	27.5963	65.5667	29.446	41.9053	52.6476	57.5824	10.9521	10.8085	11.3541	12.0556	47.5056	28.586	0.601738	11.2926	11.6191	1.02891	4.2068	2.46026
AABR07018038.1	AABR07018038.1	gypsy retrotransposon integrase 1	28.664	23.6584	27.7267	33.3935	32.6592	18.7729	18.0689	18.6537	19.8537	40.9681	26.9517	41.4723	35.8068	31.6421	36.552	42.5064	17.8601	16.8301	16.484	18.101	36.557	29.2204	0.799308	17.3188	18.8373	1.08768	2.11083	1.5512
AABR07018038.3	AABR07018038.3	small nuclear ribonucleoprotein D3 polypeptide	1.6485	1.60495	1.54337	2.08921	2.18639	1.74829	1.34639	1.99298	1.80278	1.98151	1.72333	2.38909	1.59191	1.05871	2.12487	2.26195	1.90584	1.46606	2.10016	1.72653	1.87591	1.81448	0.967256	1.79964	1.72261	0.957194	1.04238	1.05333
AABR07018050.1	AABR07018050.1	RGD1563302	6.32e-06	3.74e-05	0	0	9.69e-06	1.83e-05	0	1.88e-06	0	0	1.34e-05	0	0	2.67e-06	9.06e-07	1.22e-05	0	0	1.71e-06	0	4.168e-06	1.0682e-05	2.56286	4.275e-07	5.045e-06	11.8012	9.74971	2.11734
AABR07018078.1	AABR07018078.1	PHD finger protein 11	8.99252	4.60125	5.28227	9.75485	11.9394	2.32737	3.19968	1.8822	1.69857	20.9281	7.12448	16.26	6.37	11.7365	11.4886	12.685	3.3734	3.7758	1.63255	2.57511	12.3704	8.11405	0.655925	2.83921	2.27695	0.801966	4.35698	3.56356
AABR07018132.1	AABR07018132.1	chromosome alignment maintaining phosphoprotein 1	1.01789	2.38151	4.72427	1.90969	1.16552	4.914	3.85302	11.6602	14.6658	1.64909	1.6898	1.51225	3.44391	1.32201	0.709158	1.36475	5.45808	5.81146	7.91853	13.8939	1.67014	2.23978	1.34107	8.27049	8.77325	1.06079	0.20194	0.255296
AABR07018323.1	AABR07018323.1	apolipoprotein O	2.48905	6.83233	5.85335	4.28096	1.92823	2.74909	2.24986	4.15029	4.13311	4.07241	4.67043	10.1316	6.87863	2.36641	4.78615	7.60232	4.04992	3.42181	1.95706	3.01175	5.78686	4.27678	0.739051	3.11014	3.32059	1.06767	1.86064	1.28796
AABR07018533.1	AABR07018533.1	ATP binding cassette subfamily A member 13	0	3.84e-06	4.48e-07	2.27e-07	8.8e-06	1.62e-06	5.09e-07	0	0	2.7e-07	6.38e-07	2.82e-07	0	2.41e-07	9.41e-07	0	2.02e-06	1.07e-06	3.34e-07	7.8e-07	3.38857e-07	2.663e-06	7.85877	1.051e-06	5.3225e-07	0.506422	0.322414	5.00329
AABR07018556.1	AABR07018556.1	calcium homeostasis modulator family member 5	0.65768	1.1755	1.88609	1.68427	2.21718	4.37881	2.02615	11.6912	13.7611	1.35617	1.3894	2.24673	2.98982	1.21845	0.624703	0.697899	4.14028	2.38987	8.37341	11.0873	1.50331	1.52415	1.01386	6.49771	7.96433	1.22571	0.23136	0.191371
AABR07018857.1	AABR07018857.1	glycine receptor, alpha 2	0	1.29068	0	0	0	1.66354	0.614165	0.921612	2.85254	0.150493	0.336797	1.08566	0	0	0	0	1.5599	0.229303	1.64251	0.912692	0.224707	0.258137	1.14877	1.0861	1.51296	1.39302	0.206893	0.170616
AABR07019209.2	AABR07019209.2	lymphocyte antigen 6 family member G6C	2.41844	5.64245	5.17853	5.98698	1.09714	8.87108	4.8313	2.38737	2.71711	5.07646	6.75645	12.1073	7.99963	2.35447	4.00781	8.89756	2.86972	4.88097	3.17688	3.62104	6.74282	4.06471	0.602821	3.63715	4.70172	1.29269	1.85387	0.864516
AABR07019230.1	AABR07019230.1	acyl-CoA thioesterase 3	0	1.60596	0	0	0	0	0	0.911399	1.13912	1.34307	0	4.21157	6.13063	0	0.627872	0	3.24977	0	0	0	1.75902	0.321192	0.182597	0.812444	0.512629	0.630971	2.1651	0.626559
AABR07019341.2	AABR07019341.2	barrier to autointegration factor 2	11.41	11.6676	11.6417	12.7837	17.1726	11.2928	10.02	11.2415	11.8789	12.002	12.1967	15.3668	17.125	13.9779	17.498	14.6382	10.4417	10.5573	9.90613	11.913	14.6864	12.9351	0.880757	10.7045	11.1083	1.03772	1.37198	1.16445
AABR07019512.1	AABR07019512.1	olfactory receptor 782	0.249534	0.0751551	0.631588	0	0.307938	0.290952	0.0772587	0.458877	0.0581749	0	0.350485	0.193104	0	1.06559	0.374253	0.116942	0.829433	0.348763	0	1.26966	0.300053	0.252843	0.842661	0.611965	0.221316	0.361648	0.490311	1.14245
AABR07020537.1	AABR07020537.1	DEAD-box helicase 6	0.361741	0.374706	1.17159	0.370584	0.74094	0.688733	1.08451	1.18187	1.25171	0.428551	0.207102	0.964572	0.986614	0.49965	0.456482	0.48473	0.400398	0.441979	1.24213	1.33158	0.575386	0.603911	1.04958	0.854021	1.05171	1.23147	0.673737	0.574221
AABR07020815.1	AABR07020815.1	Eph receptor A3	0	0	0.155688	1.70072	3.5333	2.84448	0	0	0	0	0	1.05222	2.63552	0	0.354278	3.22834	0	1.11151	4.29022	0	1.03862	1.07794	1.03786	1.35043	0.71112	0.526587	0.769103	1.51584
AABR07021204.1	AABR07021204.1	intercellular adhesion molecule 1	1.10447	2.03012	2.53323	3.37815	1.73417	3.03802	1.76486	3.12137	4.91401	1.23669	1.09991	2.38955	3.63115	1.94654	1.92031	2.04605	2.34554	2.8366	3.20804	2.85027	2.0386	2.15603	1.0576	2.81011	3.20956	1.14215	0.725452	0.671751
AABR07021384.1	AABR07021384.1	REV1, DNA directed polymerase	0.69893	0.508486	0.318305	0.825102	4.17285	0.331992	0.706463	2.76793	1.78225	0.972785	2.25597	2.19362	1.05711	1.86384	2.43242	3.1942	0.473612	0.670623	1.58595	0.88732	1.99571	1.30473	0.653771	0.904376	1.39716	1.54489	2.20672	0.933847
AABR07021544.2	AABR07021544.2	olfactory receptor 1561	16.429	35.3274	26.3716	35.6967	14.2165	19.5791	17.7935	22.5596	9.61183	27.2467	28.2612	39.2541	30.8475	12.3573	25.6899	21.7915	14.3647	27.1247	12.182	28.357	26.4926	25.6082	0.966618	20.5071	17.386	0.847804	1.29188	1.47292
AABR07021704.1	AABR07021704.1	macrophage scavenger receptor 1	0.644899	1.14768	1.24656	1.1462	0.648635	1.05463	1.03476	0.955852	1.24198	1.11839	0.987261	1.57764	1.16163	1.09023	0.751298	1.06535	0.887521	1.13369	0.893395	0.842732	1.1074	0.966796	0.873031	0.939335	1.07181	1.14103	1.17892	0.902025
AABR07021804.1	AABR07021804.1	pyrin domain-containing protein 3-like	0	0	0.187517	0.674596	0	0	0	0	0	0.491873	0	4.48405	1.58591	0	0	2.64852	0	0.23684	0	0	1.31576	0.172423	0.131044	0.0592101	0	0	22.222	#DIV/0!
AABR07021871.1	AABR07021871.1	B-cell linker	252.784	175.446	199.701	195.168	261.539	158.419	167.371	152.315	148.293	232.099	213.598	235.184	201.582	283.429	274.857	250.353	166.881	175.248	161.737	129.698	241.586	216.928	0.897931	158.391	156.599	0.988688	1.52525	1.38524
AABR07021930.1	AABR07021930.1	cathepsin E	1.1712	1.86438	1.66908	1.87906	0.0871657	1.48668	2.29438	2.33743	2.26863	0.877914	0.838745	0.495137	0.57476	0.361326	0.315204	0.163455	2.04523	1.49147	2.13724	1.95646	0.518077	1.33418	2.57525	1.9076	2.09678	1.09917	0.271586	0.636298
AABR07021955.1	AABR07021955.1	aldo-keto reductase family 1, member C19	3.21422	4.83177	6.28101	6.34078	1.61775	4.87815	5.4402	3.72328	4.9544	6.98914	5.45732	11.434	7.83081	2.008	3.69562	7.02393	5.21201	5.32623	3.50417	4.77809	6.3484	4.4571	0.702083	4.70513	4.74901	1.00933	1.34925	0.938534
AABR07021988.1	AABR07021988.1	MIA SH3 domain ER export factor 3	19.2557	30.6332	29.2809	26.1959	12.7415	36.9629	32.5913	38.0525	32.9502	22.8754	20.6596	27.4292	33.9782	17.4428	18.822	24.4084	33.9503	30.5611	31.0822	40.4338	23.6594	23.6214	0.998397	34.0069	35.1392	1.0333	0.695723	0.672224
AABR07022144.1	AABR07022144.1	acyl-CoA thioesterase 9	6.08789	5.39649	5.30004	6.55886	13.745	5.22762	5.14929	9.54838	5.85253	5.91936	7.36762	7.9443	9.46646	7.16529	6.86908	6.29628	4.0716	5.0851	6.87026	9.6518	7.28977	7.41765	1.01754	6.41969	6.44445	1.00386	1.13553	1.15101
AABR07024131.1	AABR07024131.1	terminal uridylyl transferase 4	0.311155	1.3145	0.349785	2.72041	2.66887	1.45341	0.576417	0.685391	3.63264	0.458832	0.583228	1.44758	2.06884	0.442194	0.541645	1.45474	0.859834	1.10555	1.80665	0.63294	0.99958	1.47294	1.47356	1.10124	1.58696	1.44107	0.907683	0.928153
AABR07024303.1	AABR07024303.1	SH2B adaptor protein 1	1.21758	1.81931	2.29828	1.84813	0.155103	2.82253	2.9625	2.53716	3.66254	1.40046	0.873253	0.560033	2.59225	0.860722	0.462689	1.00251	2.41227	2.56599	3.05889	2.87808	1.10742	1.46768	1.32532	2.72881	2.99618	1.09798	0.405824	0.489851
AABR07024381.1	AABR07024381.1	synaptonemal complex protein 3	3.87861	3.7181	4.18039	1.57582	3.70218	3.11247	2.19141	6.57084	5.96008	2.71176	1.99977	2.535	3.58428	3.79738	2.39938	3.93731	4.27643	2.75027	1.95326	4.57174	2.99498	3.41102	1.13891	3.38792	4.4587	1.31606	0.884017	0.765025
AABR07024441.1	AABR07024441.1	LIM and cysteine-rich domains 1	0	0	0	0	0	0	5.54e-06	0	0	0	0	0	0	0	0	0	0	2.55e-06	0	0	0	0	#DIV/0!	6.375e-07	1.385e-06	2.17255	0	0
AABR07024869.1	AABR07024869.1	armadillo repeat containing 3	0	1.52646	2.84252	2.07041	0	1.7741	5.25653	3.68393	4.71095	0	0.237038	2.36235	0	0.955853	0.743764	0.940366	3.61147	3.93466	0.63265	0.256244	0.748482	1.28788	1.72065	2.10876	3.85638	1.82875	0.35494	0.33396
AABR07025010.1	AABR07025010.1	vascular endothelial growth factor C	117.049	106.942	108.737	110.507	154.738	96.1434	117.469	133.54	133.053	107.378	121.936	75.2033	80.7202	123.457	121.229	100.633	107.583	116.39	110.368	157.872	104.365	119.595	1.14592	123.053	120.051	0.975606	0.848131	0.996195
AABR07025295.1	AABR07025295.1	ataxin 3	0.454925	2.44594	2.20406	0.89551	0.721678	4.22118	2.04279	1.24221	3.2441	1.05049	1.63375	4.07031	3.13706	0.108757	0.724011	0.843373	2.66585	2.31081	1.14288	1.83052	1.65254	1.34442	0.813552	1.98751	2.68757	1.35223	0.831459	0.500237
AABR07025299.1	AABR07025299.1	phenylalanyl-tRNA synthetase subunit alpha	0.148007	0.356821	0.166118	1.03415	0.728246	1.20719	0.36598	1.18905	0.27999	0.291346	0.13865	0.458635	0	0	0.369486	0.138435	0.820163	0.841439	0	0.760825	0.199507	0.486668	2.43935	0.605607	0.760551	1.25585	0.329434	0.639889
AABR07025316.1	AABR07025316.1	BMP-2 inducible kinase	1.37096	2.22559	3.46999	2.58169	2.38327	3.50449	2.64194	2.9596	3.59998	1.64682	1.75915	3.71361	2.47218	1.66404	1.41658	1.95104	3.21634	3.13642	3.60872	3.7263	2.08906	2.4063	1.15186	3.42194	3.1765	0.928274	0.610489	0.757531
AABR07025896.1	AABR07025896.1	DnaJ heat shock protein family (Hsp40) member C19	0.104535	0	0	0.171988	1.43211	0	2.65415	0.0671904	0	0	1.16485	0.344429	0	0.664126	0.435643	1.28425	3.96883	0.311708	2.02573	0.577537	0.556186	0.341726	0.614409	1.72095	0.680335	0.395325	0.323185	0.502291
AABR07026058.1	AABR07026058.1	ribosomal protein S9-like	7.56356	9.34051	11.1708	12.2534	6.4482	14.6139	13.1404	8.6964	11.1689	7.03069	8.65465	3.38726	10.1218	8.88798	4.32043	3.37636	9.94199	13.0101	4.71226	9.63546	6.53988	9.35528	1.4305	9.32496	11.9049	1.27667	0.70133	0.785835
AABR07026112.1	AABR07026112.1	ring finger protein 122	9.42466	6.33706	6.87527	6.33476	8.40497	3.32369	2.39434	2.28933	2.82241	8.42111	7.36901	11.029	6.58426	8.20915	12.2132	11.5159	2.41252	2.63734	2.06442	2.92346	9.33451	7.47534	0.800828	2.50943	2.70744	1.07891	3.71977	2.76103
AABR07026137.2	AABR07026137.2	olfactory receptor 213	1.97905	4.94091	4.79081	6.10767	2.83719	4.89057	4.67631	3.33522	4.34131	3.66705	4.12536	4.01192	7.13611	5.36954	3.34646	5.08262	5.49912	5.5501	3.5337	7.35821	4.67701	4.13113	0.883284	5.48528	4.31085	0.785894	0.852646	0.958309
AABR07026271.1	AABR07026271.1	similar to ubiquitin specific protease 12	0	0.743379	1.23734	0.257355	0.159787	0.991765	1.13605	0.410381	0.972139	0.135461	0.639315	1.02618	0.37676	0.315733	0.186952	0.288183	0.979881	1.10921	1.11099	1.65389	0.424083	0.479571	1.13084	1.21349	0.877585	0.723189	0.349473	0.546467
AABR07026291.1	AABR07026291.1	RGD1564712	2.2571	3.12692	3.12738	3.38111	1.24159	3.19971	1.67327	2.67862	2.07401	2.64283	2.7299	3.73143	3.71235	2.27587	2.07866	4.23549	2.89665	2.66424	2.6015	2.17262	3.05808	2.62682	0.858978	2.58375	2.4064	0.93136	1.18358	1.0916
AABR07026294.1	AABR07026294.1	zinc finger, C2HC-type containing 1A	18.277	15.0537	14.7685	17.4661	20.4848	13.3052	16.2526	12.4684	11.8093	18.6662	16.9945	21.8952	15.7737	20.1116	18.4676	17.7131	13.8863	17.1808	12.8044	10.683	18.5174	17.21	0.929397	13.6386	13.4589	0.98682	1.35772	1.27871
AABR07026361.2	AABR07026361.2	diphthamide biosynthesis 5	0	2.70996	1.6909	1.75723	18.4056	0.867104	0	5.2947	3.99945	2.23142	3.51569	0.78433	1.41122	0	1.42493	1.40157	0.822425	0.713662	0.603955	4.38796	1.53845	4.91273	3.19329	1.632	2.54031	1.55656	0.942679	1.93391
AABR07026424.1	AABR07026424.1	microtubule-associated protein 1 light chain 3 beta 2	98.4722	115.742	121.266	107.908	88.7037	107.935	117.239	85.3709	94.2868	98.5824	106.345	139.903	116.915	96.5337	115.184	127.82	109.481	118.724	87.9107	101.182	114.469	106.418	0.929669	104.324	101.208	0.970126	1.09724	1.05148
AABR07026654.1	AABR07026654.1	pyruvate dehydrogenase (lipoamide) alpha 1-like 1	2.02688	4.1163	5.54166	6.38181	0.250385	8.40678	6.94187	4.02464	4.86428	2.2078	3.04118	4.47418	6.4749	1.1167	1.25963	2.65769	6.89761	5.58492	5.69581	5.06126	3.03316	3.66341	1.20779	5.8099	6.05939	1.04294	0.522067	0.604583
AABR07026805.2	AABR07026805.2	acyl-CoA thioesterase 13	8.53064	11.244	7.96335	7.28262	7.56188	3.10818	9.79194	16.4497	8.63401	7.32617	12.6596	10.3885	6.10947	13.4055	8.70426	11.1061	1.46847	9.27436	11.1586	22.5198	9.95708	8.51649	0.85532	11.1053	9.49596	0.855083	0.896605	0.896854
AABR07026893.1	AABR07026893.1	olfactory receptor 337	14.3032	7.68044	26.5895	20.9306	39.9944	22.6958	11.4233	17.1783	12.5556	15.0808	19.7092	36.4632	14.0907	38.2426	29.9675	33.1029	17.3406	18.8463	22.1825	29.2035	26.6653	21.8996	0.821278	21.8932	15.9633	0.729141	1.21797	1.37188
AABR07027088.1	AABR07027088.1	SR-related CTD-associated factor 4	1.38487	0	1.64133	0.909709	2.21915	0	0	0	0	0	0.674394	3.29087	0	0.731211	1.62762	0.508885	0	0	0	0	0.97614	1.23101	1.2611	0	0	#DIV/0!	#DIV/0!	#DIV/0!
AABR07027235.1	AABR07027235.1	ring finger protein 170	1.02608	1.29541	1.30177	1.33286	1.43278	1.12193	2.21202	1.44459	0.928627	1.3312	1.11357	1.56665	1.3723	2.40091	1.39192	1.64654	1.3225	1.79709	2.13503	2.61921	1.54616	1.27778	0.826424	1.96846	1.42679	0.724826	0.785466	0.895563
AABR07027267.1	AABR07027267.1	CDK5 regulatory subunit associated protein 1	1.80581	3.35981	3.28584	2.25955	1.02089	3.56725	2.50777	4.12389	2.77446	1.91758	1.63465	1.57155	2.69366	1.5128	1.50292	1.7585	4.03148	3.11416	4.60018	3.1739	1.79881	2.34638	1.30441	3.72993	3.24334	0.869545	0.482263	0.723445
AABR07027306.1	AABR07027306.1	inhibitory synaptic factor 2A	0.113314	3.07749	1.86971	3.88883	0.14265	3.85863	3.25499	0.92237	1.92846	2.29635	1.23417	0.969816	2.10406	0.504559	0.288029	0.3928	4.13146	2.65703	1.23929	2.80931	1.11283	1.8184	1.63404	2.70927	2.49111	0.919475	0.410747	0.729955
AABR07027447.1	AABR07027447.1	serine peptidase inhibitor, Kunitz type, 3	0	0	0	0.743358	0.7579	0	0	0	0	0.312036	0.29746	2.30968	1.21128	0.897993	0.154531	1.17918	0.347896	0	0	0	0.90888	0.300252	0.330353	0.0869741	0	0	10.45	#DIV/0!
AABR07027450.1	AABR07027450.1	family with sequence similarity 229, member A	1.87923	0.618758	1.34498	0.597867	0	0	0	0	0	0.297883	0.80091	1.79064	0.324999	2.87561	0.317857	0.797679	0	0	0	0	1.02937	0.888167	0.862826	0	0	#DIV/0!	#DIV/0!	#DIV/0!
AABR07027750.1	AABR07027750.1	coenzyme Q4	49.4766	68.5789	79.7236	58.4886	15.986	55.7715	54.2774	44.2451	41.3322	41.4157	53.4054	30.04	62.4014	48.113	34.4019	35.3338	54.2799	51.8902	37.1368	38.8743	43.5873	54.4507	1.24923	45.5453	48.9066	1.0738	0.95701	1.11336
AABR07027870.1	AABR07027870.1	amphiphysin-like	4.85391	5.60369	6.30672	3.0824	4.75205	6.51293	7.611	4.43292	5.573	3.06246	5.31008	8.6922	5.73008	3.98091	5.2546	7.81139	6.57339	7.32097	4.79241	5.88837	5.69167	4.91975	0.864377	6.14378	6.03246	0.98188	0.926412	0.815546
AABR07027872.1	AABR07027872.1	olfactory receptor 8D1-like	4.63783	2.57272	2.59873	4.65075	4.92894	0.855426	0.997014	0.478216	0.846945	8.24765	3.46864	10.0895	3.84396	4.87899	7.84708	8.76766	0.891004	1.09147	1.12258	1.20068	6.73478	3.87779	0.575786	1.07644	0.7944	0.737992	6.25656	4.88141
AABR07027902.1	AABR07027902.1	IQ motif containing GTPase activating protein 2	18.4777	28.2672	26.2579	26.9035	17.5324	35.021	32.5015	44.0523	44.6556	20.2003	20.1861	22.5027	35.1177	18.6384	18.3471	24.8654	34.4174	34.8298	39.5226	52.1304	22.8368	23.4877	1.0285	40.225	39.0576	0.970978	0.567726	0.601362
AABR07028137.1	AABR07028137.1	zinc finger protein 600	0	1.12796	1.19363	0	0	5.04216	2.51143	5.42206	4.90259	0.243779	0	0	1.42715	0	0	0	4.4868	2.48947	4.33456	6.36781	0.238704	0.464317	1.94515	4.41966	4.46956	1.01129	0.0540097	0.103884
AABR07028352.1	AABR07028352.1	anillin, actin binding protein-like 1	0	0	0	4.07e-09	0.355508	0	0.177583	0	0.123752	3.22e-05	3.11e-09	0	0	0.30645	0.612992	0	0.190809	0	0.109304	0.135787	0.131353	0.0711016	0.5413	0.108975	0.0753338	0.691295	1.20536	0.943821
AABR07028558.1	AABR07028558.1	olfactory receptor 11	0.252012	0.455141	0.217296	0.507445	1.08813	0.588094	0.468032	0.581178	0.352983	0.385639	0	1.16971	0.146936	0	0.504235	0.282937	0.698023	0.598912	0.522015	2.44131	0.355636	0.504004	1.41719	1.06506	0.497572	0.467175	0.333911	1.01293
AABR07028615.1	AABR07028615.1	histone cluster 1 H2a family member I like 1	0.351666	2.30371	1.7493	1.49697	0.608632	1.26644	1.32012	0.534873	0.94403	0.926944	1.03606	2.8105	2.32767	0.335982	0.736712	1.12275	0.910471	1.20761	0.833477	1.396	1.32809	1.30205	0.980399	1.08689	1.01636	0.935114	1.22192	1.28109
AABR07028691.1	AABR07028691.1	protein tyrosine phosphatase, receptor type, V	0	0	0	0	0	0	0	0	0	0	0	0	1.12832	0	0	0	0	0.372854	1.29882	0	0.161189	0	0	0.417917	0	0	0.385695	#DIV/0!
AABR07028768.1	AABR07028768.1	UDP-glucose 6-dehydrogenase	0.286858	0.69393	1.29224	2.35569	0.688903	1.67788	3.4996	0.208859	0.800999	2.7756	0.269261	0.899033	1.64752	1.6262	1.40267	3.20259	1.90444	1.08603	0	0	1.68898	1.06353	0.629684	0.747616	1.54683	2.06902	2.25916	0.687549
AABR07028769.1	AABR07028769.1	matrix metallopeptidase 8	16.1793	14.7478	14.8312	15.3557	17.9867	14.2547	13.5003	12.7197	12.0162	17.8024	15.7589	26.7514	17.1813	18.1585	19.8903	21.1917	13.7822	13.6135	12.14	15.8124	19.5335	15.8202	0.809899	13.837	13.1227	0.948379	1.41168	1.20555
AABR07028795.1	AABR07028795.1	TAM41 mitochondrial translocator assembly and maintenance homolog	3.51654	9.79567	11.3859	6.28893	7.39657	15.258	5.07622	5.41482	3.14032	7.23936	9.12228	14.8645	29.1905	6.96592	4.90829	9.87521	8.1337	7.39672	6.10263	6.04969	11.738	7.67671	0.654005	6.92068	7.22235	1.04359	1.69608	1.06291
AABR07028805.1	AABR07028805.1	SWI/SNF related, matrix associated, actin dependent regulator of chromatin, subfamily a, member 4	2.76338	3.59031	1.31038	3.64047	1.86542	1.97362	4.37424	0.798463	0.47932	6.37387	2.79134	4.30598	3.64784	3.44586	4.75652	4.14693	2.40489	2.71942	5.4131	1.44701	4.20976	2.63399	0.625687	2.99611	1.90641	0.636296	1.40508	1.38165
AABR07028816.1	AABR07028816.1	peptidoglycan recognition protein 3	0.630482	0	1.75472	0	0.791581	0	0	0.488638	3.99608	0	0.601547	0.652204	0	0	1.11232	0.295695	0	0.14972	0	0.665657	0.380253	0.635356	1.67088	0.203844	1.12118	5.50018	1.86541	0.566685
AABR07028997.1	AABR07028997.1	lysophosphatidylglycerol acyltransferase 1	2.30741	2.68648	2.43723	2.7692	1.81922	2.07875	1.75615	1.58426	0.464601	4.95129	1.67648	2.91535	2.86702	1.25397	1.7101	2.60502	2.73314	2.16593	0.728216	0	2.56846	2.40391	0.935932	1.40682	1.47094	1.04558	1.82572	1.63426
AABR07029195.1	AABR07029195.1	damage specific DNA binding protein 2	0.794268	0.550761	0.529379	1.30112	0.929593	0.388544	0.82367	0.604096	2.09784	0.46044	0.430713	0.472797	1.3458	0.18972	1.00913	1.01472	0.305576	0.856672	0.445351	0.889133	0.703331	0.821024	1.16734	0.624183	0.978538	1.56771	1.1268	0.839031
AABR07029410.1	AABR07029410.1	cholinergic receptor nicotinic delta subunit	8.34231	1.29303	0	2.24964	8.21134	13.8037	16.9593	33.7384	29.999	2.36352	0	0	1.91697	6.05158	9.94012	9.59705	15.4657	6.28032	27.9645	28.0876	4.26703	4.01926	0.941934	19.4495	23.6251	1.21469	0.21939	0.170127
AABR07029467.2	AABR07029467.2	Jupiter microtubule associated homolog 2	152.004	152.931	173.279	134.142	145.082	263.967	222.758	285.496	308.602	134.11	113.478	161.018	212.348	156.527	114.685	122.244	227.329	277.982	353.741	320.103	144.916	151.488	1.04535	294.789	270.206	0.916608	0.491592	0.560638
AABR07029581.1	AABR07029581.1	fibroblast activation protein, alpha	86.5966	80.0892	87.8872	80.6322	72.8155	72.5279	77.1197	46.9604	38.8445	89.4411	85.7555	127.637	98.2769	95.8597	111.29	118.533	67.6869	74.6095	48.6475	40.1365	103.828	81.6042	0.785958	57.7701	58.8631	1.01892	1.79725	1.38634
AABR07029596.1	AABR07029596.1	integrator complex subunit 10	5.07348	7.14582	7.81613	5.7658	1.92749	12.0415	12.3236	8.68732	9.9766	4.63501	5.21921	3.49185	6.94548	2.91894	2.48099	4.55534	11.2053	10.4784	7.74902	12.9839	4.32098	5.54574	1.28345	10.6041	10.7573	1.01444	0.40748	0.515534
AABR07029605.1	AABR07029605.1	olfactory receptor 10A3-like	3.21526	3.40073	3.87826	4.00842	2.59896	3.37237	3.66495	1.63643	1.80797	3.01345	3.5536	5.15323	3.41686	4.04597	3.85447	4.36561	3.5423	3.27564	1.98768	1.74421	3.91474	3.42032	0.873704	2.63746	2.62043	0.993544	1.48429	1.30525
AABR07029651.1	AABR07029651.1	transmembrane protein 102	6.99775	13.8948	13.2251	12.1728	5.4572	10.0439	11.4309	7.86215	8.25933	11.2544	11.1146	18.7169	17.6408	6.68016	9.31226	13.328	11.5514	11.7571	10.1639	9.22613	12.5782	10.3495	0.822817	10.6746	9.39906	0.880503	1.17832	1.10112
AABR07029661.1	AABR07029661.1	fatty acid hydroxylase domain containing 2	0.929189	2.37216	2.3964	2.38856	1.63537	0.251758	1.89247	0	5.32338	0	1.25809	0.000293283	0.920235	0	3.44176	1.85674	1.30721	0.115018	0.516626	0	1.06816	1.94433	1.82027	0.484714	1.8669	3.85155	2.20369	1.04148
AABR07029809.1	AABR07029809.1	eosinophil-associated, ribonuclease A family, member 1	0.61466	2.66242	2.69262	1.74884	0.359368	3.17204	3.28837	7.52197	7.10319	1.87286	1.15013	1.38211	2.3987	1.41841	0.930759	0.930326	3.69273	4.0135	4.76941	8.01157	1.44047	1.61558	1.12156	5.1218	5.27139	1.02921	0.281243	0.306481
AABR07029862.1	AABR07029862.1	olfactory receptor 1491	0	0	0	0	7.90555	0	0	0	5.50199	3.16407	0	0	0	0	0	0	0	0	0	0	0.45201	1.58111	3.49795	0	1.3755	#DIV/0!	#DIV/0!	1.14948
AABR07029863.1	AABR07029863.1	acyl-CoA synthetase medium-chain family member 2	0	5.10148	19.8862	10.5738	0	0	9.69014	8.69681	9.83634	0	34.123	25.3253	30.79	0	2.88201	0	4.82138	4.78853	0	13.5239	13.3029	7.11229	0.534642	5.78344	7.05582	1.22	2.30017	1.008
AABR07029863.3	AABR07029863.3	olfactory receptor 781	2.58172	3.12269	8.07651	4.71139	4.47787	2.01346	2.44972	3.75946	2.67	6.48853	7.53932	6.85589	7.13926	0.813098	1.68321	8.27336	3.46739	7.30982	5.02657	6.68598	5.54181	4.59403	0.828977	5.62244	2.72316	0.484337	0.985659	1.68702
AABR07030375.2	AABR07030375.2	beta-1,4-glucuronyltransferase 1	0.291201	0.317444	0.349177	0.648462	0	0	1.19366	0	0	0.555505	0.237929	0	0	0	0.1307	0.543064	0	0.372173	1.07409	0	0.2096	0.321257	1.53271	0.361566	0.298415	0.82534	0.5797	1.07654
AABR07030494.1	AABR07030494.1	RUN and SH3 domain containing 2	2.4299	1.12801	2.73386	0.654229	6.59969	0.655232	0.23041	0	0	2.38593	3.85907	6.97705	1.0678	2.12437	3.70352	3.83783	0.620076	0.353586	0	0	3.42222	2.70914	0.79163	0.243415	0.22141	0.909599	14.0592	12.2358
AABR07030521.1	AABR07030521.1	proline rich protein 2-like 1	1.15689	0.955409	0.934914	1.05796	1.27376	0.280076	0.244721	0.492541	0.488116	1.12039	0.726471	1.36887	0.68417	1.0547	1.19044	1.05582	0.38103	0.593941	0.653573	0.201209	1.02869	1.07579	1.04578	0.457438	0.376364	0.822764	2.24882	2.85837
AABR07030544.1	AABR07030544.1	leucine rich repeat containing 61	1.06963	2.66913	1.29545	2.4816	0.717376	0.861531	1.12546	0	1.45455	2.01837	5.07737	5.16696	1.5421	1.09576	2.86113	4.02661	0.182971	1.84317	0.948536	0.251275	3.11261	1.64664	0.529021	0.806487	0.860385	1.06683	3.85947	1.91384
AABR07030603.1	AABR07030603.1	tubulin tyrosine ligase	0.813891	1.95533	5.52247	2.96762	0.111377	2.87355	1.15915	5.51662	5.18842	0.0747664	3.03458	5.5929	11.8826	3.42062	4.02338	5.82848	7.37674	4.11945	7.9523	4.44668	4.83676	2.27414	0.470178	5.97379	3.68444	0.616767	0.809664	0.617229
AABR07030603.2	AABR07030603.2	adipocyte-related X-chromosome expressed sequence 2	13.2432	46.8348	29.3153	30.5489	10.9856	40.0286	37.1905	35.1738	36.7867	14.9943	19.8103	40.4306	49.4759	18.1053	22.2096	37.9063	51.6496	41.9719	24.303	32.8713	28.9903	26.1856	0.903252	37.699	37.2949	0.989282	0.768995	0.702122
AABR07030861.1	AABR07030861.1	olfactory receptor 146-like	11.1142	11.9728	12.4923	12.7628	16.7604	6.96192	8.33626	6.31412	5.87586	16.6453	13.9295	22.2466	12.1849	12.3219	17.2381	18.536	8.1628	8.78892	3.99615	7.13711	16.1575	13.0205	0.80585	7.02125	6.87204	0.97875	2.30122	1.89471
AABR07030903.1	AABR07030903.1	taspase 1	6.09141	6.03259	4.71158	1.70304	5.34036	3.77669	5.46133	5.37917	3.90647	3.34832	6.34641	6.65649	8.63721	4.43418	5.959	4.99762	4.3162	5.29405	1.75265	3.17544	5.76846	4.7758	0.827915	3.63458	4.63092	1.27413	1.5871	1.03129
AABR07030926.1	AABR07030926.1	insulin-like 3	27.7125	42.72	23.332	33.6871	47.1566	35.6725	43.405	30.6851	35.0588	42.8657	42.4875	40.7811	36.5314	48.442	52.3033	49.8172	38.7121	29.0277	23.0243	42.9124	44.7469	34.9216	0.780425	33.4191	36.2053	1.08337	1.33896	0.964543
AABR07031193.1	AABR07031193.1	laminin subunit alpha 3	2.64265	8.19738	6.72609	20.1619	4.07455	5.48731	5.21806	4.25032	4.09796	14.0772	6.70805	5.24213	9.56547	6.05537	4.44555	5.48025	4.52298	5.20357	2.8631	4.12176	7.36772	8.36051	1.13475	4.17785	4.76341	1.14016	1.76352	1.75515
AABR07031445.1	AABR07031445.1	cytochrome b5 type B	1.66411	9.00537	7.53777	7.64366	4.20869	8.62762	9.17833	7.01011	5.14373	7.06879	6.23976	10.565	17.5478	2.52973	4.1954	6.53053	6.06297	8.52621	6.10627	5.19667	7.81099	6.01192	0.769674	6.47303	7.48995	1.1571	1.2067	0.802665
AABR07031480.1	AABR07031480.1	WD repeat domain 43	10.0004	10.9737	10.0726	12.815	12.1171	6.67886	8.64668	4.04003	3.56095	15.7014	10.0024	19.5207	13.7042	14.968	17.9954	18.1592	6.669	9.07313	5.22941	4.07153	15.7216	11.1958	0.712125	6.26076	5.73163	0.915484	2.51113	1.95333
AABR07031491.2	AABR07031491.2	engrailed homeobox 2	18.5003	20.9945	20.356	20.0314	16.0668	20.3549	21.5252	13.2531	13.2675	20.1364	22.859	31.3493	24.0167	19.0281	23.0526	26.939	16.2717	18.3254	14.3168	13.7321	23.9116	19.1898	0.802531	15.6615	17.1002	1.09186	1.52677	1.1222
AABR07031494.1	AABR07031494.1	hypothetical protein LOC691254	0.642642	0.427493	0.910388	0.66584	0.369562	1.0016	0.656153	1.07113	0.640479	0.119679	0.308767	0.770868	0.530942	0.367336	0.38741	0.662252	0.600753	0.462913	0	0	0.449608	0.603185	1.34158	0.265916	0.842339	3.16768	1.69079	0.716084
AABR07031691.1	AABR07031691.1	lysine demethylase 4A	5.56368	6.16547	13.0713	5.99579	1.64256	30.2846	20.6853	37.6471	59.9971	5.03065	4.78884	0.968197	7.95868	3.51315	2.46258	3.02241	23.4428	24.1288	31.4666	27.8709	3.9635	6.48776	1.63688	26.7273	37.1535	1.3901	0.148294	0.17462
AABR07031756.1	AABR07031756.1	carbohydrate sulfotransferase 4	0.152352	0.856024	1.0256	1.23294	0.0506407	0.69538	1.22479	0.138564	1.27277	0.662644	0.741169	1.43557	1.18478	0.0762449	0.135395	0.534088	1.08887	1.89049	0.368937	0.0243457	0.681414	0.663511	0.973727	0.843159	0.832874	0.987802	0.808167	0.796652
AABR07031963.1	AABR07031963.1	tyrosine 3-monooxygenase/tryptophan 5-monooxygenase activation protein, zeta	3.44581	4.44335	6.70027	4.43142	1.18228	4.94919	4.85493	4.94224	4.34668	3.68406	5.93968	8.03281	5.30369	2.71151	3.52186	5.32325	4.19857	5.85677	4.56403	3.77754	4.93098	4.04062	0.819436	4.59923	4.77326	1.03784	1.07213	0.846513
AABR07032097.1	AABR07032097.1	tyrosine aminotransferase	1.65155	0.865774	1.16805	1.12657	2.32909	0.0911941	0.255933	0.0116573	0.10209	1.97345	1.84879	4.79226	1.36643	1.75856	2.85099	3.36825	0.175891	0.0754165	0.0772492	0.0801628	2.56553	1.42821	0.55669	0.10218	0.115219	1.12761	25.108	12.3956
AABR07032261.2	AABR07032261.2	zinc finger protein 420	0	0	0.990886	0	0.519343	0	0	0.948879	0	1.30019	0	3.21078	0	0.415786	0.849535	2.04498	0.483093	0	0	0	1.11733	0.302046	0.270329	0.120773	0.23722	1.96417	9.25143	1.27327
AABR07032520.1	AABR07032520.1	tripartite motif-containing 3	6.11264	22.3348	16.7906	13.9038	3.11e-09	33.7047	22.6532	37.4416	47.4953	6.11947	10.0655	0.742887	15.8869	6.27486	1.91424	5.76327	31.7841	30.6981	21.2928	41.5166	6.68101	11.8283	1.77044	31.3229	35.3237	1.12773	0.213295	0.334856
AABR07032904.1	AABR07032904.1	nucleosome assembly protein 1-like 1	4.88603	7.55576	3.17918	5.86556	0	3.22897	4.24769	5.43412	10.5909	3.455	2.61349	11.661	9.2115	4.29306	1.6651	17.1192	1.5283	5.95937	4.50911	6.83981	7.14549	4.29731	0.601402	4.70915	5.87542	1.24766	1.51736	0.731404
AABR07033023.1	AABR07033023.1	olfactory receptor 109	0.910573	1.26581	1.05779	1.28893	0.646334	1.4488	0.854738	0.805949	0	1.04175	0.930683	0.944057	1.50577	0.589612	0.849157	1.51718	0.898546	1.06819	0.653852	0	1.05403	1.03389	0.980889	0.655146	0.777371	1.18656	1.60885	1.32998
AABR07033318.1	AABR07033318.1	olfactory receptor 1328	0.514683	1.24277	2.37692	1.77335	1.23239	2.16599	1.45005	4.21001	3.71256	1.12764	1.74315	1.30933	2.03665	0.911465	0.795492	0.64624	2.60481	2.12682	2.51913	5.21439	1.22428	1.42802	1.16642	3.11629	2.88465	0.925669	0.392866	0.495042
AABR07034362.2	AABR07034362.2	transmembrane protein 221	3.78361	2.47049	3.07136	1.81158	7.38826	1.9379	0.242885	2.15964	2.08914	4.18899	3.04355	3.05789	3.87091	4.34197	6.05637	4.07249	0.436062	2.74456	3.30554	3.46984	4.09031	3.70506	0.905814	2.489	1.60739	0.645798	1.64335	2.30501
AABR07034438.1	AABR07034438.1	olfactory receptor 1687	1.15409	2.26132	3.59338	2.15903	1.06606	2.92711	2.45912	1.76896	1.59362	2.05959	2.02317	4.10479	3.13254	1.15325	1.65402	2.464	2.60863	2.73833	2.00128	1.96928	2.37019	2.04678	0.863548	2.32938	2.1872	0.938963	1.01752	0.935796
AABR07034632.1	AABR07034632.1	signal-regulatory protein beta 3	0	0.0319497	0.10276	31.4566	0	0.0530421	0.0569977	0.202674	0	211.003	0.1706	0	0	0	0	0.0431442	0	0.144212	0.149966	0	30.1739	6.31826	0.209395	0.0735446	0.0781784	1.06301	410.28	80.8185
AABR07034637.1	AABR07034637.1	egl-9 family hypoxia-inducible factor 1	7.13338	5.35929	5.05822	6.4952	44.9431	6.3222	3.74048	2.35601	6.26185	17.5612	7.37373	8.37364	2.38768	8.51332	10.371	7.22893	4.81378	6.66066	10.4015	4.73856	8.82992	13.7978	1.56262	6.65363	4.67013	0.701893	1.32708	2.95448
AABR07034639.1	AABR07034639.1	ral guanine nucleotide dissociation stimulator-like	0.402365	0.466795	0.671295	0.667023	1.45179	0.233794	0	2.01516	0.457714	0.39128	1.59244	0.610281	0.370392	0.587475	0.996452	0.76848	0	0.587612	1.11673	0.490918	0.759542	0.731854	0.963546	0.548816	0.676667	1.23296	1.38397	1.08156
AABR07034648.1	AABR07034648.1	2'-deoxynucleoside 5'-phosphate N-hydrolase 1	0.618721	2.22357	2.55231	1.74923	0.56294	4.62798	4.29443	1.27211	1.40372	1.41556	1.63639	0.705928	2.14452	0.623299	0.719862	1.6579	3.22362	4.54128	3.12863	3.46737	1.27192	1.54136	1.21183	3.59023	2.89956	0.807625	0.354274	0.531583
AABR07034657.1	AABR07034657.1	B9 domain containing 2	2.36211	3.70877	1.32871	4.4211	2.28389	1.6594	1.44839	3.62306	5.5147	4.1779	3.76922	2.208	4.06807	5.36537	4.41266	1.97995	2.33933	3.79237	5.32001	2.87632	3.7116	2.82091	0.760027	3.58201	3.06139	0.854657	1.03618	0.921449
AABR07034730.3	AABR07034730.3	WAP four-disulfide core domain 9	0.283584	0	0	0.825611	1.39397	0	0.350691	0	0	1.89056	0.398594	2.63634	0.537632	0.268858	0.212072	1.19473	0	0	0	0	1.01983	0.500632	0.490899	0	0.0876727	#DIV/0!	#DIV/0!	5.71024
AABR07034739.1	AABR07034739.1	Ig lambda-2 chain C region	18.1227	0.710575	6.28446	10.7859	22.9814	0.604867	0	0	0.958877	70.3526	4.37058	49.8014	10.7065	29.4156	31.3911	35.2481	3.15238	0	1.07336	0.133938	33.0408	11.777	0.356438	1.08992	0.390936	0.358684	30.315	30.1252
AABR07034739.3	AABR07034739.3	lambda-chain C1-region-like	1.15842	0.124511	0.428511	0.706907	1.04559	0	0	0.112471	0	9.42066	0.85479	6.50904	0.881603	0.798306	2.57968	3.31239	0.169546	0	0	0.232742	3.4795	0.692787	0.199106	0.100572	0.0281178	0.279579	34.5971	24.6387
AABR07034767.1	AABR07034767.1	membrane palmitoylated protein 3	7.55339	9.72836	11.422	9.49927	5.21074	9.34101	9.38182	7.56341	6.5228	8.40473	8.83026	10.4345	9.54183	7.73069	9.03478	10.7413	9.00475	9.92809	6.59467	9.34437	9.24544	8.68275	0.939139	8.71797	8.20226	0.940845	1.0605	1.05858
AABR07034833.1	AABR07034833.1	methylthioribose-1-phosphate isomerase 1	0	0	0	1.41923	0	0	0	0.603524	0.772487	0	0.928017	0	0	0	0.675901	1.0153	0	0	0.188181	0	0.374174	0.283845	0.758591	0.0470452	0.344003	7.31217	7.95349	0.825124
AABR07034980.1	AABR07034980.1	ribonucleoprotein, PTB-binding 1	0	0.234785	1.09361	1.58966	0.98587	0	0.730798	0.427129	1.10904	0	1.27673	0.805806	0.741712	0	0.192298	0.544199	0	0.82748	0.161708	0	0.508678	0.780784	1.53493	0.247297	0.566742	2.29174	2.05695	1.37767
AABR07035203.1	AABR07035203.1	ADP-ribosylation factor like GTPase 14	10.1351	1.87981	3.51712	1.82741	0	0	0	0	0	1.54701	5.11835	13.0488	13.1857	9.6266	7.02283	8.74281	0	0	0	0	8.32744	3.4719	0.416922	0	0	#DIV/0!	#DIV/0!	#DIV/0!
AABR07035218.1	AABR07035218.1	tetratricopeptide repeat domain 24	13.4126	14.5535	21.4087	17.2708	6.75057	15.2479	11.9868	11.2959	16.9066	14.7157	13.1554	25.8529	26.9468	12.3291	15.5137	24.0685	12.5519	12.692	15.5091	11.7699	18.9403	14.6792	0.775026	13.1307	13.8593	1.05549	1.44245	1.05916
AABR07035357.1	AABR07035357.1	ubiquitin carboxyl-terminal hydrolase 12-like	0	0.743379	1.23734	0.257355	0.159787	0.991765	1.13605	0.410381	0.972139	0.135461	0.639315	1.02618	0.37676	0.315733	0.186952	0.288183	0.979881	1.10921	1.11099	1.65389	0.424083	0.479571	1.13084	1.21349	0.877585	0.723189	0.349473	0.546467
AABR07035428.1	AABR07035428.1	kinesin family member 2C	1.35956	3.27325	4.7064	3.71921	0.695188	4.96625	6.07964	3.05446	2.82759	2.18804	2.70138	5.15423	5.43722	0.672072	1.13276	2.5044	3.90305	4.21459	2.68794	5.48818	2.82716	2.75072	0.972964	4.07344	4.23198	1.03892	0.694047	0.649984
AABR07035428.2	AABR07035428.2	BOC cell adhesion associated, oncogene regulated	9.46921	12.2418	12.6324	10.2707	13.3796	11.0739	10.88	11.9949	11.7804	12.231	9.56901	12.8114	10.263	10.4084	11.4564	12.4419	11.0423	12.1021	8.68969	13.0824	11.3116	11.5987	1.02539	11.2291	11.4323	1.01809	1.00734	1.01456
AABR07035539.1	AABR07035539.1	ribosomal protein L31-like 4	821.236	446.805	506.246	481.98	1331.73	248.013	308.588	362.82	330.216	877.309	648.57	977.876	504.432	1070.22	1328.3	1019.57	302.245	332.837	347.247	317.559	918.04	717.6	0.781665	324.972	312.409	0.961342	2.82498	2.29699
AABR07035561.2	AABR07035561.2	ST3 beta-galactoside alpha-2,3-sialyltransferase 5	0	0.384184	0	0	1.90234	0	0	0.116827	0	0.312936	0.204671	0	1.54255	0	0.61793	0.248683	0	0.408397	1.55265	0	0.41811	0.457306	1.09374	0.490262	0.0292067	0.0595738	0.85283	15.6575
AABR07035776.1	AABR07035776.1	paired immunoglobulin-like type 2 receptor alpha-like	1.09959	1.30115	0.0969638	0.772115	1.29789	0.128271	1.6781	1.22365	0.236286	0.919919	0.939315	1.13898	0.395056	0.442474	0.857695	0.757316	0.465177	0.449161	1.02291	1.31259	0.778679	0.913541	1.17319	0.812459	0.816576	1.00507	0.958422	1.11875
AABR07035787.1	AABR07035787.1	Axl receptor tyrosine kinase	68.2937	51.5938	64.5856	60.2761	90.0333	43.34	51.2495	56.5474	52.0265	73.8717	67.3002	69.5811	60.1207	73.153	80.3343	77.9174	43.3675	54.2032	44.657	55.3868	71.7541	66.9565	0.933139	49.4036	50.7908	1.02808	1.4524	1.31828
AABR07035818.1	AABR07035818.1	N-acetyltransferase 8B	52.7517	52.8622	63.7504	43.9847	29.9256	34.6262	50.5244	46.9991	49.5518	41.3739	50.7509	51.5629	40.5558	56.7998	53.0837	54.5852	54.4189	53.7467	45.7947	59.0651	49.816	48.6549	0.976692	53.2563	45.4254	0.852957	0.935401	1.0711
AABR07035832.1	AABR07035832.1	similar to family with sequence similarity 55, member C	57.8723	33.6926	49.6691	34.254	66.9111	34.5543	41.3495	27.5026	48.6247	49.7924	38.1803	37.897	22.2319	48.1686	38.2883	35.7224	35.2956	40.1698	23.6443	42.458	38.6116	48.4798	1.25558	35.3919	38.0078	1.07391	1.09097	1.27552
AABR07036007.1	AABR07036007.1	ubiquitin protein ligase E3 component n-recognin 7 (putative)	21.0829	15.7187	22.3304	21.8623	21.5819	18.633	19.4525	30.8559	24.4015	20.9556	19.4589	9.24212	24.0832	30.7777	23.3066	16.9938	21.6134	28.1854	36.8011	32.065	20.6883	20.5153	0.991638	29.6662	23.3357	0.78661	0.697368	0.879135
AABR07036513.1	AABR07036513.1	SWI/SNF related, matrix associated, actin dependent regulator of chromatin, subfamily a, member 2	0.655405	0.544084	0.456121	0.583685	0.379651	0.776148	1.0062	0.827791	0.65564	0.845115	0.191453	0.362694	1.78336	0.385581	0.487125	0.814194	0.85397	0.634182	0.869476	0.788506	0.695646	0.523789	0.752954	0.786534	0.816445	1.03803	0.884445	0.641549
AABR07036550.1	AABR07036550.1	glycerol kinase 2	0.597816	1.00965	0.729174	0.429754	0	1.88173	1.12695	1.23862	1.18631	0.266171	0.127135	0	1.65305	0.254673	0.142694	0.107191	1.1221	1.34763	1.4332	1.07917	0.364416	0.553279	1.51826	1.24553	1.3584	1.09063	0.29258	0.4073
AABR07036711.1	AABR07036711.1	vomeronasal 2 receptor, 43	0	0	0	0	1.1844	0	0	0	0	0	0	0	0	1.56136	0	0	0	0.465408	0	1.77845	0.223051	0.23688	1.062	0.560965	0	0	0.39762	#DIV/0!
AABR07036746.1	AABR07036746.1	similar to olfactory receptor MOR204-14	0.388572	1.55979	0.600851	0.317524	0.141957	3.19435	3.80195	5.59043	3.86585	0	0.513529	0.113047	1.4437	0.631643	0.114511	0.566368	3.37702	3.03935	2.59379	4.22138	0.483257	0.601738	1.24517	3.30788	4.11314	1.24344	0.146093	0.146296
AABR07036855.1	AABR07036855.1	small nuclear ribonucleoprotein polypeptide E	20.7422	32.2595	32.0943	31.008	11.0268	29.0305	25.2777	23.0694	19.0394	20.3491	24.1407	30.3841	35.0732	17.8426	20.3022	23.9287	22.7715	29.5101	23.1045	21.814	24.5744	25.4261	1.03466	24.3001	24.1042	0.991941	1.01129	1.05484
AABR07037009.1	AABR07037009.1	peripheral plasma membrane protein CASK-like	1.29108	1.3933	1.65882	0.0972311	0	0.804998	0.752537	1.74563	0.210744	2.36475	2.27808	3.99619	3.06953	0.624595	1.12101	1.82145	2.09208	1.03871	0	0.447454	2.18223	0.888088	0.406964	0.894562	0.878476	0.982019	2.43944	1.01094
AABR07037112.1	AABR07037112.1	tripartite motif-containing 59	0	25.7925	0	10.554	3.79348	0	0	0	0	0	2.81464	3.17612	14.5994	0	0	0	0	0	0	0	2.94145	8.02799	2.72926	0	0	#DIV/0!	#DIV/0!	#DIV/0!
AABR07037451.2	AABR07037451.2	family with sequence similarity 120C	0.7778	1.08437	1.66734	1.2858	0.936978	1.45449	1.03807	1.22791	0.854635	1.34391	0.887253	0.940502	1.62355	0.381835	1.03941	0.669473	1.10433	1.19266	1.31668	1.21403	0.983704	1.15046	1.16952	1.20693	1.14378	0.947678	0.815049	1.00584
AABR07037489.1	AABR07037489.1	putative keratin-associated protein 10-like ENSP00000375147 homolog	3.1477	1.90567	4.40051	2.61019	5.19335	0.492494	1.86317	1.6975	1.15087	3.95192	3.21892	8.42062	3.24094	5.82215	4.65936	7.6924	0.221034	0.838565	0.483394	0.788511	5.28662	3.45148	0.652872	0.582876	1.30101	2.23205	9.06988	2.65293
AABR07037510.2	AABR07037510.2	prefoldin subunit 5	0	0.835041	0.643088	0.664971	0	0	0	0	0.231206	0	0	1.93253	1.94237	0.237052	0.253863	0.230292	0	0	0	0	0.656587	0.42862	0.6528	0	0.0578015	#DIV/0!	#DIV/0!	7.41538
AABR07037520.1	AABR07037520.1	inverted formin, FH2 and WH2 domain containing	0.70716	1.75034	0.75453	0.577349	0.339767	3.83066	3.32795	4.44688	4.10298	0.944065	0.5345	0.337639	1.26109	0.12819	0.205575	0.635626	2.74132	3.66069	3.48184	4.37484	0.578097	0.825829	1.42853	3.56467	3.92712	1.10168	0.162174	0.210289
AABR07038021.1	AABR07038021.1	tweety family member 2	2.54732	4.10173	5.16948	2.95513	3.54314	4.64786	2.95924	3.9887	2.99671	2.15889	2.92526	6.88722	3.88045	4.29113	4.42162	5.2618	4.68532	3.70068	2.07095	3.14846	4.26091	3.66336	0.85976	3.40135	3.64813	1.07255	1.25271	1.00418
AABR07038477.1	AABR07038477.1	4-hydroxyphenylpyruvate dioxygenase	0.447477	0.317508	0.784487	0.908148	0.649131	0.607169	2.75633	4.01663	7.2517	0.612134	0.843121	0.274896	0.658523	0	0.574822	0.592279	2.33027	1.58123	2.72216	5.57217	0.507968	0.62135	1.22321	3.05146	3.65796	1.19876	0.166467	0.169862
AABR07038567.1	AABR07038567.1	basic transcription factor 3	3.61131	6.35594	8.56225	6.41242	3.93409	8.67884	7.10211	6.71078	5.98016	4.64979	3.68755	6.13746	9.6976	3.29979	3.3698	4.12946	8.76485	9.03434	5.24982	8.94395	4.99592	5.7752	1.15598	7.99824	7.11797	0.889942	0.624628	0.811355
AABR07039446.2	AABR07039446.2	RT1 class Ia, locus A1	3.79843	2.42504	3.16946	2.5876	6.5708	1.22453	1.22924	0.783133	0.623108	5.08234	4.39859	10.9973	4.8858	4.68148	8.73301	7.86955	1.14592	1.61733	0.724541	0.609094	6.664	3.71027	0.556762	1.02422	0.965003	0.942182	6.50641	3.84482
AABR07039694.1	AABR07039694.1	G protein-coupled receptor 39	3.45391	6.44801	7.45666	7.64541	3.65782	8.56771	8.25526	7.34819	10.3642	5.33745	4.24737	6.04879	8.63689	3.69659	3.41445	6.22052	6.51381	6.93168	6.33006	8.20519	5.37172	5.73236	1.06714	6.99518	8.63384	1.23425	0.767917	0.663941
AABR07039936.1	AABR07039936.1	thymosin-like 8-like	1.47531	2.34413	2.24558	1.87681	0.572702	0.939589	1.57247	1.13338	1.07022	0.84157	1.1718	3.0311	2.58461	1.40093	0.818572	1.84863	1.39779	1.85449	1.9061	0.524065	1.67103	1.70291	1.01908	1.42061	1.17891	0.829864	1.17628	1.44447
AABR07040288.1	AABR07040288.1	isovaleryl-CoA dehydrogenase	0	0	0	0.236945	0	0.711738	0	0	0	2.59117	0	2.73311	1.16128	0	0.400671	0.378129	0	0.287553	0	0	1.03777	0.047389	0.0456644	0.0718883	0.177935	2.47515	14.4358	0.266328
AABR07040840.1	AABR07040840.1	Rho guanine nucleotide exchange factor 28	2.13953	3.043	0	3.21518	2.08912	1.40608	1.54271	2.20288	0	2.32107	2.0178	3.65423	4.17784	0.0079867	1.27262	2.20357	3.29299	4.5247	1.72432	0.761892	2.23645	2.09736	0.937811	2.57598	1.28792	0.499972	0.868193	1.62849
AABR07040855.1	AABR07040855.1	cytosolic iron-sulfur assembly component 1	23.4545	18.3848	20.9222	19.5795	29.6732	18.4878	17.5689	17.3301	16.2517	24.2698	19.6711	23.8147	15.3801	24.2429	28.1043	21.2998	20.5925	17.4057	13.2669	12.1523	22.3975	22.4028	1.00024	15.8544	17.4096	1.0981	1.4127	1.28681
AABR07040864.1	AABR07040864.1	hypoxia inducible factor 3 subunit alpha	4.76813	8.91964	9.52398	9.78151	4.90151	10.3695	7.70136	9.63443	6.63855	8.84532	7.51423	9.08284	11.8766	4.90285	7.04957	10.4275	7.6612	8.44235	5.28548	7.77454	8.52841	7.57895	0.888671	7.29089	8.58597	1.17763	1.16973	0.882714
AABR07040936.1	AABR07040936.1	GRIP and coiled-coil domain containing 2	0.43465	1.77885	3.70396	1.2553	1.42162	3.8792	3.19392	2.02103	2.50266	0.893147	0.95285	0.897404	2.00594	0.328013	0.751032	0.65633	3.78459	2.4897	1.17192	1.82745	0.926388	1.71888	1.85546	2.31841	2.8992	1.25051	0.399578	0.59288
AABR07041179.1	AABR07041179.1	polo-like kinase 1	0.103388	0	0	0.260717	0	1.34995	0	2.31457	0	0.538512	0	0.642765	0	0	0	0	2.23558	0	0.249863	0.200419	0.168754	0.072821	0.431522	0.671467	0.91613	1.36437	0.251321	0.0794876
AABR07041724.1	AABR07041724.1	similar to transthyretin (4L369)	0	1.3757	0	0	0	1.3218	0.682121	1.62566	10.361	0.563977	0.534148	1.19081	2.16062	0	0	0.530931	0	1.3501	0	0.566238	0.711497	0.27514	0.386706	0.479085	3.49764	7.30066	1.48512	0.0786645
AABR07041778.1	AABR07041778.1	carcinoembryonic antigen-related cell adhesion molecule 11	2.8361	2.92952	3.38259	5.12765	3.22014	5.57187	3.48743	7.35317	9.61662	2.60694	4.65207	3.09748	5.66545	3.08719	3.49147	2.73572	4.13836	9.42548	5.10062	14.1269	3.61947	3.4992	0.96677	8.19784	6.50727	0.793779	0.441516	0.537737
AABR07042361.1	AABR07042361.1	olfactory receptor 1243	1.32933	2.08173	2.67849	2.10256	0.7696	3.77168	3.02004	6.07583	4.40085	2.07854	0.495325	0.847351	2.24884	1.06266	0.333288	1.74919	5.37197	2.42687	0.608949	3.75888	1.25931	1.79234	1.42327	3.04167	4.3171	1.41932	0.414021	0.415172
AABR07042542.1	AABR07042542.1	5'-nucleotidase domain containing 2	1.2623	2.15449	2.10014	1.80825	1.58464	2.19558	1.67482	2.35119	2.29838	1.6807	1.29097	2.01764	2.64978	2.21341	1.5095	1.8965	2.19629	2.17349	2.58141	1.56317	1.89407	1.78196	0.940811	2.12859	2.12999	1.00066	0.889826	0.836607
AABR07042557.1	AABR07042557.1	similar to Nuclear autoantigen Sp-100 (Speckled 100 kDa)	0	0.408611	0.368685	3.35469	0.0814644	0.395819	0	0	0.903477	2.78252	0	0.0669966	0	0.0890656	0	0.122821	0	0.186565	1.39236	0	0.437344	0.842691	1.92684	0.39473	0.324824	0.822901	1.10796	2.5943
AABR07042611.1	AABR07042611.1	keratin associated protein 13-1	0.0848148	0	0	0.470278	0.0631879	0.117606	0	0.187665	0	0	0	1.08248	0.237969	0.813404	0.433146	1.05996	0	0	0	0	0.518137	0.123656	0.238655	0	0.0763178	#DIV/0!	#DIV/0!	1.62028
AABR07042903.1	AABR07042903.1	secreted and transmembrane 1B	10.2554	9.40587	11.2453	8.56384	14.3181	2.79435	7.63219	12.4993	11.1174	7.15185	10.7667	13.2205	8.06149	11.4359	19.816	16.684	4.36347	7.05687	6.56881	14.856	12.4481	10.7577	0.864205	8.21129	8.51082	1.03648	1.51597	1.264
AABR07043115.1	AABR07043115.1	receptor-interacting serine-threonine kinase 4	0.676376	1.04037	1.82817	3.06935	0.0740342	2.55716	1.678	5.48049	5.30873	0.711135	1.30954	1.21967	2.5048	0.750182	0.895229	1.21349	2.75844	3.61844	7.04806	4.65475	1.22915	1.33766	1.08828	4.51992	3.75609	0.831008	0.27194	0.35613
AABR07043167.1	AABR07043167.1	zinc finger with KRAB and SCAN domains 7	0	0.597799	1.00704	0	0	1.78543	0.464826	0	0.384515	1.30393	0	0	0.845498	0.464978	0	1.59046	0	0.768255	0	1.45855	0.600695	0.320967	0.534327	0.5567	0.658693	1.18321	1.07903	0.487279
AABR07043456.1	AABR07043456.1	collagen type XII alpha 1 chain	0	0	0.717953	2.03416	0.763496	0	0.618416	0	0	0.287584	0	0.312642	1.93573	1.17921	0.011893	2.85768	0	0.59616	0	0	0.940676	0.703121	0.747463	0.14904	0.154604	1.03733	6.31157	4.54788
AABR07043748.1	AABR07043748.1	5-hydroxytryptamine receptor 3B	17.3157	16.4561	16.4063	15.404	19.5401	15.343	15.0845	19.3157	18.1161	19.2523	14.772	19.4394	15.8546	16.8465	21.3108	19.8354	13.4494	16.114	15.5957	16.5806	18.1873	17.0244	0.936062	15.4349	16.9648	1.09912	1.17832	1.00351
AABR07043861.1	AABR07043861.1	metallo-beta-lactamase domain containing 2	0.423734	1.79074	0	1.29176	0.29567	0.798591	0.781387	0	1.38578	0.899154	1.42935	1.50551	2.02342	0.819242	0.222482	0.538584	2.31271	0.773953	0.921167	1.29152	1.06253	0.760381	0.715629	1.32484	0.741439	0.559645	0.80201	1.02555
AABR07043897.1	AABR07043897.1	zinc finger protein 397	0	2.33482	1.20334	2.03446	0	0	0	0	0	0.284074	0	0.701806	1.2079	0	0	0	0	0	0.485667	0	0.313397	1.11452	3.55627	0.121417	0	0	2.58116	#DIV/0!
AABR07043951.1	AABR07043951.1	olfactory receptor 282	5.83423	6.5494	6.71572	7.22694	4.28542	6.42418	6.85288	4.52718	4.54368	5.56101	6.36556	6.64235	8.1719	5.32719	5.35136	7.13657	6.62349	7.32771	4.73641	4.00439	6.36513	6.12234	0.961856	5.673	5.58698	0.984837	1.122	1.09582
AABR07044362.3	AABR07044362.3	potassium voltage-gated channel subfamily A member regulatory beta subunit 1	0.435191	1.54341	0.746326	0.99153	0.259633	0.885524	3.34875	0.327146	0	2.74472	0.20109	1.08998	0.403212	0.815176	0.223324	2.21473	0.45335	0.196019	0	0	1.09889	0.795219	0.723656	0.162342	1.14036	7.02439	6.76897	0.697342
AABR07044364.1	AABR07044364.1	RT1 class I histocompatibility antigen, AA alpha chain-like	0.955996	2.08106	1.91676	1.38205	0.6281	1.36827	1.07183	1.42046	0.698742	1.97213	0.942814	1.1601	1.52034	1.19971	1.43081	1.94964	0.931378	2.17409	0.600814	1.41987	1.45365	1.3928	0.958137	1.28154	1.13982	0.889419	1.1343	1.22194
AABR07044383.1	AABR07044383.1	cytochrome P450, family 2, subfamily C, polypeptide 6, variant 1	11.6434	11.804	15.3373	21.3256	12.8805	8.90911	8.80978	5.42286	7.10434	20.7053	12.6867	20.9751	17.2335	11.5837	14.7047	21.7764	6.82798	7.70278	5.98296	5.0461	17.095	14.5982	0.853941	6.38996	7.56152	1.18334	2.6753	1.93059
AABR07044404.1	AABR07044404.1	RT1 class I, locus CE3	17.682	14.4	16.925	15.1462	28.7384	10.9168	12.3488	8.53287	7.21379	21.3093	15.1796	17.688	21.0635	25.583	23.5971	17.0522	13.2374	14.6689	8.22293	7.79984	20.2104	18.5783	0.919247	10.9822	9.75308	0.888077	1.84028	1.90487
AABR07044408.1	AABR07044408.1	similar to 6.8 kDa mitochondrial proteolipid	12.3216	5.17434	16.3232	13.2059	6.92859	16.8099	8.35126	19.1421	14.6343	8.46522	10.0525	0.5594	18.3299	8.11741	7.20318	6.47914	7.6434	13.6979	30.3967	24.0087	8.45811	10.7907	1.27578	18.9367	14.7344	0.778089	0.446653	0.732348
AABR07044570.1	AABR07044570.1	similar to pyridoxal (pyridoxine, vitamin B6) kinase	2.52897	8.22431	4.83661	4.0885	2.13151	7.50462	7.51716	3.8041	5.11484	4.46175	3.9223	2.11961	4.61465	1.11635	0.505665	1.60923	5.48783	7.25041	8.07148	7.18215	2.62136	4.36198	1.66401	6.99797	5.98518	0.855274	0.374589	0.728796
AABR07044631.2	AABR07044631.2	N-terminal asparagine amidase	26.1373	19.6964	37.2335	20.9203	22.229	9.19361	15.9115	1.81596	3.51261	40.2646	32.3236	16.7458	41.8307	23.5873	19.2892	25.8451	17.8938	38.255	3.32943	14.9076	28.5552	25.2433	0.884018	18.5965	7.60843	0.409133	1.53552	3.31781
AABR07044711.1	AABR07044711.1	M2 pyruvate kinase-like	120.673	89.306	100.711	125.716	206.613	73.9648	94.7917	94.2186	84.9312	156.673	122.189	108.566	93.9352	138.944	156.389	120.524	71.5194	87.7564	98.4835	100.074	128.174	128.604	1.00335	89.4584	86.9766	0.972257	1.43278	1.4786
AABR07044759.1	AABR07044759.1	transcription factor 4	1.24132	6.52221	6.27984	8.13173	0	7.04347	6.66558	4.12135	3.65502	2.06805	2.13678	4.31922	6.56905	0.191149	1.9951	2.04865	5.75861	7.1488	5.49163	6.32741	2.76114	4.43502	1.60623	6.18161	5.37136	0.868925	0.44667	0.82568
AABR07044914.1	AABR07044914.1	catenin alpha 3	17.8854	22.7913	22.9752	20.1046	18.8325	34.0252	41.0439	51.0426	50.0315	19.9895	16.2347	15.52	23.6712	20.1581	16.597	19.2315	29.4473	37.2322	44.1354	60.0914	18.7717	20.5178	1.09302	42.7266	44.0358	1.03064	0.439345	0.465935
AABR07044925.1	AABR07044925.1	sirtuin 1	2.00616	2.41352	3.83966	3.41199	1.52363	3.01986	3.20409	2.00831	2.46711	2.5549	1.83728	4.11631	2.58208	1.47268	1.7754	2.55558	3.00155	3.17003	1.68032	2.56938	2.41346	2.63899	1.09345	2.60532	2.67484	1.02668	0.92636	0.986597
AABR07045047.1	AABR07045047.1	sarcoglycan, gamma	1.95716	4.51736	4.96516	3.70803	1.82078	4.36655	5.32585	2.55939	3.18117	2.08727	2.45784	2.75634	4.54548	1.93388	2.41511	3.51267	6.84251	4.48381	2.66548	4.18466	2.81551	3.3937	1.20536	4.54411	3.85824	0.849063	0.619596	0.879598
AABR07045058.1	AABR07045058.1	presequence translocase associated motor 16	0.278811	0	0.425581	0	0	0.401376	0.147725	0	1.47051	0.920996	0.24818	0.744265	0	0.135263	0.218529	0.783429	0	0.338968	1.84747	0.534057	0.435809	0.140878	0.323257	0.680123	0.504902	0.742369	0.64078	0.279021
AABR07045405.1	AABR07045405.1	transmembrane protease, serine 11G	16.6073	27.1653	22.9733	30.1849	5.66885	33.6198	34.6898	14.9308	23.9027	20.1049	17.0893	27.97	34.6232	11.6688	14.1491	19.9358	17.0507	32.9764	18.9429	23.4752	20.7916	20.5199	0.986935	23.1113	26.7858	1.15899	0.899629	0.766075
AABR07045454.1	AABR07045454.1	neuron navigator 2	1.16946	0.353675	0	0.686241	0	0.342063	0	0.427533	0	0.287943	1.70417	0.304577	0	0	0.735734	0	0	0.276172	0	0.628773	0.433204	0.441875	1.02002	0.226236	0.192399	0.850434	1.91483	2.29666
AABR07045485.1	AABR07045485.1	crystallin beta-gamma domain containing 1	17.7836	19.2515	21.7579	20.7406	16.0749	15.1924	16.6238	16.5029	15.7903	22.9257	19.5378	19.5466	19.5646	18.588	18.6064	18.8933	13.758	13.2834	14.684	17.983	19.666	19.1217	0.972318	14.9271	16.0273	1.07371	1.31747	1.19306
AABR07045621.1	AABR07045621.1	similar to CG15432-PA	0.425286	0.509178	1.12586	0.983167	1.73747	0.290224	0.90722	0.629976	0.278489	1.22627	0.676991	0.282435	0.741266	0.549484	0.866984	0.85254	0.167717	0.299625	0.266439	0.0254949	0.742282	0.956191	1.28818	0.189819	0.526477	2.77357	3.91047	1.81621
AABR07046016.1	AABR07046016.1	Y-linked testis-specific protein 1-like	142.224	134.987	121.955	109.865	179.951	93.5149	81.483	33.6061	31.6408	209.913	147.14	72.9128	30.4942	156.076	107.436	112.375	82.2777	81.8531	36.7567	30.1711	119.478	137.797	1.15332	57.7646	60.0612	1.03976	2.06836	2.29427
AABR07046635.1	AABR07046635.1	lipin 3	1.88614	0	4.25196	3.68089	0	2.18341	1.50053	5.80301	0	0.62287	1.76513	1.97204	3.56623	2.08076	2.45877	1.17203	2.06672	7.45435	0	1.86226	1.94826	1.9638	1.00797	2.84583	2.37174	0.833407	0.684602	0.828
AABR07046707.1	AABR07046707.1	NUMB-like, endocytic adaptor protein	6.72267	9.44355	10.3957	9.7794	5.75569	9.72951	8.92598	6.9449	5.80321	8.18229	7.90606	10.9379	10.2921	5.66544	7.12358	9.5155	9.54917	8.26976	7.79685	7.69703	8.51755	8.4194	0.988476	8.3282	7.8509	0.942688	1.02274	1.07241
AABR07046713.2	AABR07046713.2	tigger transposable element derived 5	0	0	0	0	0	0	0	0	24.2103	0	0	0	0	0	0	0	0	0	0.398146	3.6307	0	0	#DIV/0!	1.00721	6.05259	6.00925	0	0
AABR07046763.1	AABR07046763.1	neurotrophin 3	0	0.578174	2.62339	0.680749	0	0.528533	0	1.10686	0.12571	0	0.661999	0.0357525	0	0	0.111736	1.72539	0.0281571	0.685662	0	1.05922	0.362125	0.776462	2.14418	0.44326	0.440276	0.993268	0.816958	1.76358
AABR07046778.1	AABR07046778.1	zinc finger (CCCH type), RNA binding motif and serine/arginine rich 1	0.571581	2.04742	0	0	0	1.33704	2.96182	0.683406	0.917415	0	0	0.601498	2.049	0	0	0.548349	0.661217	0.841715	0.817039	0.958227	0.456978	0.5238	1.14623	0.81955	1.47492	1.79967	0.557597	0.355138
AABR07047036.1	AABR07047036.1	agouti signaling protein	0.520697	0.825906	1.14849	0.530014	0.702418	0.956326	1.13017	0.0969655	0.207147	0.667162	0.355996	0.687548	1.34466	0.815305	0.517592	0.808772	0.757901	0.782476	0.346044	1.23836	0.742433	0.745505	1.00414	0.781196	0.597653	0.765048	0.95038	1.24739
AABR07047714.1	AABR07047714.1	E2F-associated phosphoprotein	0.337525	0.407644	0.189834	0.196862	1.44453	0.197242	0	0	0.630503	0.331961	0.791188	0	0.321058	0.159857	0.167533	1.10372	0.559632	0.479329	0	0.514899	0.410759	0.515279	1.25446	0.388465	0.206936	0.532702	1.05739	2.49004
AABR07047789.1	AABR07047789.1	midasin AAA ATPase 1	2.78022	3.60436	5.11666	4.57625	4.19623	2.85636	3.17139	3.03239	4.48212	4.02318	3.85913	5.25553	4.49695	3.15834	3.83937	4.53933	3.29522	3.21561	3.21975	4.74077	4.1674	4.05475	0.972967	3.61784	3.38556	0.935798	1.15191	1.19766
AABR07048012.1	AABR07048012.1	defensin beta 27	0.726713	1.6332	2.5154	0.166656	0	3.53244	1.42377	2.06802	2.44448	0.864493	1.31917	0.756118	1.01275	0.986465	0.414713	0.984771	1.44694	2.09758	1.59776	7.95368	0.905497	1.00839	1.11364	3.27399	2.36718	0.723025	0.276573	0.42599
AABR07048013.1	AABR07048013.1	taste receptor, type 2, member 102	0.726713	1.6332	2.5154	0.166656	0	3.53244	1.42377	2.06802	2.44448	0.864493	1.31917	0.756118	1.01275	0.986465	0.414713	0.984771	1.44694	2.09758	1.59776	7.95368	0.905497	1.00839	1.11364	3.27399	2.36718	0.723025	0.276573	0.42599
AABR07048031.1	AABR07048031.1	olfactory receptor 1652	0	0	0.414228	0	2.29e-08	0.654606	0.229615	2.18443	1.07547	0.36782	0	0	0	0	0.392506	0.348656	0	0.612437	0	0.563117	0.158426	0.0828455	0.522929	0.293889	1.03603	3.52525	0.539068	0.0799643
AABR07048397.1	AABR07048397.1	transgelin 3	7.71062	11.5895	17.6145	19.5079	3.28057	11.2518	9.79294	7.6247	11.0226	17.4866	15.8366	26.5124	19.6481	7.94289	17.9061	22.5462	10.3385	11.0777	6.84808	8.40773	18.2684	11.9406	0.653621	9.16798	9.92303	1.08236	1.99263	1.20332
AABR07048419.2	AABR07048419.2	Zfp37 pseudo	0.431035	0.934151	0.959663	0.908637	0.480221	0.539769	1.09886	0.952978	0.335704	1.12626	1.22033	1.00812	1.45439	0.532686	0.323031	1.09318	0.895681	0.783319	0.0635322	0.737544	0.965428	0.742741	0.769339	0.620019	0.731827	1.18033	1.55709	1.01491
AABR07048992.1	AABR07048992.1	HEPACAM family member 2	0.187439	0.284997	0.580168	0.388221	0	0	0.148947	1.09444	0.387197	0.425528	0.126291	0	0.476832	0	0.18479	0	0.400321	0.488483	0.752879	1.20602	0.173349	0.288165	1.66234	0.711925	0.407647	0.572598	0.243493	0.706899
AABR07049085.1	AABR07049085.1	NFKB inhibitor like 1	1.82827	1.65857	2.4194	1.48744	2.17661	0.818314	1.00125	1.04146	0.825382	1.99902	1.97407	5.11492	3.21691	2.25391	3.2132	3.53244	0.720704	1.24935	0.612806	1.03332	3.04349	1.91406	0.628901	0.904045	0.921602	1.01942	3.36653	2.07688
AABR07049320.1	AABR07049320.1	PCNA clamp associated factor	0.197239	0.242084	0.893166	0.697937	1.2409	0	0.360806	0	0.813794	0.577858	0	0.617667	0	0	1.13854	0.375825	0	0.37506	0	0.22771	0.387128	0.654264	1.69005	0.150692	0.29365	1.94867	2.56899	2.22804
AABR07049329.1	AABR07049329.1	testis expressed 10	0	0	0	0	0	1.24246	2.00619	0.337911	0	0	0.397357	0	1.26222	0.816095	0	0	0.71124	0	0	0	0.353668	0	0	0.17781	0.89664	5.04269	1.98902	0
AABR07049579.2	AABR07049579.2	ankyrin repeat domain 35	1.25716	2.0509	1.41365	3.02227	3.90756	2.61283	1.67366	2.18485	3.34328	1.85054	1.67961	1.47968	3.37114	1.96371	1.12972	3.03993	2.295	2.56628	0.813925	3.10729	2.07347	2.33031	1.12387	2.19562	2.45365	1.11752	0.944366	0.949729
AABR07049768.1	AABR07049768.1	REST corepressor 3	2.62397	4.68307	4.94956	4.17262	2.5086	7.21815	6.69121	3.90188	4.14201	3.89669	2.88307	5.10279	4.37615	2.98269	3.68353	3.82685	5.23124	5.50378	4.85171	7.4862	3.82168	3.78756	0.991073	5.76823	5.48831	0.951472	0.662539	0.690115
AABR07049821.2	AABR07049821.2	similar to RIKEN cDNA 4933415F23	0.751159	0.508345	0.454688	0.401432	1.29782	0.211064	0.357624	1.01132	0.372078	0.402014	0.434631	1.02052	0.801169	0.38553	0.868525	0.886706	0.574289	0.464439	0.471922	0.155009	0.685585	0.682689	0.995776	0.416415	0.488022	1.17196	1.6464	1.39889
AABR07049866.1	AABR07049866.1	insulin-like 3	0	10.919	23.9358	0	0	0	42.4999	11.9492	20.6823	0	1.36603	0	32.1678	0	0	0	3.62596	14.495	0	8.89126	4.79054	6.97095	1.45515	6.75305	18.7828	2.78139	0.709389	0.371134
AABR07050116.1	AABR07050116.1	H2A.Z variant histone 1	0.203145	0	0	0	0	0	0	0	0	0	0	0.20983	0	0	1.21232	0.189977	0	0.192421	0	1.05867	0.230304	0.0406289	0.176414	0.312773	0	0	0.736331	#DIV/0!
AABR07050298.1	AABR07050298.1	phosphatidylinositol 3-kinase, catalytic subunit type 3	0	0.166999	0.934118	0.161235	0	1.29284	1.3706	1.01788	0.775541	2.04111	0.259498	1.57336	0.78718	0.393958	0.828929	0	0	0.854127	0	4.79089	0.840577	0.25247	0.300354	1.41125	1.11422	0.789521	0.595624	0.22659
AABR07050321.2	AABR07050321.2	tetratricopeptide repeat domain 33	0.599982	0.965689	1.3493	0.700687	0	0	2.46105	0	3.36438	0	1.50062	2.27937	0	0.378476	0.197611	0.559383	0	1.41756	1.1645	0	0.702208	0.723132	1.0298	0.645515	1.45636	2.25612	1.08783	0.496535
AABR07050879.1	AABR07050879.1	integrin subunit alpha X	4.23582	2.86258	3.3876	2.09225	28.8097	2.20672	4.39401	2.45809	2.51388	5.00977	6.86047	2.34967	0.891378	8.73307	6.11715	5.85469	0.389432	2.68388	0	1.8582	5.1166	8.27758	1.61779	1.23288	2.89317	2.34668	4.15012	2.86107
AABR07051450.1	AABR07051450.1	pyruvate dehydrogenase E1 alpha 1 subunit	56.2256	52.4479	52.1078	53.3728	45.4301	45.711	63.9115	28.4798	23.3526	41.8044	56.091	55.6535	52.4287	47.9721	44.3973	56.3964	43.6132	64.6903	30.8098	31.138	50.6776	51.9168	1.02445	42.5628	40.3637	0.948333	1.19065	1.28623
AABR07051501.1	AABR07051501.1	cytochrome P450, family 4, subfamily f, polypeptide 39	0	0.0559946	0	0	0	0	0	0	0	0	0	0	0	0	0	2.36944	0	0	0	2.86536	0.338491	0.0111989	0.0330848	0.716341	0	0	0.472528	#DIV/0!
AABR07051532.2	AABR07051532.2	short chain dehydrogenase/reductase family 9C, member 7	0.575502	0	0	0.224014	0	0	0	0	0	0.754595	0.359789	4.17213	0	1.08944	0.094884	1.61063	0	0.362802	0	0	1.1545	0.159903	0.138505	0.0907005	0	0	12.7287	#DIV/0!
AABR07051533.2	AABR07051533.2	sonic hedgehog signaling molecule	0	0	0.469684	1.21962	0	0	0	0	0	2.25665	1.17522	0.649433	0	0.197545	0	1.36186	0	0	1.39039	0	0.805816	0.337861	0.419278	0.347598	0	0	2.31824	#DIV/0!
AABR07051548.2	AABR07051548.2	dipeptidyl peptidase 9	0	0	0	1.09256	0.371592	0	0.378184	0	0	0.361622	0	4.0011	2.96941	0.879652	0.908957	2.59915	0	0.146404	0	0	1.67427	0.29283	0.1749	0.0366009	0.094546	2.58316	45.7439	3.09723
AABR07051550.1	AABR07051550.1	interleukin 3 receptor subunit alpha	0	0.20131	0.562551	0.194511	0.815541	0	0.411517	0.122327	0	3.44311	0.670205	0.195566	3.80617	0.214748	0.273829	0	0.5525	0.23684	0.415388	0	1.22909	0.354783	0.288655	0.301182	0.133461	0.443125	4.08089	2.65832
AABR07051551.1	AABR07051551.1	DNA polymerase epsilon, catalytic subunit	0.318223	1.15255	0	0.371127	0	0.371694	0	0	0	1.56468	0.447469	4.44205	0.302485	0.452263	1.02831	0.892531	0	0.0753715	0	0	1.30426	0.368381	0.282445	0.0188429	0.0929235	4.93149	69.2174	3.96434
AABR07051551.2	AABR07051551.2	solute carrier family 7 member 8	0.129447	0.623942	1.01841	0.752954	0	0	0	0	0	1.33958	1.09088	3.86138	0	0.921463	0.636201	1.11983	0	0.122875	1.39191	0	1.28133	0.504951	0.394082	0.378696	0	0	3.38354	#DIV/0!
AABR07051562.1	AABR07051562.1	abhydrolase domain containing 14A	0.500237	0	0.562551	0.194511	0	0	0	0	0	1.6095	1.34908	4.18422	0	5.13667	3.28594	2.18114	1.84167	0	0	0	2.53522	0.25146	0.0991865	0.460416	0	0	5.50637	#DIV/0!
AABR07051583.1	AABR07051583.1	solute carrier family 4 member 1 (Diego blood group)	1.39996	0	0.224884	0.934249	0.243101	0	0	0	0	6.87811	0.375154	1.86494	3.05179	1.13543	1.63974	1.36889	0	0	0	0	2.33058	0.560438	0.240472	0	0	#DIV/0!	#DIV/0!	#DIV/0!
AABR07051611.1	AABR07051611.1	olfactory receptor 471	0.194483	0.939139	1.09361	1.58966	0	0	0	0	0	0.955641	1.45912	4.02903	3.33771	3.68106	1.09652	6.64986	0	0	0	0	3.02985	0.763378	0.251952	0	0	#DIV/0!	#DIV/0!	#DIV/0!
AABR07051626.2	AABR07051626.2	peptidase, mitochondrial processing beta subunit	2.71482	3.20665	3.55633	3.04234	0	0	0.713605	0	0.272134	6.78376	3.25145	22.5613	9.91585	6.5228	10.309	6.4378	0.642545	0.745085	0	0	9.39742	2.50403	0.266459	0.346907	0.246435	0.710376	27.0891	10.161
AABR07051652.1	AABR07051652.1	serine threonine kinase 31	1.08593	2.80582	2.37089	3.47695	3.15895	1.36825	0	0	0	5.58662	0.591173	30.341	7.43688	13.3717	1.55608	12.8756	0	0.496723	0	0	10.2513	2.57971	0.251647	0.124181	0.342063	2.75455	82.5514	7.54162
AABR07051665.1	AABR07051665.1	neuropeptide FF receptor 2	0.298186	0	0	1.39991	0	0	0	0	0	3.52021	0	0.954678	0	0	0.436988	0.832299	0.327659	0	0	0	0.820597	0.339619	0.413868	0.0819148	0	0	10.0177	#DIV/0!
AABR07051670.1	AABR07051670.1	Yip1 domain family, member 2	1.2347	0.745316	0.231421	1.20202	0.499679	0.240715	0	0	0	5.81531	0	11.2909	0	11.0984	1.52346	3.16145	0	0.194438	0	0	4.69851	0.782627	0.166569	0.0486095	0.0601788	1.238	96.6581	13.005
AABR07051684.1	AABR07051684.1	sonic hedgehog signaling molecule	3.48e-08	0	0.953205	1.2379	0	0	0	0	0	0.830728	0.198785	1.97778	0.404684	1.60378	0.94045	3.3084	0	0	0	0	1.32351	0.438221	0.331104	0	0	#DIV/0!	#DIV/0!	#DIV/0!
AABR07051700.1	AABR07051700.1	dipeptidyl peptidase 9	0.298186	0.36076	0	0.699954	1.07328	0	0	0	0	2.05346	0.279855	9.2518	0.28538	2.78977	3.93289	3.60663	1.96596	0	0	0	3.1714	0.486437	0.153382	0.491489	0	0	6.45263	#DIV/0!
AABR07051707.1	AABR07051707.1	homeobox protein Hox-A7-like	0.799976	3.62133	1.57418	0.233562	0.729303	0	0	0	0	3.3408	1.50062	3.72988	11.8257	1.5139	4.54506	5.59383	0	0	0	0	4.57854	1.39167	0.303956	0	0	#DIV/0!	#DIV/0!	#DIV/0!
AABR07051708.1	AABR07051708.1	secretoglobin, family 2B, member 24	0.472421	0	0	4.14478	0	0.553134	0	0	0	8.21088	0	7.41089	3.16406	2.77913	1.62854	2.41674	0	0.334621	0	0	3.65861	0.92344	0.252402	0.0836552	0.138283	1.65302	43.7343	6.67788
AABR07051716.1	AABR07051716.1	ribosomal protein P2-like	0	0	0	0.318062	0	0	0	0	0	4.53325	0.254513	3.66205	0	0	0.796713	0	0	0	0	0	1.32093	0.0636124	0.0481572	0	0	#DIV/0!	#DIV/0!	#DIV/0!
AABR07051730.1	AABR07051730.1	thrombopoietin	1.46182	3.18307	0	1.7156	1.05298	0	0	0	0	2.48108	0.548946	6.01763	0	10.1044	2.14082	2.45213	0	0	0	0	3.39214	1.4827	0.437098	0	0	#DIV/0!	#DIV/0!	#DIV/0!
AABR07051731.1	AABR07051731.1	Rac family small GTPase 2	0.215004	0	0	0.50268	0	0	0	0	0	5.65892	0.807119	1.30146	0	0.203477	0.212053	0.234077	0.473694	0	0	0	1.20244	0.143537	0.119371	0.118424	0	0	10.1538	#DIV/0!
AABR07051733.2	AABR07051733.2	calcium voltage-gated channel subunit alpha1 A	0.257098	0	0	0.60225	0.619654	0	0	0	0	0.319584	0	1.60253	0	0.243107	0	1.15561	0	0.121281	0	0	0.474404	0.2958	0.62352	0.0303202	0	0	15.6465	#DIV/0!
AABR07051733.3	AABR07051733.3	olfactory receptor 1389	0	0	0	0	0	0	0	0	0	3.80241	0	1.56176	0.821962	0	0	0.601	0	0	0	0	0.96959	0	0	0	0	#DIV/0!	#DIV/0!	#DIV/0!
AABR07051741.1	AABR07051741.1	RNA binding motif protein 28	0	0	0	0.295773	0	0	0.309208	0	0	4.46675	0	4.72471	1.4518	0.238963	0.495842	0.470183	0	0	0	0	1.69261	0.0591546	0.0349488	0	0.077302	#DIV/0!	#DIV/0!	0.76524
AABR07051746.1	AABR07051746.1	nesprin-4	1.16946	0	0	1.02936	0	0	0	0	0	1.19878	0	0.304036	0	0.552626	0	1.08808	0	0	0	0	0.449075	0.439764	0.979267	0	0	#DIV/0!	#DIV/0!	#DIV/0!
AABR07052296.1	AABR07052296.1	adenine nucleotide translocase lysine methyltransferase	1.57551	0	0	0	0	0	0	0	0	0	0	0	0	0	0	0	0	1.51639	0	0	0	0.315101	#DIV/0!	0.379098	0	0	0	#DIV/0!
AABR07052405.1	AABR07052405.1	regulator of G-protein signaling 3	1.0142	2.69365	2.05263	2.84334	4.18954	2.13521	0.249604	1.18755	1.89589	0.797284	1.71236	3.36383	3.09676	2.87895	4.60771	4.15942	0.670564	1.53362	1.85666	0.20604	2.94519	2.55867	0.868764	1.06672	1.36706	1.28156	2.76098	1.87165
AABR07052486.1	AABR07052486.1	RIKEN cDNA 1700024G13 gene	9.27749	8.76123	8.31831	8.62416	6.23131	10.8001	8.63785	8.40671	4.77107	7.47738	6.50039	4.40761	5.31226	8.9935	6.29749	5.32396	6.66003	10.5793	9.73744	6.32999	6.33037	8.2425	1.30206	8.32668	8.15394	0.979254	0.760251	1.01086
AABR07052519.1	AABR07052519.1	glutathione synthetase	0.851858	0.613879	1.2843	1.13502	2.04822	0.84307	0.402626	0.838669	0.146265	0.993144	1.29111	0.753111	1.50911	0.48316	1.53476	1.61437	1.21202	0.709367	0.626691	0.237339	1.1684	1.18666	1.01563	0.696354	0.557657	0.800824	1.67787	2.12793
AABR07052523.1	AABR07052523.1	basic transcription factor 3	0.93703	0.617125	0.57093	0.694038	0.972887	0.656338	0.808145	2.0343	2.85531	0.739705	0.741167	0.370589	1.7954	1.20561	1.08003	0.699319	1.15194	1.40504	2.12868	3.01201	0.947403	0.758402	0.800507	1.92442	1.58852	0.825456	0.492306	0.477426
AABR07052587.1	AABR07052587.1	phosphomannomutase 1	1.22326	1.2507	0.598834	1.75161	1.02123	0.81819	0.640808	0.341559	1.28065	1.6076	0.446139	1.84329	0	1.01237	0.765078	1.4439	1.51079	0.905314	0.896173	0.340253	1.01691	1.16913	1.14969	0.913132	0.770301	0.843581	1.11365	1.51776
AABR07052744.1	AABR07052744.1	LRRG00114	12.2072	15.9826	15.1348	14.1526	12.8942	17.8949	41.8404	24.4278	20.381	14.0638	12.1642	9.246	15.9152	14.2011	9.70916	10.3584	19.5716	17.2353	20.3889	23.2142	12.2368	14.0743	1.15016	20.1025	26.136	1.30014	0.608723	0.538501
AABR07053136.1	AABR07053136.1	cyclin J	25.5128	32.6663	26.7197	31.9435	20.4136	26.3159	29.684	20.2616	16.4883	25.3116	26.7853	24.6735	23.2287	40.3848	27.1474	27.7408	25.0025	36.9619	29.9454	19.7308	27.896	27.4512	0.984054	27.9102	23.1874	0.830789	0.999493	1.18388
AABR07053166.1	AABR07053166.1	aminopeptidase-like 1	14.9795	9.15427	15.0624	13.6225	26.7164	6.04352	7.11427	16.0381	16.2152	14.7069	12.7955	23.4412	11.4389	20.168	35.7028	26.2457	6.49857	7.51515	9.04961	10.8121	20.6427	15.907	0.770587	8.46886	11.3528	1.34053	2.43749	1.40115
AABR07053172.1	AABR07053172.1	matrix metallopeptidase 2	0	5.8391	0	0	0	0	0	23.4619	0	0	0	0	0	0	0	0	0	10.509	0	0	0	1.16782	#DIV/0!	2.62724	5.86547	2.23256	0	0.199101
AABR07053179.1	AABR07053179.1	SEC63 homolog, protein translocation regulator	1.17834	2.92504	5.45956	3.89986	1.22935	6.47496	6.4765	12.6399	13.8451	3.52802	2.58686	2.89893	4.39198	2.21732	1.98281	2.3726	6.6232	7.05793	9.74742	13.0111	2.85407	2.93843	1.02956	9.10992	9.85911	1.08224	0.313293	0.298042
AABR07053185.1	AABR07053185.1	Rho GTPase activating protein 33	2.05944	3.75739	3.18454	2.79544	1.2828	2.05059	2.34719	1.59785	2.00535	2.52923	2.63841	3.55572	3.03467	2.63135	2.33981	3.8715	1.78641	2.27094	1.44402	0.644513	2.94296	2.61592	0.888875	1.53647	2.00024	1.30184	1.9154	1.3078
AABR07053188.1	AABR07053188.1	ornithine decarboxylase antizyme 1	0.503824	1.52194	0	1.72639	1.26404	0	0.62113	2.2815	0	0.243601	0.465219	1.81034	0.946015	1.42284	2.00063	2.34703	0.556623	0.827685	2.87005	0.813326	1.31938	1.00324	0.760386	1.26692	0.725656	0.572771	1.04141	1.38253
AABR07053304.1	AABR07053304.1	zinc finger and BTB domain containing 6	0	0	0	0	1.36534	1.42674	0.276797	0	0	0	0.382819	0	0	1.54138	0.394846	0	0	0.769678	0	0.820567	0.331292	0.273068	0.824251	0.397561	0.425883	1.07124	0.833312	0.641181
AABR07053516.1	AABR07053516.1	chondroitin sulfate proteoglycan 5	16.3321	31.1555	34.6927	29.9801	10.8598	30.1669	25.2418	23.9614	19.8638	23.9127	24.6464	41.3754	37.4455	20.2161	24.89	32.353	30.5437	31.4139	23.1342	24.0121	29.2627	24.604	0.840798	27.276	24.8084	0.909535	1.07284	0.991761
AABR07053635.2	AABR07053635.2	CD3e molecule associated protein	0.629527	0.455091	1.13226	1.02512	1.86316	0	0	0	0	1.9785	0.117889	0.129921	0.238016	0.477772	0.377583	0.707992	0.139489	0	0	0	0.575382	1.02103	1.77453	0.0348722	0	0	16.4997	#DIV/0!
AABR07053687.1	AABR07053687.1	nephrocystin 1	15.266	15.5658	16.5696	14.1802	14.6329	13.3834	13.6706	14.3522	14.3717	16.0484	15.1954	17.5471	14.7806	16.1506	16.7259	17.0386	14.1484	13.8187	13.1505	14.2773	16.2124	15.2429	0.940202	13.8487	13.9445	1.00691	1.17068	1.09312
AABR07054000.1	AABR07054000.1	MAF bZIP transcription factor G	55.5858	94.7187	72.2575	62.3249	7.91417	132.447	104.78	102.065	116.67	38.4495	48.0609	25.4911	73.2685	41.4506	24.1838	24.6522	105.858	103.001	121.383	124.697	39.3652	58.5602	1.48761	113.735	113.991	1.00225	0.346114	0.513729
AABR07054264.1	AABR07054264.1	olfactory receptor 14	0.641426	0	3.35258	0	0.816694	3.03828	0	3.7423	0	0.358473	2.53609	2.0202	1.13622	0.781454	0.356686	0	0	0	4.16136	0	1.02702	0.962141	0.936831	1.04034	1.69514	1.62942	0.987194	0.567586
AABR07054319.1	AABR07054319.1	sulfiredoxin 1	0.858919	4.89865	3.46182	5.22741	0.178763	1.83108	0.801879	2.74762	1.79715	2.52802	3.81315	4.49224	4.551	1.09024	1.73509	1.95566	1.99145	1.91234	0.824337	2.98797	2.88077	2.92511	1.01539	1.92903	1.79443	0.930226	1.49338	1.63011
AABR07054368.1	AABR07054368.1	oligodendrocytic myelin paranodal and inner loop protein	3.69778	4.32998	5.35539	5.98717	6.12215	4.26187	4.05014	7.21196	6.34988	6.47113	4.61522	10.8431	3.56991	7.58264	7.21314	8.22406	2.33195	4.53263	9.99569	7.22134	6.93131	5.09849	0.735574	6.0204	5.46846	0.908322	1.1513	0.932345
AABR07054370.1	AABR07054370.1	charged multivesicular body protein 4B	93.8979	85.9488	93.4886	97.4887	72.52	67.9289	74.1945	66.6249	63.3668	98.6385	102.199	125.59	92.6065	109.523	113.291	133.165	63.4754	76.3666	67.1613	64.1602	110.716	88.6688	0.800866	67.7909	68.0287	1.00351	1.6332	1.3034
AABR07054400.1	AABR07054400.1	cyclic nucleotide binding domain containing 2	1.43588	3.11766	3.70921	3.35474	1.63817	3.46155	3.13756	2.33988	1.87872	2.77528	2.74403	4.53174	5.58321	1.04613	1.79472	3.43655	3.73853	3.2351	1.68936	2.14085	3.13024	2.65113	0.846943	2.70096	2.70443	1.00128	1.15893	0.980294
AABR07054460.2	AABR07054460.2	tetratricopeptide repeat domain 1	0	0	0	0	6.27	0	0	0	0	0	2.52245	0	0	0	0.627872	0	0	0	0	0	0.450046	1.254	2.78639	0	0	#DIV/0!	#DIV/0!	#DIV/0!
AABR07054614.1	AABR07054614.1	olfactory receptor 232	4.3557	2.0114	2.14597	2.13939	6.53729	0.759753	0.782931	1.22265	0.607528	4.99609	3.10854	8.67952	3.32384	4.7838	4.49472	6.78882	0.508803	1.07713	1.25987	0.725268	5.1679	3.43795	0.66525	0.892767	0.843216	0.944498	5.78864	4.07718
AABR07054703.1	AABR07054703.1	zinc finger protein 879-like	0	0	0.751909	1.63321	0	0	0	0	2.42578	0	0	0.728815	0	0	0	0	2.29246	0	0	0.683981	0.104116	0.477023	4.58163	0.744109	0.606444	0.814994	0.139921	0.78659
AABR07054716.1	AABR07054716.1	PDZ and LIM domain 7	2.09401	0	3.93169	4.08302	0	0	0	1.97604	0	4.14601	3.26686	0.728815	0	1.32451	1.32652	5.85624	0	3.64641	0	2.05194	2.37842	2.02175	0.850037	1.42459	0.494011	0.346775	1.66955	4.09251
AABR07054895.1	AABR07054895.1	thioredoxin domain containing 5	0	0	0	0	0	0	0	0	0	0	0.326686	2.91526	0	0	0	0	0	0	0	1.36796	0.463135	0	0	0.34199	0	0	1.35424	#DIV/0!
AABR07054983.1	AABR07054983.1	mediator complex subunit 24	1.44601	8.13e-06	0	0	0	0	0	0	18.3242	0	0	0	20.0501	0	0	8.65675	0	0	0	1.67e-05	4.10097	0.289203	0.0705205	4.175e-06	4.58105	1.09726e+06	982269	0.0631303
AABR07055413.1	AABR07055413.1	transcription elongation factor A like 7	5.73185	7.96332	7.11033	10.5576	9.80826	2.30145	3.68071	3.78653	2.57683	9.21448	4.06772	4.175	9.6648	6.85511	6.65252	5.3848	1.31676	3.1041	2.36343	3.82128	6.57349	8.23428	1.25265	2.65139	3.08638	1.16406	2.47926	2.66794
AABR07055776.1	AABR07055776.1	olfactory receptor 1492	5.20887	6.47104	6.01531	6.90022	9.1961	4.92266	4.44281	2.12703	1.4469	7.02183	5.44861	10.0271	7.29541	5.79307	7.5956	10.187	5.0657	4.89692	2.34275	1.85164	7.62409	6.75831	0.886442	3.53925	3.23485	0.913992	2.15415	2.08922
AABR07055826.1	AABR07055826.1	secretogranin III	0.387224	0.81179	0.516155	0.465416	0.543181	0.334325	0.166518	0.216917	0.176312	0.648075	0.567593	1.16765	0.843949	0.684694	1.03799	1.16526	0.475142	0.351879	0.249069	0.0581323	0.873601	0.544753	0.623572	0.283556	0.223518	0.788269	3.08088	2.43718
AABR07055917.1	AABR07055917.1	glypican 3	0.945785	0.898443	1.02895	0.258384	0.0917271	0.170925	0.457303	1.1391	0.341729	0.226037	0.412134	1.48532	1.23735	0.341042	0.91288	1.16231	0.572408	0.548709	0.0604646	0.224464	0.825297	0.644658	0.781122	0.351512	0.527265	1.49999	2.34785	1.22264
AABR07055919.1	AABR07055919.1	DENN domain containing 2A	0.757875	1.29126	1.35329	0.940528	1.12151	0.590703	0.807113	0.52923	0	1.24263	0.99224	1.89212	1.77105	1.03457	1.48054	1.65841	0.316311	0.531884	0.290852	0.362983	1.43879	1.09289	0.75959	0.375508	0.481762	1.28296	3.8316	2.26853
AABR07057423.1	AABR07057423.1	N-acetyltransferase 3	13.2924	16.4176	15.5323	19.3653	12.7525	10.8759	11.976	9.67439	7.2578	12.597	11.3352	20.4407	13.2537	15.1183	13.3141	20.2592	11.4967	12.0136	10.5563	7.88524	15.1883	15.472	1.01868	10.488	9.94604	0.94833	1.44817	1.5556
AABR07057436.1	AABR07057436.1	olfactory receptor 865	0.414366	0	0.186244	4.14432	0	0.128959	0.0433648	0	0	31.4525	0.322708	0.0710455	0.0765157	0	0.0429316	0.066718	0.238639	0.46586	0	0.211804	4.57606	0.948986	0.207381	0.229076	0.0430809	0.188064	19.9762	22.028
AABR07057530.1	AABR07057530.1	tubulin, epsilon 1	1.76543	2.8276	2.92164	2.6128	3.1225	2.76776	2.32752	2.30328	7.13492	2.26485	1.988	5.51727	8.32942	3.00358	1.15773	4.03716	0.435739	3.9283	6.46679	1.90252	3.75686	2.64999	0.705374	3.18334	3.63337	1.14137	1.18016	0.729349
AABR07057961.1	AABR07057961.1	WD repeat domain 76	0.0582294	0	0.0615335	0.18561	1.25879	0.548188	0	0.538602	0.184357	0	0.527314	0.16059	1.03869	0.47743	0.105142	0.244546	0.414716	0.339345	0.171694	0.650255	0.364816	0.312832	0.857506	0.394003	0.317787	0.80656	0.925923	0.984409
AABR07058017.1	AABR07058017.1	solute carrier family 25 member 19	0.414315	0.772675	1.71528	1.09927	2.05457	0	0.31754	0.754423	0	3.15319	2.22482	2.08449	1.94038	1.94621	1.653	1.9226	1.21757	0.821806	0.848479	0.130438	2.1321	1.21122	0.568089	0.754572	0.267991	0.355156	2.82557	4.51964
AABR07058091.2	AABR07058091.2	heart and neural crest derivatives expressed 2	7.2305	11.8474	14.86	12.1391	9.57851	18.7604	14.0351	30.101	28.982	13.5471	10.0525	12.154	19.2796	8.33079	7.38475	10.3359	16.7143	16.652	24.4898	33.2018	11.5835	11.1311	0.960943	22.7645	22.9696	1.00901	0.508842	0.484602
AABR07058124.4	AABR07058124.4	T-box transcription factor 4	2.82808	13.6687	7.23099	12.6473	1.54913	9.62503	13.2086	3.93428	6.2327	9.09252	3.13514	8.54682	9.3547	3.40349	3.15089	6.21866	14.4136	12.3706	11.3776	10.167	6.12889	7.58483	1.23755	12.0822	8.25015	0.682834	0.507266	0.919356
AABR07058406.1	AABR07058406.1	doublesex- and mab-3-related transcription factor C2-like	1.24118	1.50054	2.2347	0.871977	0.599196	0.872057	0.608376	0.362216	1.38937	2.196	0.466082	0.515927	0.475526	0.939663	0.487638	1.15598	0.546233	0.234457	0	0.755624	0.890975	1.28952	1.44731	0.384078	0.808005	2.10375	2.31977	1.59593
AABR07058464.1	AABR07058464.1	transmembrane protein with EGF-like and two follistatin-like domains 2	3.16454	3.10452	2.70749	9.05288	3.49354	1.7838	2.41219	2.92691	1.5154	9.06334	4.29426	7.1356	6.28311	2.44896	5.68402	7.04436	1.61589	1.55834	1.0648	2.5508	5.99338	4.3046	0.718225	1.69746	2.15957	1.27224	3.5308	1.99326
AABR07058658.1	AABR07058658.1	olfactory receptor 1229	0.405555	1.13854	0.684474	0.507475	0.157934	9.22996	8.93761	10.9246	12.5281	0.244629	0.487155	0	1.09555	0.0596222	0.0238931	0.02956	7.31136	10.3527	12.1026	16.9556	0.277202	0.578795	2.08799	11.6806	10.4051	0.890801	0.0237319	0.0556263
AABR07058886.1	AABR07058886.1	olfactory receptor 1-like	1.05665	4.73322	3.84172	4.6083	0.447101	4.02166	3.84606	3.02119	3.80087	1.87545	2.11974	4.36173	5.2059	1.0171	1.41805	5.05864	3.65246	5.36363	2.51029	5.56587	3.00809	2.9374	0.976501	4.27307	3.67244	0.85944	0.703964	0.799849
AABR07058918.1	AABR07058918.1	RELT-like 1	11.0637	2.2579	3.87061	12.1108	11.2625	0	1.64228	0	0	11.3487	7.59521	10.438	6.29963	9.67058	23.2204	20.0547	2.52376	2.95932	0	0	12.661	8.1131	0.640793	1.37077	0.41057	0.299518	9.23644	19.7606
AABR07059198.1	AABR07059198.1	olfactory receptor 1418	6.25969	5.61852	11.0778	7.12928	5.08285	9.47526	6.92223	4.79722	9.06875	7.58756	6.36142	9.21081	7.05768	5.55663	5.18563	6.6112	6.34	8.08893	7.93442	9.61844	6.79585	7.03363	1.03499	7.99545	7.56586	0.946272	0.849965	0.929653
AABR07059215.1	AABR07059215.1	zinc finger AN1-type containing 2B	0.558063	0.304199	1.48371	1.29225	1.27326	0	0.632815	0.450383	0.612835	1.09467	1.23209	1.87698	0.755787	1.45094	1.49195	1.58073	0.678778	0.582047	0.708362	0.361954	1.35474	0.982295	0.725083	0.582785	0.424008	0.727555	2.32459	2.31669
AABR07059232.1	AABR07059232.1	fructosamine 3 kinase	4.01871	9.54044	7.27859	6.61739	0.690442	8.71572	6.22889	3.53387	5.40997	5.91826	4.91091	7.25292	10.9438	2.33185	5.53885	6.28537	8.42099	8.01418	0.737497	6.3601	6.16885	5.62911	0.912506	5.88319	5.97211	1.01511	1.04855	0.942566
AABR07059308.1	AABR07059308.1	platelet glycoprotein 4-like	1.09045	0.551624	0.163427	0.601283	2.28388	0	0	0	0	0.780233	0.750019	1.48617	1.05522	0.553115	1.63548	0.863685	0.62547	0.27032	0	0	1.0177	0.938132	0.921813	0.223948	0	0	4.54438	#DIV/0!
AABR07059663.1	AABR07059663.1	trinucleotide repeat containing 18	11.7901	12.6083	12.4829	17.2851	12.3089	9.32545	9.77384	6.84783	5.28158	16.5066	15.943	31.1823	20.3465	14.6093	17.3979	20.8803	8.94896	10.33	6.70736	5.62723	19.5523	13.295	0.679974	7.9034	7.80718	0.987825	2.47391	1.70292
AABR07060145.1	AABR07060145.1	cask-interacting protein 2	3.50895	0	0	1.65923	3.31261	0	0	0	2.51027	0.70023	1.3231	0	0	0.666383	1.78185	2.59398	0	0.330048	1.79166	0.692618	1.00936	1.69616	1.68042	0.703581	0.627568	0.891964	1.43461	2.70275
AABR07060350.1	AABR07060350.1	similar to paired immunoglobin-like type 2 receptor beta	0.915014	0.276296	0.257288	1.3376	0.276826	1.07116	0	0	0	1.79837	0.429434	1.18757	0.874979	0.432855	2.13801	1.70437	0	0.21603	0	0	1.22365	0.612606	0.500636	0.0540075	0.26779	4.95837	22.6571	2.28764
AABR07060352.1	AABR07060352.1	NKD inhibitor of WNT signaling pathway 2	2.39654	4.50804	0.299816	1.87299	1.60361	0.623335	1.30269	0	0	10.2109	2.74973	7.47177	4.58869	2.26611	2.87	5.94488	0.292784	0.628348	0	1.89226	5.15744	2.1362	0.414197	0.703349	0.481506	0.68459	7.33269	4.43649
AABR07060352.2	AABR07060352.2	peptidase, mitochondrial processing beta subunit	5.01137	1.60602	0.648682	2.18594	0.708717	0.336767	0	0.953894	0	13.6713	2.60506	11.1806	5.51165	4.10637	6.9764	7.97401	0.319214	0.62126	0	0	7.4322	2.03215	0.273425	0.235119	0.322665	1.37235	31.6104	6.29801
AABR07060353.2	AABR07060353.2	protein kinase cAMP-dependent type I regulatory subunit alpha	4.58972	4.85751	1.93836	1.68264	3.78897	0	1.39984	0	0	8.74541	1.61557	7.75014	1.09835	4.33652	3.36641	7.7396	0	0.270734	0	0	4.95029	3.37144	0.68106	0.0676836	0.34996	5.17053	73.1387	9.63379
AABR07060585.1	AABR07060585.1	kynurenine 3-monooxygenase	5.39783	2.82097	3.42685	2.00856	5.69357	2.9549	4.17701	3.53975	2.31767	3.40443	4.47324	3.43836	4.25012	3.23805	4.27616	4.09954	2.09973	3.06466	2.6628	2.46894	3.88284	3.86956	0.996578	2.57403	3.24733	1.26157	1.50847	1.19161
AABR07060588.2	AABR07060588.2	leucine-rich repeats and WD repeat domain containing 1	39.6232	30.9761	52.2736	13.2834	130.569	55.9006	34.4684	48.864	50.4977	52.5922	25.4649	27.8994	21.9957	22.5007	40.1423	38.9354	35.1966	39.8124	39.3675	53.2632	32.7901	53.345	1.62687	41.9099	47.4327	1.13178	0.782394	1.12465
AABR07060792.3	AABR07060792.3	poly(A) binding protein, cytoplasmic 1	0	0	0	0.17156	0.175497	0.171031	0	0	0	2.01378	0	0	0	0	0.0714765	1.63212	0	0.137979	0	0	0.531054	0.0694115	0.130705	0.0344947	0.0427579	1.23955	15.3952	1.62336
AABR07060872.1	AABR07060872.1	sialidase 4	58.3275	23.4736	24.1865	67.964	85.725	7.71372	5.46349	2.9528	2.06464	301.445	50.5727	257.566	88.6804	227.685	154.062	170.064	10.4424	10.1173	4.34935	1.05933	178.582	51.9353	0.29082	6.49209	4.54866	0.700647	27.5076	11.4177
AABR07060953.1	AABR07060953.1	follicle stimulating hormone receptor	0	0	0	0	0	0	0	0.889589	0	1.58514	0.251914	0.555305	2.29123	0	0.19787	0.251883	0	0	0	0	0.733334	0	0	0	0.222397	#DIV/0!	#DIV/0!	0
AABR07060963.3	AABR07060963.3	BCL2-associated athanogene 5	0.860015	1.55821	0	1.00536	3.38907	0	0	0	0	0.633735	1.0089	13.1634	0.821962	0.203477	0.848211	2.404	0	0	0	0	2.72624	1.36253	0.499784	0	0	#DIV/0!	#DIV/0!	#DIV/0!
AABR07060979.1	AABR07060979.1	similar to olfactory receptor MOR204-14	0	0	0	1.16781	0	0	0	0	0	4.5199	1.12546	0.828863	0	0	0.790445	0.372922	0	0	0	0	1.09108	0.233562	0.214064	0	0	#DIV/0!	#DIV/0!	#DIV/0!
AABR07060980.1	AABR07060980.1	zinc finger protein 954	0.569116	0	0.159961	0.331394	1.5734	0	0	0	0	0.838985	0.133319	2.93945	0	0.539553	0	0.799183	0	0.202428	0	0	0.750069	0.526775	0.702301	0.050607	0	0	14.8214	#DIV/0!
AABR07060992.2	AABR07060992.2	vomeronasal 1 receptor 99	0.177521	0.214668	0.199877	0.20811	0	0	0	0	0	1.54066	0.353284	1.34611	0.169952	0.419651	0.133867	0.165135	0	0.0837798	0	0	0.589809	0.160035	0.271334	0.0209449	0	0	28.16	#DIV/0!
AABR07060994.1	AABR07060994.1	high-mobility group box 4	0	0	0	0	0	0	0	0	0	1.7873	0	1.56681	0	0.845769	0.953571	0	0	0	0	0	0.736207	0	0	0	0	#DIV/0!	#DIV/0!	#DIV/0!
AABR07061001.1	AABR07061001.1	2'-5'-oligoadenylate synthetase-like	2.05468	1.81791	0	4.27278	0	0	0	0	0	11.2647	0.403559	6.17764	4.10981	1.29462	1.46192	2.60433	0.473694	0	0	0	3.90237	1.62907	0.417457	0.118424	0	0	32.9527	#DIV/0!
AABR07061005.2	AABR07061005.2	outer dense fiber of sperm tails 3-like 1	0	0	0	0.215103	0	0	0	0	0	0.968645	0.649844	1.03189	0	0	1.0879	0.343997	0	0	0	0	0.583183	0.0430205	0.0737685	0	0	#DIV/0!	#DIV/0!	#DIV/0!
AABR07061022.5	AABR07061022.5	leukocyte immunoglobulin like receptor B3	0	0	0	0.17156	0.175497	0.171031	0	0	0	2.01378	0	0	0	0	0.0714765	1.63212	0	0.137979	0	0	0.531054	0.0694115	0.130705	0.0344947	0.0427579	1.23955	15.3952	1.62336
AABR07061052.1	AABR07061052.1	sodium voltage-gated channel alpha subunit 1	1.06702	0	0.270143	0	1.45062	0	0.294357	0	0	4.64287	0	0	0	3.3256	0.260951	0	0	0	0	0.243662	1.17563	0.557558	0.474263	0.0609155	0.0735893	1.20806	19.2994	7.57662
AABR07061068.1	AABR07061068.1	replication initiator 1	0.177521	0.214668	0.199877	0.20811	0	0	0	0	0	1.54066	0.353284	1.34611	0.169952	0.419651	0.133867	0.165135	0	0.0837798	0	0	0.589809	0.160035	0.271334	0.0209449	0	0	28.16	#DIV/0!
AABR07061087.1	AABR07061087.1	regulatory factor X-associated protein-like 1	0.177521	0.214668	0.199877	0.20811	0	0	0	0	0	1.54066	0.353284	1.34611	0.169952	0.419651	0.133867	0.165135	0	0.0837798	0	0	0.589809	0.160035	0.271334	0.0209449	0	0	28.16	#DIV/0!
AABR07061134.1	AABR07061134.1	Golgi reassembly-stacking protein 2-like	0.428033	0.643848	0	0	0.132512	0	0	0	0	1.89097	0.300438	1.13752	0.806305	0.813062	0.483112	1.20551	0	0	0.176649	0	0.948132	0.240879	0.254056	0.0441622	0	0	21.4693	#DIV/0!
AABR07061333.1	AABR07061333.1	karyopherin alpha 2-like	0	0	0	0	2.56459	0	0	0.175794	7.92183	0	0	0	0	1.2256	0.0879165	9.16436	0	0	3.64279	0	1.49684	0.512917	0.342667	0.910697	2.02441	2.22292	1.64362	0.253367
AABR07061336.1	AABR07061336.1	WD repeat domain 63	0	0	0	0	2.56459	0	0	0.175794	7.92183	0	0	0	0	1.2256	0.0879165	9.16436	0	0	3.64279	0	1.49684	0.512917	0.342667	0.910697	2.02441	2.22292	1.64362	0.253367
AABR07061378.1	AABR07061378.1	similar to 40S ribosomal protein S25	61.6866	62.5398	58.8665	46.9678	121.944	44.3275	89.229	48.8966	29.239	88.3294	68.0241	103.854	53.9864	100.812	112.295	85.972	38.118	50.8846	86.9293	33.6824	87.6103	70.4009	0.803569	52.4035	52.923	1.00991	1.67184	1.33025
AABR07061801.2	AABR07061801.2	olfactory receptor 1383	1.77885	1.46158	1.01163	2.20461	3.06508	1.15073	1.59497	0.145636	1.54818	2.06673	1.10938	3.19155	1.67275	0.845151	1.43972	2.76224	1.0973	2.1993	0.407487	0.40224	1.86965	1.90435	1.01856	1.02658	1.10988	1.08114	1.82123	1.71582
AABR07061838.1	AABR07061838.1	NADH:ubiquinone oxidoreductase core subunit S8	0.399555	0.802645	0.449101	0.929906	0.491889	0.310954	0.494445	0.881431	1.11863	0.13082	0.374201	0.962388	1.51236	0	0.53186	0	0.884651	0.252799	1.4326	0.677597	0.501661	0.614619	1.22517	0.811913	0.701365	0.863843	0.617876	0.876319
AABR07062170.1	AABR07062170.1	V-set and transmembrane domain containing 4	1.40933	1.13726	0.639856	1.2725	2.92112	0	0.208522	1.02234	0	2.52591	1.23327	6.40692	0.934325	2.95236	4.7227	3.01989	0.234512	0.317007	0	0.364439	3.11363	1.47601	0.47405	0.22899	0.307716	1.3438	13.5972	4.79667
AABR07062238.1	AABR07062238.1	oligodendrocyte transcription factor 1	0.155698	0.178844	0.482136	0.236678	1.90733	0	0	0.20247	0	0.483976	0.275627	0.533982	0	1.00479	1.45874	0.720371	0	0	0	0	0.639641	0.592137	0.925734	0	0.0506175	#DIV/0!	#DIV/0!	11.6983
AABR07062512.1	AABR07062512.1	olfactory receptor 1265	2.63231	4.74758	4.42484	7.16187	3.20206	4.85161	6.23119	3.85177	3.99449	5.07066	5.57849	6.48601	5.79959	3.69528	3.83076	4.48255	3.49308	5.72377	4.97556	4.00768	4.99191	4.43373	0.888184	4.55002	4.73226	1.04005	1.09712	0.936915
AABR07062583.1	AABR07062583.1	DENN domain containing 5B	0.000287618	1.57746	2.05e-07	0.706082	0.345721	0	0.765771	0.445756	0.0704586	0	0.412478	1.6449	0.0726485	0.343728	0.458163	0	0.0122838	0.439142	0.0469211	0	0.418846	0.525911	1.25562	0.124587	0.320496	2.57247	3.36188	1.64093
AABR07062799.2	AABR07062799.2	RNA binding motif protein 34	0.373575	2.2547	1.68052	3.27016	0	2.40117	0.460185	0.273724	0.523698	1.1012	1.57578	0.773674	4.26913	0.176809	0.277287	1.56843	2.88443	1.94295	0.931824	3.79658	1.39176	1.51579	1.08912	2.38895	0.914694	0.382886	0.582582	1.65716
AABR07063197.1	AABR07063197.1	tyrosylprotein sulfotransferase 2	4.5311	5.61749	5.93624	6.21199	5.11783	4.98794	5.36771	4.09406	4.99043	5.74516	4.98576	7.68405	7.05165	4.5414	4.83507	5.48118	5.57289	4.48274	5.43327	4.27425	5.76061	5.48293	0.951797	4.94079	4.86003	0.983655	1.16593	1.12817
AABR07063279.1	AABR07063279.1	coiled-coil domain containing 170	10.9649	4.06526	4.69946	5.84955	12.381	1.06046	1.30489	0.845506	1.4537	8.44721	8.01104	19.8026	9.38224	13.5185	15.7598	16.0205	1.3847	2.09355	1.97986	0.565291	12.9917	7.59204	0.584376	1.50585	1.16614	0.774404	8.62747	6.51041
AABR07063281.1	AABR07063281.1	spondin 1	10.1437	15.028	17.6795	13.4439	10.5652	13.249	15.2309	11.8061	11.7803	12.326	11.6607	15.7737	16.8944	9.46535	10.6324	13.505	15.1022	15.4523	9.1082	11.8459	12.8939	13.3721	1.03708	12.8772	13.0166	1.01083	1.0013	1.02731
AABR07063346.1	AABR07063346.1	olfactory receptor 4P4-like	0.186787	0.22547	0.210066	1.09005	0	0.436576	0.460185	0	0.523698	0.734132	0	0.967092	0	0	0	0.17427	0	0.0883158	1.08713	0	0.267928	0.342475	1.27824	0.293861	0.355115	1.20844	0.911749	0.964407
AABR07063424.1	AABR07063424.1	olfactory receptor 1609	318.686	290.176	255.645	228.837	1231.9	182.837	311.839	807.505	712.314	427.665	353.866	246.308	344.072	354.147	343.822	223.746	407.493	322.728	746.322	710.412	327.661	465.049	1.4193	546.739	503.624	0.921141	0.5993	0.923405
AABR07063425.3	AABR07063425.3	MSL complex subunit 2	0.650468	0.212929	0.70988	0.427023	2.94817	0	0.109876	0.0794769	0	1.17227	1.10519	1.66907	1.76683	1.88052	1.94378	1.28324	0.204472	0.0401142	0.50965	0.318856	1.54584	0.989694	0.64023	0.268273	0.0473381	0.176455	5.76219	20.9069
AABR07063893.1	AABR07063893.1	DNA ligase 1	3.0129	8.04958	11.6999	8.60911	3.46915	14.1512	10.3823	23.9252	25.7312	8.29403	5.21224	8.17807	11.6061	4.85853	4.6993	6.38457	14.9715	12.1199	18.1512	20.4408	7.03325	6.96812	0.990739	16.4208	18.5475	1.12951	0.428313	0.375691
AABR07063959.1	AABR07063959.1	phosphoinositide kinase, FYVE-type zinc finger containing	0.562429	0	0.210659	0.437722	1.14302	0	0.463461	0.412619	1.05339	0.737801	0	0.387994	0	0.177467	0.185867	0.174967	0.415247	0	0.624114	0	0.237728	0.470766	1.98027	0.25984	0.482367	1.8564	0.914901	0.975949
AABR07064000.1	AABR07064000.1	C1q and TNF related 2	0.710621	0.737135	0.345603	0.355682	0.252381	0.474924	0.127106	1.53903	4.60219	0	0.475085	0.631786	0.768612	0.288689	0.585902	0	0.11405	0.339527	2.39316	2.78493	0.392868	0.480284	1.22251	1.40792	1.68581	1.19738	0.279042	0.284898
AABR07064102.1	AABR07064102.1	G protein-coupled receptor 171	1.38354	0.835213	1.75077	0.403508	0	1.41422	3.83988	2.9169	3.87701	0.340058	0.324328	0	2.37988	0	0	0.484452	3.05521	1.39139	1.72441	7.21058	0.504103	0.874606	1.73498	3.3454	3.012	0.900342	0.150685	0.290374
AABR07064590.1	AABR07064590.1	hyaluronan and proteoglycan link protein 1	1.56326	4.20484	4.42331	4.10033	2.07867	4.85532	4.36632	8.54425	5.32295	3.80614	4.26335	4.97683	4.62547	2.33786	2.18865	2.77083	5.37822	4.63195	1.92863	11.421	3.56702	3.27408	0.917876	5.83996	5.77221	0.9884	0.610795	0.567214
AABR07064622.1	AABR07064622.1	serine protease 55	0	0.764159	2.71785	0	0	2.36074	1.7056	6.60575	15.3362	0.266914	0.483731	0	0	0	0	0	0.685669	1.63805	10.8801	13.9276	0.107235	0.696401	6.49416	6.78288	6.50207	0.958601	0.0158097	0.107105
AABR07064719.2	AABR07064719.2	spermatogenesis associated 20	1.14914	4.0808	5.27774	4.24446	0.952952	3.03682	3.74787	4.53653	4.45487	2.88073	3.37445	5.7405	5.57476	1.24184	2.2205	3.31901	3.79086	3.00697	3.36252	2.68808	3.47883	3.14102	0.902896	3.21211	3.94402	1.22786	1.08303	0.796399
AABR07064810.1	AABR07064810.1	membrane palmitoylated protein 3	4.1984	6.46211	2.37474	1.39888	4.46296	3.46674	1.84509	0.230018	2.89283	0.877943	2.77826	1.22713	7.9153	4.21771	3.60075	7.03852	1.93674	1.12602	2.74697	2.18955	3.9508	3.77942	0.95662	1.99982	2.10867	1.05443	1.97558	1.79232
AABR07064867.1	AABR07064867.1	similar to human chromosome 6 open reading frame 52	47.9944	100.707	80.0751	68.2735	24.4695	92.5945	109.804	87.7758	107.597	18.2444	51.4139	28.093	57.5159	35.492	17.8776	37.8583	136.775	99.9845	77.7458	93.8687	35.2136	64.3039	1.82611	102.093	99.4427	0.974036	0.344916	0.646643
AABR07064980.1	AABR07064980.1	CD27 molecule	0.273293	0	0	0	0	0	0	0.408195	0	0.266763	0	1.1328	0	0	1.64519	0	0.303944	0.129381	0	0	0.434964	0.0546585	0.125662	0.108331	0.102049	0.942008	4.01513	0.535611
AABR07065078.1	AABR07065078.1	Meis homeobox 2	9.47815	14.1089	14.3107	14.042	6.92677	14.6112	12.3574	13.2314	11.2696	10.5202	9.94574	19.1388	14.7503	7.11229	9.91719	13.5587	13.099	12.0041	8.71861	16.5595	12.1347	11.7733	0.970216	12.5953	12.8674	1.0216	0.963431	0.914973
AABR07065265.1	AABR07065265.1	kinase insert domain receptor	1.52199	3.12801	2.15463	2.56588	3.19394	3.49415	4.40597	5.05397	2.98259	4.20366	1.92518	3.0667	3.93322	2.57975	3.35016	3.46484	4.14851	3.33177	2.65127	5.41026	3.21764	2.51289	0.780972	3.88545	3.98417	1.02541	0.828125	0.630718
AABR07065438.1	AABR07065438.1	ribosomal protein L6, pseudo 1	98.0132	57.1645	66.906	59.4833	158.322	34.7072	47.1909	57.7262	52.9538	112.627	87.849	112.034	62.2659	123.921	151.881	117.142	40.1091	56.5949	63.724	61.0607	109.674	87.9778	0.802175	55.3722	48.1445	0.869471	1.98067	1.82737
AABR07065498.1	AABR07065498.1	microtubule associated serine/threonine kinase-like	0.199538	1.5844	0.722443	0.201372	0	0.423361	0.736646	0.521964	0	0.33702	0.154656	0.522205	0.332992	0.0856391	0.225067	0.233469	0.451442	1.01372	0.780822	0.377037	0.27015	0.541551	2.00463	0.655755	0.420493	0.641235	0.411968	1.2879
AABR07065589.1	AABR07065589.1	6-pyruvoyl-tetrahydropterin synthase	0.785076	0	0	0	0	0	1.27981	0	0.243996	1.82891	0	0	0	0	0	0.486754	0	0.740692	0	0.265425	0.330809	0.157015	0.47464	0.251529	0.380952	1.51454	1.31519	0.412166
AABR07065643.1	AABR07065643.1	adrenoceptor alpha 1A	0	0	0	0	0	0	0	0	0	1.27266	0	3.9533	0	0	0.118322	0.221749	0	0	0	0	0.795148	0	0	0	0	#DIV/0!	#DIV/0!	#DIV/0!
AABR07065645.2	AABR07065645.2	PIH1 domain containing 3	0	0	0	0	1.52315	0	0	0	0	0	0.159403	1.73763	0	0.203477	0.917236	0	0.052839	0.226771	0	0	0.431106	0.304631	0.706627	0.0699026	0	0	6.16724	#DIV/0!
AABR07065651.6	AABR07065651.6	Ras association domain family member 9	0.211867	0	0	0.393721	0	0	0	0	0	1.77414	0	0.508622	1.48867	0.534592	0.133437	0.140416	0.0777922	0	0	0	0.654267	0.121118	0.185119	0.019448	0	0	33.6418	#DIV/0!
AABR07065699.3	AABR07065699.3	DNA polymerase delta 3, accessory subunit	0.211867	0	0	0.393721	0	0	0	0	0	1.77414	0	0.508622	1.48867	0.534592	0.133437	0.140416	0.0777922	0	0	0	0.654267	0.121118	0.185119	0.019448	0	0	33.6418	#DIV/0!
AABR07065699.4	AABR07065699.4	opioid related nociceptin receptor 1	1.76e-08	5.15e-07	0	0.479507	0.760035	2.8e-08	0	0	0	0.963354	0	7.03202	1.85181	1.07502	3.13091	1.43602	1.60975	1.81e-08	0	0	2.21273	0.247909	0.112037	0.402439	7e-09	1.7394e-08	5.49832	3.54155e+07
AABR07065705.5	AABR07065705.5	mCG114696-like	0.211867	0	0	0.393721	0	0	0	0	0	1.77414	0	0.508622	1.48867	0.534592	0.133437	0.140416	0.0777922	0	0	0	0.654267	0.121118	0.185119	0.019448	0	0	33.6418	#DIV/0!
AABR07065750.2	AABR07065750.2	acyl-CoA thioesterase 2	0	0.756245	0.234842	1.21962	0.253345	0.488566	0	0	0	0.4103	1.08305	2.89554	0.446932	0.39509	0.648754	1.94552	0.229965	0.887685	0.521397	0	1.11788	0.492811	0.440843	0.409762	0.122141	0.298079	2.72813	4.03476
AABR07065776.3	AABR07065776.3	shisa family member 2	0	0.681076	0	0.330165	0	0	1.03059	0	0	1.9374	0	2.92549	9.7031	2.92545	0.826089	2.6184	0.618735	0	0	0	2.99085	0.202248	0.0676224	0.154684	0.257648	1.66564	19.3352	0.784979
AABR07065778.2	AABR07065778.2	proteasome 26S subunit, non-ATPase 1	0.596373	1.44304	0	0	0	1.39544	0	0	0	3.47472	0	1.24066	0	0.563591	0.145663	0.832299	0.982978	0	0	0	0.893848	0.407882	0.456322	0.245745	0.34886	1.4196	3.63731	1.16919
AABR07065778.3	AABR07065778.3	ADAM metallopeptidase with thrombospondin type 1 motif, 2	0	0.252082	0.704526	0	0	0	0	0	0	4.75026	0	0	0	0	0.309047	1.16731	0	0	0	0	0.889517	0.191321	0.215085	0	0	#DIV/0!	#DIV/0!	#DIV/0!
AABR07065781.1	AABR07065781.1	leucine, glutamate and lysine rich 1	0.135346	0.163165	0.608603	0.472566	0	0	0	0	0	1.19665	0	2.93447	0	1.02668	0.81048	0.760529	0.299638	0	0	0	0.961257	0.275936	0.287057	0.0749095	0	0	12.8322	#DIV/0!
AABR07065789.1	AABR07065789.1	spermidine/spermine N1-acetyltransferase family member 2	0	0	0	0.24758	0	0	0	0	0	6.87019	0	1.75803	0	0	0.522472	0	0	0	0	0	1.30724	0.0495161	0.0378783	0	0	#DIV/0!	#DIV/0!	#DIV/0!
AABR07065789.3	AABR07065789.3	histone PARylation factor 1	0	0.668245	0	1.2961	0	0	0	0	0	7.33392	1.55558	10.0462	3.70396	0.261075	0.540721	2.82657	0	0.391033	0	0	3.75257	0.392868	0.104693	0.0977583	0	0	38.3862	#DIV/0!
AABR07065792.1	AABR07065792.1	autophagy related 12	0	0	0	0	0	0	0	0	0	2.59302	0	1.09171	0.334722	0.166514	0	0.164173	0	0	0	0	0.621448	0	0	0	0	#DIV/0!	#DIV/0!	#DIV/0!
AABR07065811.1	AABR07065811.1	gem (nuclear organelle) associated protein 2	0	0	0	0.66033	0	0	0	0	0	12.4547	0	0.585098	1.61718	0	0.688407	0.523681	0	0	0	0	2.26701	0.132066	0.0582555	0	0	#DIV/0!	#DIV/0!	#DIV/0!
AABR07065812.2	AABR07065812.2	olfactory receptor 39	0.215004	0.779103	0.725756	0.75402	0	0	0	0	0	1.05622	0	2.6773	10.6855	0.203477	4.029	4.00667	0	0	0	0	3.23688	0.494776	0.152856	0	0	#DIV/0!	#DIV/0!	#DIV/0!
AABR07065814.2	AABR07065814.2	SPO11, initiator of meiotic double stranded breaks	0	0	0	0	0	0	0	0	0	1.67399	0	1.17606	0	1.07502	0	0.176577	0	0	0	0	0.58595	0	0	0	0	#DIV/0!	#DIV/0!	#DIV/0!
AABR07065815.2	AABR07065815.2	ceramide synthase 5	0.417563	0	0	0.243925	0	0	0	0	0	4.09155	0	1.73182	0	1.18527	0.103016	0.194552	0	0	0	0	1.04374	0.132297	0.126753	0	0	#DIV/0!	#DIV/0!	#DIV/0!
AABR07065823.2	AABR07065823.2	olfactory receptor 11G2-like	0	0	0.234842	0.975698	0	0	0	1.37451	0	4.30815	0	6.27786	0	1.65266	0.412062	0.778207	0	0	0	0	1.91842	0.242108	0.126202	0	0.343628	#DIV/0!	#DIV/0!	0.704565
AABR07065823.3	AABR07065823.3	glycerol-3-phosphate acyltransferase 4	0	1.0409	0	0.336528	0.688903	1.00673	0.69992	0	0	1.41055	0.269261	9.24055	2.1967	0.442875	0.280534	1.06753	0	0	0	0	2.12971	0.413265	0.194047	0	0.426662	#DIV/0!	#DIV/0!	0.9686
AABR07065827.1	AABR07065827.1	thromboxane A synthase 1	1.04391	0	0	1.70747	0.760035	0	0	0	0	0.20515	0	1.29887	0	2.37054	0.309047	0.972758	0	0	0	0	0.736623	0.702283	0.953381	0	0	#DIV/0!	#DIV/0!	#DIV/0!
AABR07065837.1	AABR07065837.1	zinc finger protein 704	0.828722	0.334122	0	0	0	0	0	0	0	1.62976	0	3.10526	2.11655	0.52215	2.16288	1.28481	0	0	0	0	1.54591	0.232569	0.150441	0	0	#DIV/0!	#DIV/0!	#DIV/0!
AABR07065883.1	AABR07065883.1	S100 calcium binding protein A9	0	0.504163	0	0	0	0	0	0	0	4.5133	0	0.688731	0	0	0	8.75483	0	0	0	0	1.99384	0.100833	0.0505722	0	0	#DIV/0!	#DIV/0!	#DIV/0!
AABR07066144.1	AABR07066144.1	cytidine deaminase	3.0653	1.33251	2.30664	2.0903	4.19363	1.73997	2.15061	3.79737	2.01779	2.12495	1.92771	2.41281	2.54287	3.87444	3.23835	2.94689	2.19163	1.23373	3.21141	2.95588	2.724	2.59768	0.953625	2.39816	2.42644	1.01179	1.13587	1.07057
AABR07066160.1	AABR07066160.1	RAB11B, member RAS oncogene family	1.30669	2.80647	2.78246	2.53843	2.10489	2.53566	4.53392	6.00168	13.1664	0.713539	1.08648	1.2022	3.02679	1.36692	0.216948	1.37726	4.34665	4.13255	1.80919	5.80383	1.2843	2.30779	1.79692	4.02305	6.5594	1.63045	0.319236	0.351829
AABR07066180.1	AABR07066180.1	anosmin 1	13.3213	17.3081	16.8141	14.618	14.0719	16.5249	15.5354	12.2434	11.0382	14.8565	14.5693	19.1805	17.2183	14.7824	14.4998	17.1379	14.8604	14.2538	15.1346	11.8251	16.035	15.2267	0.949593	14.0185	13.8355	0.986944	1.14384	1.10056
AABR07066379.1	AABR07066379.1	OTU deubiquitinase, ubiquitin aldehyde binding 2	2.02369	0.989478	1.40842	1.73339	3.50193	1.56386	1.12445	0.855814	0.436749	2.54458	3.07769	2.82663	1.04483	1.60536	3.08673	2.56718	1.4474	1.59405	1.00319	1.2094	2.39329	1.93138	0.807	1.31351	0.995217	0.757677	1.82205	1.94066
AABR07066416.1	AABR07066416.1	serine peptidase inhibitor, Kazal type 14	0	0	0	0	0	1.13848	0.25632	0	0.689517	0	0.0877528	0.557385	0.259036	0	0.103673	0.460483	1.11462	0.0607542	0	0.10507	0.209761	0	0	0.32011	0.521079	1.62781	0.655279	0
AABR07066440.1	AABR07066440.1	leukocyte immunoglobulin like receptor B3	0	0	0.721008	0	0.941129	0.366709	0	0	1.36486	0.000883601	0.000117117	0	0	0	0.385772	0.369695	0	0	2.76683	0	0.108067	0.332427	3.07613	0.691707	0.432892	0.625831	0.156232	0.767922
AABR07066510.1	AABR07066510.1	phospholipase A2, group IIC	7.74058	10.4217	5.83602	9.49042	5.03422	6.62844	6.00107	8.8251	9.16641	7.74138	4.71938	14.9322	9.97183	10.5988	7.29689	9.38208	7.58112	12.5351	4.68255	7.46636	9.23465	7.7046	0.834314	8.06628	7.65525	0.949044	1.14485	1.00645
AABR07066522.1	AABR07066522.1	scaffold attachment factor B2	16.3382	27.7487	29.4763	25.0907	17.2734	26.7086	28.9551	24.5699	22.5646	25.9231	22.0459	29.8398	28.9456	13.3775	21.1099	26.875	26.1492	28.1908	15.3356	26.8687	24.0167	23.1855	0.965391	24.1361	25.6995	1.06478	0.995053	0.902175
AABR07066693.1	AABR07066693.1	fucose mutarotase-like	1.96196	0	1.82293	0	0.578191	0	0	0	2.51822	3.5375	0.837983	2.71746	1.65963	0.765487	0.888275	1.87834	0.786557	0	1.21577	0	1.75495	0.872616	0.49723	0.500582	0.629556	1.25765	3.50583	1.38608
AABR07066818.1	AABR07066818.1	F-box protein 31	0.184312	0.205907	0.382047	0.79779	1.06946	0.785029	0.450611	0.692444	0.175301	0.809419	1.15262	0.172164	0.872203	0.191955	0.920913	0.331969	0	0	0	0.949554	0.635891	0.527903	0.830178	0.237388	0.525846	2.21513	2.6787	1.00391
AABR07066871.3	AABR07066871.3	zinc finger protein 335	3.17108	5.56035	6.52275	4.4523	2.89317	5.41675	5.73943	4.36405	4.3248	3.79804	4.42472	6.22365	7.80863	4.74201	3.90081	4.74363	5.1505	5.68755	6.56665	4.23122	5.09164	4.51993	0.887715	5.40898	4.96126	0.917226	0.941331	0.911046
AABR07066944.1	AABR07066944.1	forkhead box B1	1.18702	1.19952	1.3352	0.940979	1.09458	0.871371	0.311345	0.507634	0.464549	0.796752	0.992332	1.92747	1.16607	0.773641	1.13788	0.883745	0.208746	0.745777	0.410805	0.572613	1.09684	1.15146	1.0498	0.484485	0.538725	1.11195	2.26393	2.13738
AABR07066994.1	AABR07066994.1	NSE2/MMS21 homolog, SMC5-SMC6 complex SUMO ligase	0	0	0	0	0	0	0	0.507287	1.29234	0	0	0.428215	0	1.06815	0	0	0.572852	0.163697	0	0.703471	0.213767	0	0	0.360005	0.449906	1.24972	0.593788	0
AABR07067023.1	AABR07067023.1	growth arrest and DNA-damage-inducible, gamma	1.12691	1.63506	1.76831	1.44475	0.686415	1.1517	1.19614	1.19001	0.990051	1.13486	1.34592	1.50569	1.84014	1.10101	1.18789	1.59247	1.37559	1.63487	0.929662	1.25073	1.38686	1.33229	0.960654	1.29772	1.13197	0.872281	1.06869	1.17696
AABR07067024.1	AABR07067024.1	lysine-rich nucleolar protein 1	0.104054	0.876277	3.04134	0.846082	0.644637	2.42375	0.516471	1.07299	2.42316	1.42991	0.681508	1.28693	1.95894	0	0.261105	2.24716	1.84778	0.940419	0	1.16449	1.12365	1.10248	0.981157	0.988172	1.60909	1.62835	1.1371	0.685155
AABR07067082.1	AABR07067082.1	AKT serine/threonine kinase 2	0	0.278927	0	0	0.226842	0.556085	0.434665	0.798281	1.7836	0	1.34858	0.321962	1.34353	0.112751	0.500862	0.131935	1.0249	0.616274	0.343867	0.421501	0.537088	0.101154	0.188338	0.601634	0.893157	1.48455	0.892715	0.113254
AABR07067387.1	AABR07067387.1	growth differentiation factor 10	0.915118	1.26301	0.969471	0.635113	0.477582	0.873969	0.337282	1.40795	0.938922	0.893055	1.40406	1.34134	1.52515	0.867732	1.42	1.32418	0.551171	1.06839	1.10901	2.23017	1.25365	0.852059	0.679666	1.23968	0.889531	0.717546	1.01126	0.957875
AABR07067499.1	AABR07067499.1	crystallin, beta A1	43.3813	33.342	43.9369	28.711	53.0113	46.5795	98.2846	56.6909	50.3739	29.8978	32.9492	13.8043	33.2849	30.9515	24.5776	33.403	48.9124	56.3549	72.4894	55.8677	28.4097	40.4765	1.42474	58.4061	62.9822	1.07835	0.486417	0.642665
AABR07067814.1	AABR07067814.1	glyceraldehyde-3-phosphate dehydrogenase, spermatogenic	0.73712	1.38402	2.08669	1.07491	3.79412	1.60327	1.48304	1.86851	1.80628	1.62297	1.40191	2.75277	0.439179	2.15794	1.03547	3.46751	1.20261	1.90339	2.35281	1.19649	1.83968	1.81537	0.986788	1.66383	1.69027	1.0159	1.10569	1.07401
AABR07067829.1	AABR07067829.1	beta-secretase 2	1.8278	1.589	0.255238	0.265338	0	0	0	0	0	0.222297	0	0.461782	1.9404	0	0.602445	1.0687	0.260206	0	0	0.297113	0.61366	0.787476	1.28324	0.13933	0	0	4.40437	#DIV/0!
AABR07068327.1	AABR07068327.1	acyl-CoA thioesterase 13	1.30846	0.632606	0	0	1.26073	0.306127	0	0	0	1.02862	0.736386	0.271793	0	0.494678	1.02551	0.486754	0	0.370346	0.655493	0	0.577678	0.640359	1.10851	0.25646	0.0765317	0.298416	2.25251	8.36724
AABR07068351.1	AABR07068351.1	thymosin beta 15B2	15.0133	12.6035	15.6026	16.7255	12.8528	13.7719	14.5219	11.4111	12.5921	15.6259	14.2495	19.2762	14.4154	15.5769	15.347	17.2318	10.7584	12.5432	11.1465	10.8913	15.9604	14.5595	0.91223	11.3349	13.0742	1.15346	1.40808	1.1136
AABR07068852.1	AABR07068852.1	seminal vesicle antigen-like 2	2.67204	4.35089	0	5.53305	2.46915	0	0	0.501897	0	0	0.858812	0	0	0	0	0.835567	4.08769	1.23297	0	1.96081	0.242054	3.00503	12.4147	1.82037	0.125474	0.068928	0.13297	23.9493
AABR07069219.1	AABR07069219.1	similar to vitamin A-deficient testicular protein 11-like	4.57952	5.82874	5.0932	7.41056	4.1532	2.42695	4.44203	2.50672	2.32192	8.03779	6.93828	9.76667	7.31242	2.96823	4.89125	8.13466	4.09545	5.24531	3.41315	1.45715	6.86419	5.41304	0.788592	3.55277	2.9244	0.823134	1.93207	1.85099
AABR07069238.1	AABR07069238.1	protein tyrosine phosphatase, non-receptor type 22	38.8079	21.6405	10.7675	15.7649	115.404	10.1303	7.55315	9.62104	13.6762	55.5024	11.2505	22.3822	16.703	43.9234	27.7223	17.3409	11.6668	14.7324	15.4543	13.4444	27.8321	40.4769	1.45432	13.8245	10.2452	0.74109	2.01325	3.95083
AABR07069466.1	AABR07069466.1	mitogen activated protein kinase kinase kinase kinase 2	0.595383	0.508952	0.28592	0.164971	1.09759	0.321997	0.0374833	0.273861	0.216331	0.425545	0.35349	0.556019	0.415396	1.07919	1.02984	0.57304	0.456534	0.338916	0.126323	0.453019	0.633218	0.530564	0.837885	0.343698	0.212418	0.618037	1.84237	2.49774
AABR07070043.1	AABR07070043.1	vomeronasal 2 receptor, 8	3.10182	2.68691	3.66556	1.90555	3.23073	1.89165	3.39026	7.18679	4.81974	3.38424	5.34392	2.786	4.29238	1.48622	5.17139	2.48367	5.28083	3.39034	3.73275	8.03996	3.56397	2.91811	0.818781	5.11097	4.32211	0.845653	0.697318	0.67516
AABR07070046.1	AABR07070046.1	protein tyrosine phosphatase, receptor type, G	0.258895	0.155986	0.872923	0.752954	1.27587	0.301932	0.801227	0.571066	0.603677	0	0.606046	0.935126	1.2243	0.12277	0.193965	0.606394	0	0.122875	1.0707	0	0.526943	0.663326	1.25882	0.298393	0.569475	1.90847	1.76593	1.1648
AABR07070060.2	AABR07070060.2	poly (ADP-ribose) polymerase family, member 11	0	0.57058	0.797224	1.10527	0.856459	0	0.579357	0.690107	0	0.232105	0.665157	3.18933	0.904016	0.447114	1.39347	1.31996	0	0.11154	0	0.719079	1.16445	0.665907	0.571864	0.207655	0.317366	1.52833	5.60763	2.09823
AABR07070085.1	AABR07070085.1	zinc finger, DHHC-type containing 21	0	0	0	4.3968	0	0	0.479409	0	0	0	2.48782	0.0705985	0	1.48341	1.23774	0	0	0	0	0	0.754224	0.879359	1.16591	0	0.119852	#DIV/0!	#DIV/0!	7.33702
AABR07070117.1	AABR07070117.1	USH1 protein network component harmonin binding protein 1	1.0761	4.58221	4.54005	9.46997	2.82762	4.09299	5.08114	4.13862	4.0218	7.38535	3.57095	3.529	4.26678	1.62658	1.85678	3.1676	3.60563	3.62149	4.18956	6.42704	3.62901	4.49919	1.23978	4.46093	4.33364	0.971465	0.813509	1.0382
AABR07070278.1	AABR07070278.1	cAMP responsive element binding protein-like 2	6.56237	2.43939	4.55505	2.96635	2.97293	3.52868	2.42776	3.25533	1.84543	0.996227	1.42266	6.8515	0	2.86788	2.42998	1.41027	0.553827	1.43313	4.16178	0	2.28265	3.89922	1.7082	1.53718	2.7643	1.79829	1.48495	1.41056
AABR07070416.2	AABR07070416.2	RIKEN cDNA 4930544D05 gene	0.674364	2.16442	1.96037	2.35821	0.559186	5.00722	2.04897	0.633349	3.25558	1.48349	1.44738	2.25774	3.28149	1.13295	0.945879	0.722604	5.06872	3.08311	1.51355	2.27539	1.61022	1.54331	0.958448	2.98519	2.73628	0.916617	0.539401	0.564018
AABR07070810.1	AABR07070810.1	ribosomal protein L12, pseudo 1	2.27009	2.32794	2.14618	1.33209	1.01531	0.386518	0.606799	0.849854	2.10592	7.87723	1.82413	4.06953	1.51955	2.17895	3.42217	0.915007	0.901147	1.16622	0	1.87443	3.11522	1.81832	0.58369	0.985449	0.987273	1.00185	3.16122	1.84176
AABR07070957.1	AABR07070957.1	coenzyme Q8A	1.29976	0.63321	0.288326	0.917914	0.644427	0.914625	0.317399	0.390111	0	0.769369	0.242401	2.13507	0.500087	2.21504	1.57943	2.17343	0.285312	1.74167	0	0.26402	1.37355	0.756727	0.550929	0.572751	0.405534	0.708045	2.39816	1.866
AABR07071244.1	AABR07071244.1	defensin beta 15	19.2363	31.4951	36.0723	34.6471	11.2675	30.7299	31.8362	21.7069	18.4201	26.4272	29.7806	49.4899	43.2355	15.2943	26.4563	37.4495	30.2257	30.9254	20.7884	23.2022	32.5905	26.5437	0.814461	26.2854	25.6733	0.976712	1.23987	1.0339
AABR07071358.1	AABR07071358.1	POU class 3 homeobox 2	0	0	0	0.699954	0	0	1.09089	1.3021	0	0	0	0	0	0	0	0	0	0	0	0	0	0.139991	#DIV/0!	0	0.598247	#DIV/0!	#DIV/0!	0.234001
AABR07071440.1	AABR07071440.1	coiled-coil domain containing 25	2.34185	1.22329	0	1.1632	2.82134	2.31984	2.88621	3.11968	1.83802	2.2786	2.83961	1.04062	0.631468	0.936815	1.79791	1.84484	0.731431	1.88695	2.20535	1.0229	1.62427	1.50994	0.929611	1.46166	2.54094	1.73839	1.11125	0.594243
AABR07071598.1	AABR07071598.1	ubiquitin-conjugating enzyme E2E 3	0.399101	1.48902	2.44186	2.47956	0.936712	1.26644	1.9918	0.917448	1.17579	0.957151	0.553471	1.59424	2.58407	1.08921	1.05936	1.2715	1.17256	1.63946	0.973087	1.78233	1.30129	1.54925	1.19055	1.39186	1.33787	0.961211	0.934927	1.158
AABR07071701.1	AABR07071701.1	hyaluronan and proteoglycan link protein 1	0.953377	0	2.82079	3.29738	0.562513	0	0.57437	0	0	0.940652	0	1.4928	5.05647	1.19573	0	0	0	2.02945	0	0	1.24081	1.52681	1.2305	0.507362	0.143593	0.283018	2.44561	10.633
AABR07071838.1	AABR07071838.1	keratin 18	0.781502	1.09669	1.70087	1.65022	0	0	0	0	0	2.88079	1.95575	7.9722	4.4219	1.69014	2.62651	3.35799	0	0.427722	0	0	3.5579	1.04586	0.293954	0.106931	0	0	33.2729	#DIV/0!
AABR07071848.1	AABR07071848.1	basic helix-loop-helix family, member e40	3.45e-07	0	0	0	0	0	0.12658	0	0	7.5e-09	0.579012	0	6.83e-08	0	0	0	0	0.0972191	0	0	0.082716	6.9e-08	8.34179e-07	0.0243048	0.031645	1.30201	3.40328	2.18044e-06
AABR07071891.1	AABR07071891.1	C1q and TNF related 7	6.31363	3.14699	5.43266	5.0267	11.142	5.71524	4.56244	14.3427	10.3056	8.37471	3.39036	4.81412	5.58702	4.85165	5.46573	3.59211	4.80262	5.58892	8.22209	9.13641	5.15367	6.21241	1.20543	6.93751	8.7315	1.25859	0.742871	0.711493
AABR07071891.2	AABR07071891.2	nuclear receptor coactivator 6	0.369514	0.447157	0	0	0	0.641173	0	0	0	0	0.518164	1.15414	0	0	0	1.0286	0.771575	0	0.615181	2.61303	0.385844	0.163334	0.423317	0.999946	0.160293	0.160302	0.385865	1.01897
AABR07071986.1	AABR07071986.1	PAS domain containing serine/threonine kinase	0.601591	0.725192	1.39628	0	1.84458	0	0.377145	0.730868	0	1.1802	1.96212	1.56997	1.16769	0	3.27258	1.66033	0	0.14258	3.0355	0.333579	1.5447	0.913529	0.591395	0.877914	0.277003	0.315524	1.75951	3.2979
AABR07072078.1	AABR07072078.1	splicing factor proline and glutamine rich	3.0369	3.43034	3.55759	6.69785	5.79497	2.60388	2.15461	18.287	7.43806	4.74668	6.45394	5.39985	1.66985	8.49701	9.40693	9.69911	0.926429	3.70146	10.8589	9.6872	6.55334	4.50353	0.687212	6.29351	7.62089	1.21091	1.04129	0.590945
AABR07072108.1	AABR07072108.1	tubulin tyrosine ligase like 3	5.39682	4.33472	4.4101	4.42099	3.45017	3.07551	4.69938	4.17818	4.49301	3.64536	5.6112	8.21522	5.87743	4.22267	5.49887	8.89278	2.72456	4.25875	3.59603	4.66743	5.99479	4.40256	0.734397	3.81169	4.11152	1.07866	1.57274	1.07079
AABR07072203.1	AABR07072203.1	calcyphosine-like	0	0	0	0	6.71733	0	0	7.91365	0	4.58001	1.08618	0	0	1.10017	1.07996	1.08204	0	3.2946	0	0	1.27548	1.34347	1.0533	0.823651	1.97841	2.402	1.54857	0.679063
AABR07072260.1	AABR07072260.1	prostaglandin E receptor 4	0.433077	0.91269	2.89876	0.627959	1.35478	1.77342	0.673781	1.7046	1.3499	1.17194	1.52422	1.0044	2.19878	1.03524	1.05007	1.73266	1.33539	0.775437	0.993929	2.4994	1.38819	1.24545	0.897178	1.40104	1.37542	0.981715	0.990827	0.905505
AABR07072272.1	AABR07072272.1	similar to fibrous sheath interacting protein 2	1.26579	0.918772	0.285317	0.891066	1.22438	0	0	0.186021	0	0.497937	0.237555	1.0552	0	0.239496	1.36956	0.944725	0.557429	1.19639	1.06362	0.521162	0.620638	0.917066	1.47762	0.834651	0.0465053	0.0557183	0.743589	19.7196
AABR07072356.1	AABR07072356.1	solute carrier family 39 member 1	9.79693	6.21944	6.00277	4.44836	8.67418	7.10593	8.48915	7.63509	8.86466	8.77668	6.27026	4.35374	5.70908	7.90701	7.46467	6.30132	7.63464	6.05175	9.48348	6.90703	6.68325	7.02834	1.05163	7.51923	8.02371	1.06709	0.888822	0.875946
AABR07072423.1	AABR07072423.1	membrane spanning 4-domains A7	4.88603	0.839529	1.57268	0.816604	0.816292	0.807242	4.14628	0	0	2.073	0.653373	1.45763	0	3.97354	2.65303	6.50693	2.29246	6.29834	0	1.36796	2.47393	1.78623	0.72202	2.48969	1.23838	0.497404	0.99367	1.44239
AABR07072463.1	AABR07072463.1	ribosomal protein L19-like	0.388965	0.704354	0.656165	1.59121	0.473251	0	0.239478	0	0.181806	0	0	0.402903	0	0.552159	1.05778	0.3628	0	0.735538	0	0	0.339378	0.76279	2.24761	0.183884	0.105321	0.572756	1.8456	7.24252
AABR07072562.1	AABR07072562.1	defensin beta 29	4.04324	2.54855	4.31963	2.57635	13.0818	2.79245	5.08005	2.35406	2.86925	4.06838	5.29182	6.35195	4.07924	6.39656	4.53895	5.35079	2.77183	3.60453	0	0.695502	5.15395	5.31391	1.03104	1.76797	3.27395	1.85182	2.91519	1.62309
AABR07072639.2	AABR07072639.2	chloride intracellular channel 5	0.281539	0.612737	0.567244	0.645993	0	0.826269	1.39443	0.578123	0.559142	0.853775	0.91869	0.58452	0.645341	0.256567	0.34903	0.976798	1.24633	1.07707	1.05852	2.27271	0.65496	0.421503	0.643554	1.41366	0.839492	0.593843	0.463309	0.502092
AABR07072671.2	AABR07072671.2	PR/SET domain 14	0.619634	1.78938	1.90885	1.66668	1.76987	0.915037	1.11625	1.09845	0.994853	0.740506	1.03224	1.09387	1.61236	1.26486	1.24223	1.51521	1.54858	1.67041	1.19392	1.32696	1.21447	1.55088	1.27701	1.43497	1.03115	0.718585	0.846336	1.50403
AABR07073021.1	AABR07073021.1	olfactory receptor 776	0.735549	0.398894	0.328734	0.964566	0.27311	1.08768	0	0.448034	0	0.21481	0.393045	0.367188	1.27992	0.423524	0.40643	0.341296	0.428799	0.926626	0	0.664657	0.48946	0.540171	1.10361	0.505021	0.383928	0.760222	0.969188	1.40696
AABR07073045.1	AABR07073045.1	40S ribosomal protein S25-like	216.791	91.9133	119.262	126.318	321.67	71.1289	46.2365	94.7453	119.82	212.93	149.928	230.189	129.813	245.456	289.444	229.551	88.6992	94.0057	50.1387	89.0568	212.473	175.191	0.824533	80.4751	82.9826	1.03116	2.64023	2.11118
AABR07073134.1	AABR07073134.1	uncharacterized LOC100909776	7.65743	5.94353	7.94083	6.54821	8.68161	6.45294	9.10845	8.32556	12.439	4.64698	7.54052	6.93112	6.04633	5.71629	5.37163	4.05862	6.79243	8.94547	7.15582	6.18591	5.75878	7.35432	1.27706	7.26991	9.08149	1.24919	0.79214	0.809815
Aacs	Aacs	acetoacetyl-CoA synthetase	4.9347	6.40823	6.82197	13.8963	5.68053	4.58662	4.2036	4.66544	4.86493	11.9387	7.06302	5.95407	7.50962	7.19771	5.49954	6.66088	4.22688	5.39796	4.72819	5.0994	7.40337	7.54835	1.01958	4.86311	4.58015	0.941815	1.52235	1.64806
Aadac	Aadac	arylacetamide deacetylase	1.44061	2.25586	2.36888	4.51599	0	3.4716	4.81422	1.41555	2.95595	2.25438	1.62884	0.170628	2.61805	1.05808	0.38102	0.550585	2.72344	3.05193	1.13514	1.12928	1.23737	2.11627	1.71029	2.00995	3.16433	1.57433	0.615623	0.668789
Aadat	Aadat	aminoadipate aminotransferase	361.776	657.296	551.903	279.574	74.1368	977.371	878.617	1214.01	1237.16	268.807	342.484	31.1013	476.169	144.05	34.4749	113.839	853.808	778.013	1102.25	1277.14	201.561	384.937	1.90978	1002.8	1076.79	1.07378	0.200997	0.357485
Aaed1	Aaed1	AhpC/TSA antioxidant enzyme domain containing 1	9.47457	23.124	26.125	21.4138	8.36287	22.8635	16.7448	16.8687	18.0554	14.0459	20.5839	23.5156	31.5427	8.69074	14.2365	16.4923	22.0036	19.0964	15.6672	25.8622	18.4439	17.7	0.959667	20.6573	18.6331	0.902007	0.892851	0.949926
Aagab	Aagab	alpha- and gamma-adaptin binding protein	7.55904	14.5485	15.7344	17.0838	4.00302	15.5045	14.7491	13.7781	12.3621	14.0816	10.9804	19.5492	22.0924	6.78779	9.94141	14.5036	15.4521	16.2554	14.8165	17.6841	13.9909	11.7858	0.842387	16.052	14.0984	0.878298	0.871599	0.835962
Aak1	Aak1	AP2 associated kinase 1	0.234043	1.277	1.27975	1.26254	0.310804	1.11771	1.19544	0.667833	1.09644	0.436923	0.500981	0.948642	1.0471	0.104612	0.262845	0.599365	1.37681	1.59451	0.844226	0.945154	0.55721	0.872827	1.56642	1.19018	1.01936	0.856474	0.468174	0.856253
Aamdc	Aamdc	adipogenesis associated, Mth938 domain containing	17.9316	26.6055	17.4354	22.2371	23.4403	32.0883	27.6111	28.741	20.5988	20.5557	21.5357	17.0208	19.9226	21.9243	17.9312	17.9498	22.4574	34.0016	25.4699	32.4608	19.5486	21.53	1.10136	28.5974	27.2598	0.953227	0.683579	0.789807
Aamp	Aamp	angio-associated, migratory cell protein	113.395	129.6	131.771	120.059	103.68	118.821	122.564	116.454	108.987	118.669	125.778	131.157	129.81	124.497	118.383	132.78	103.669	126.499	104.094	120.314	125.868	119.701	0.951005	113.644	116.707	1.02695	1.10756	1.02566
Aar2	Aar2	AAR2 splicing factor	11.6156	13.8716	15.2178	13.3453	9.68588	15.9031	14.6216	11.1673	12.8852	12.6464	13.1059	14.3547	14.47	11.5187	12.1463	14.5454	13.1416	14.884	12.7071	14.4152	13.2553	12.7472	0.961668	13.787	13.6443	0.989651	0.961439	0.934254
Aars	Aars	alanyl-tRNA synthetase	40.8743	57.2285	59.8221	56.9858	31.0555	59.4395	62.2224	47.2066	46.158	47.9803	55.1049	46.9767	58.1063	42.1512	39.0798	43.3776	57.1433	66.3188	44.9855	57.008	47.5395	49.1932	1.03479	56.3639	53.7566	0.953742	0.84344	0.91511
Aars2	Aars2	alanyl-tRNA synthetase 2, mitochondrial	5.53206	6.7515	7.87368	7.22083	5.08009	5.67929	5.98557	5.5166	4.97823	6.83358	6.79102	8.4707	8.00507	5.26147	6.25278	7.1427	6.54343	6.70637	4.77571	6.3623	6.96533	6.49163	0.931991	6.09695	5.53992	0.908638	1.14243	1.17179
Aarsd1	Aarsd1	alanyl-tRNA synthetase domain containing 1	20.4526	20.4194	20.4509	17.0197	21.7555	18.4435	21.0567	20.7	18.4443	22.081	20.3648	21.0336	19.3388	20.1289	20.4377	22.8189	17.4465	21.4529	16.9628	19.3266	20.8862	20.0196	0.958507	18.7972	19.6611	1.04596	1.11114	1.01823
Aasdh	Aasdh	aminoadipate-semialdehyde dehydrogenase	4.93923	4.50132	5.12381	4.98021	6.62725	4.64919	4.42178	4.83984	4.55076	5.58194	3.80495	6.93578	5.34915	5.31683	5.6195	6.34441	4.22206	4.70377	4.59272	4.17454	5.56465	5.23436	0.940645	4.42327	4.61539	1.04343	1.25804	1.13411
Aasdhppt	Aasdhppt	aminoadipate-semialdehyde dehydrogenase-phosphopantetheinyl transferase	45.2645	45.7017	38.2766	39.9281	34.4931	34.7615	36.8054	27.2519	24.5468	38.2716	43.4742	55.1669	43.2063	49.7176	48.4195	53.9744	33.3683	33.5216	23.0709	21.3528	47.4615	40.7328	0.858228	27.8284	30.8414	1.10827	1.70551	1.32072
Aass	Aass	aminoadipate-semialdehyde synthase	26.4362	57.737	48.8086	55.5409	5.23149	57.208	58.8788	28.492	26.5815	26.2361	32.1385	14.3013	50.8387	24.541	13.0725	19.6431	52.0945	59.0891	21.7934	27.3788	25.8245	38.7508	1.50055	40.0889	42.7901	1.06738	0.644179	0.905603
Aatf	Aatf	apoptosis antagonizing transcription factor	7.83118	9.46682	8.04345	8.76011	5.77351	6.94577	7.42344	7.25943	6.13997	10.9712	10.4666	11.1489	8.93599	8.49172	11.1103	11.3826	7.70568	7.69696	5.87782	6.20443	10.3582	7.97502	0.769924	6.87122	6.94215	1.01032	1.50747	1.14878
Abat	Abat	4-aminobutyrate aminotransferase	17.2717	38.0339	35.3837	39.2697	3.59148	48.0107	48.9136	35.9813	38.988	16.4838	23.2658	6.79097	29.1273	17.3649	6.36073	9.61891	45.282	51.6606	32.7331	31.4239	15.5732	26.7101	1.71513	40.2749	42.9734	1.067	0.386672	0.621549
Abca1	Abca1	ATP binding cassette subfamily A member 1	2.52045	2.03504	2.44398	2.13324	3.64346	0.952457	0.908906	0.817527	0.450595	3.52983	2.53541	6.43836	3.2804	3.67372	4.39838	4.77056	1.24167	0.997738	0.490351	0.61143	4.08952	2.55523	0.624824	0.835296	0.782372	0.93664	4.8959	3.26601
Abca2	Abca2	ATP binding cassette subfamily A member 2	24.4146	40.6354	38.9932	40.9218	19.6986	39.1009	41.3154	22.4154	22.2003	26.1469	31.3748	26.1987	37.8932	22.1516	21.0915	25.8367	37.8467	43.1753	20.61	25.9744	27.2419	32.9327	1.2089	31.9016	31.258	0.979826	0.853936	1.05358
Abca3	Abca3	ATP binding cassette subfamily A member 3	12.0354	22.6975	24.8932	25.0916	8.18233	24.2802	24.1745	14.3589	15.9936	18.8566	18.7465	19.6648	25.7242	10.2955	12.5104	17.2901	23.634	24.4704	14.2345	17.5216	17.584	18.58	1.05664	19.9651	19.7018	0.986809	0.880736	0.943062
Abca4	Abca4	ATP binding cassette subfamily A member 4	1.77251	2.84503	2.45279	1.78121	0.933819	4.83929	4.46351	4.73292	5.91576	1.67434	2.16997	0.796985	2.53091	1.35214	1.00919	1.13382	3.90973	4.07089	4.60858	5.81738	1.52391	1.95707	1.28424	4.60165	4.98787	1.08393	0.331166	0.392366
Abca7	Abca7	ATP binding cassette subfamily A member 7	22.1163	31.5082	27.2427	23.3855	23.2457	42.2602	40.7466	55.7799	54.8407	27.8794	22.689	15.5488	30.3228	16.5905	15.003	17.1869	26.243	33.3159	35.4097	51.0358	20.7458	25.4997	1.22915	36.5011	48.4068	1.32617	0.56836	0.526778
Abca8	Abca8	ATP binding cassette subfamily A member 8	0.928589	0.953496	1.34057	0.748549	0.755189	0.34525	0.449861	0.214356	0.33291	1.09897	0.800667	2.55127	1.0348	0.954761	1.07495	1.70283	0.617533	0.554782	0	0.241123	1.31689	0.945278	0.717809	0.353359	0.335594	0.949725	3.72678	2.81673
Abca8a	Abca8a	ATP-binding cassette, subfamily A (ABC1), member 8a	14.002	7.10621	11.5309	9.66085	13.6476	2.23333	4.18291	1.61097	2.02773	11.1497	11.7194	35.5479	15.8651	14.3855	17.1907	26.5783	3.76255	4.75147	1.24319	2.03473	18.9195	11.1895	0.591427	2.94798	2.51374	0.852697	6.41779	4.45135
Abcb10	Abcb10	ATP binding cassette subfamily B member 10	3.93961	5.88772	6.33053	5.49511	2.0246	6.59585	5.84651	4.2733	3.89733	3.65165	3.7686	4.66042	5.78909	2.8391	3.17022	4.56919	6.70154	6.4471	3.48126	4.43927	4.06404	4.73551	1.16522	5.26729	5.15325	0.978349	0.771562	0.918938
Abcb1b	Abcb1b	ATP-binding cassette, subfamily B (MDR/TAP), member 1B	0.0468996	1.1095	0.225952	0.410791	0.0759833	0.00546477	0.270302	0.487398	0.404532	0.545997	0.0574746	0.6741	1.02688	0.0299025	0.0798806	0.00174589	0.30048	1.00261	0.203163	0.74778	0.34514	0.373825	1.08311	0.563509	0.291924	0.518047	0.612483	1.28055
Abcb4	Abcb4	ATP binding cassette subfamily B member 4	5.54642	7.39904	8.74126	7.14391	5.39097	7.62456	6.99231	8.19846	7.0083	7.62903	6.8134	10.7398	10.0963	6.61719	7.85297	9.31913	6.77493	5.44799	6.8455	7.81621	8.43827	6.84432	0.811105	6.72116	7.45591	1.10932	1.25548	0.917973
Abcb6	Abcb6	ATP binding cassette subfamily B member 6	23.1901	23.4287	23.2703	18.3842	22.1487	26.3946	27.3604	22.1623	21.5683	17.7946	19.1402	16.7039	24.0873	18.5845	18.2635	17.4105	24.6807	24.9718	21.1339	24.7887	18.8549	22.0844	1.17128	23.8938	24.3714	1.01999	0.789116	0.90616
Abcb7	Abcb7	ATP binding cassette subfamily B member 7	2.21503	3.57707	2.47891	3.24753	1.35803	3.11673	3.91869	3.17734	3.00719	3.30954	3.43124	2.8593	4.22918	2.67467	1.55538	2.90101	3.88225	3.47063	2.80915	3.9532	2.99433	2.57531	0.860062	3.52881	3.30499	0.936573	0.84854	0.77922
Abcb8	Abcb8	ATP binding cassette subfamily B member 8	17.9443	23.3695	26.7371	24.106	14.6014	25.0073	24.8251	22.6355	23.0975	20.1773	22.319	19.9724	23.9294	17.2357	16.4174	19.9058	21.138	25.1377	24.7144	24.9876	19.9939	21.3517	1.06791	23.9944	23.8913	0.995705	0.833272	0.893698
Abcb9	Abcb9	ATP binding cassette subfamily B member 9	1.03192	1.80454	1.59216	1.65185	1.00121	1.93912	2.47749	1.44346	1.31871	1.09562	1.37065	0.737498	1.86096	0.941769	0.627647	1.18614	1.55715	2.73069	1.16375	1.58596	1.11718	1.41634	1.26777	1.75939	1.79469	1.02007	0.634984	0.78918
Abcc1	Abcc1	ATP binding cassette subfamily C member 1	0.112492	1.39492	1.68297	1.35367	0.14029	1.33567	1.14817	0.784518	0.653379	0.834962	0.598593	1.54217	1.95495	0.182393	0.450305	0.69676	0.859249	1.34869	0.378977	1.25174	0.894305	0.936869	1.04759	0.959664	0.980434	1.02164	0.931894	0.955565
Abcc10	Abcc10	ATP binding cassette subfamily C member 10	2.14124	2.86323	2.77899	2.8223	2.64203	3.14283	3.05185	2.36907	2.47582	2.76125	1.84374	2.73476	3.04143	1.76296	2.16549	2.90729	2.64281	2.83398	1.8887	3.00476	2.45956	2.64956	1.07725	2.59256	2.75989	1.06454	0.948699	0.960022
Abcc2	Abcc2	ATP binding cassette subfamily C member 2	2.42569	3.54088	4.34538	4.83162	0.545538	2.83741	2.79732	1.84918	2.08114	4.70352	4.60043	2.8917	3.48745	3.11331	2.23209	2.72475	2.62287	2.93673	2.34294	1.8224	3.39332	3.13782	0.924704	2.43123	2.39126	0.983559	1.39572	1.3122
Abcc3	Abcc3	ATP binding cassette subfamily C member 3	1.67963	3.5378	3.82944	4.57931	2.2739	2.60366	2.63178	2.46573	3.1641	4.48509	3.4456	5.75884	5.2315	2.13677	2.99503	4.30525	2.44139	2.52742	1.97488	3.0684	4.05116	3.18002	0.784965	2.50302	2.71632	1.08521	1.61851	1.17071
Abcc4	Abcc4	ATP binding cassette subfamily C member 4	4.13075	8.81483	9.42674	11.3447	2.23373	7.04377	6.67473	3.99696	3.94318	5.22852	6.53834	10.6184	10.9515	3.37006	4.9864	7.7403	6.39364	6.44029	3.91043	5.51291	7.06193	7.19015	1.01816	5.56432	5.41466	0.973104	1.26915	1.3279
Abcc5	Abcc5	ATP binding cassette subfamily C member 5	4.30772	8.0636	7.86392	12.6057	10.4982	6.11393	5.89803	9.55192	5.9929	13.5258	6.71409	12.7705	9.8764	7.58215	9.42677	10.7096	5.15406	4.14076	10.4636	8.8788	10.0865	8.66784	0.859354	7.15931	6.88919	0.96227	1.40886	1.25818
Abcc6	Abcc6	ATP binding cassette subfamily C member 6	3.87722	6.30456	6.80022	4.45121	3.10105	10.2645	8.80263	9.93249	10.7532	6.5706	4.10205	2.47726	6.73401	2.81543	2.05427	3.45408	8.35529	9.23152	7.47138	13.2579	4.02967	4.90685	1.21768	9.57903	9.93821	1.0375	0.420676	0.493736
Abcc8	Abcc8	ATP binding cassette subfamily C member 8	0.475206	1.00563	0.719794	0.474867	0.093417	2.13981	2.03732	4.29596	3.76093	0.322435	0.502857	0.0283405	1.29886	0.174731	0.0918984	0.192158	2.21884	2.05183	2.77345	4.43446	0.373039	0.553782	1.48451	2.86964	3.05851	1.06581	0.129995	0.181063
Abcc9	Abcc9	ATP binding cassette subfamily C member 9	3.41327	2.81722	4.2384	3.72369	3.40954	2.14583	4.04798	2.3468	1.94692	3.59922	3.75644	6.97342	4.28863	3.13726	3.45512	6.25806	3.0884	3.67101	2.29886	1.83228	4.49545	3.52042	0.783108	2.72264	2.62188	0.962995	1.65114	1.34271
Abcd1	Abcd1	ATP binding cassette subfamily D member 1	4.8117	5.58711	5.74131	5.83791	7.47818	3.97936	4.42867	3.49116	3.11246	6.22347	5.89602	11.3597	5.88672	7.37067	8.89474	8.72416	4.00888	5.09371	2.47067	3.70037	7.76507	5.89124	0.758685	3.81841	3.75291	0.982847	2.03359	1.56978
Abcd3	Abcd3	ATP binding cassette subfamily D member 3	39.7777	55.4494	51.3646	59.3176	27.6023	63.2472	60.9874	50.9488	52.8806	42.9655	41.2246	28.8596	50.1876	38.7674	26.7678	32.2411	61.1882	61.8742	52.4852	53.9046	37.2877	46.7023	1.25249	57.363	57.016	0.99395	0.65003	0.819109
Abcd4	Abcd4	ATP binding cassette subfamily D member 4	6.91721	7.35313	8.06855	8.60281	6.72904	6.09076	7.37928	6.4827	4.98637	6.79644	7.88886	9.21154	7.71937	8.3286	8.42741	8.96067	5.09888	6.72588	4.81814	5.52041	8.19041	7.53415	0.919874	5.54083	6.23478	1.12524	1.47819	1.20841
Abce1	Abce1	ATP binding cassette subfamily E member 1	17.6393	19.7366	22.3501	21.6002	17.1315	17.8832	17.5845	14.0832	14.6272	19.8031	20.2179	24.2407	24.3172	16.203	19.7852	22.4665	18.6879	18.7086	14.6931	17.442	21.0048	19.6915	0.937478	17.3829	16.0445	0.923008	1.20836	1.2273
Abcf1	Abcf1	ATP binding cassette subfamily F member 1	26.0721	32.95	33.6476	34.0272	34.786	28.5003	33.0033	24.1647	23.4697	33.5247	33.9115	35.1203	33.7316	25.9907	30.7406	35.771	27.957	34.2444	23.4486	28.2686	32.6844	32.2966	0.988136	28.4797	27.2845	0.958034	1.14764	1.1837
Abcf2	Abcf2	ATP binding cassette subfamily F member 2	30.3706	34.3402	40.2071	34.9466	29.2562	35.2294	32.047	35.8026	33.2003	35.0621	33.9848	39.2584	38.3792	31.0136	33.1714	37.9744	32.4164	36.6787	30.1655	46.4263	35.5491	33.8241	0.951476	36.4217	34.0698	0.935426	0.976042	0.992788
Abcf3	Abcf3	ATP binding cassette subfamily F member 3	28.6964	32.1284	33.7991	30.675	29.7487	29.4952	32.4186	33.8304	32.822	29.3088	30.3514	33.199	35.4485	25.4851	27.8958	32.1438	30.8953	37.4743	31.0621	34.5477	30.5475	31.0095	1.01512	33.4949	32.1415	0.959596	0.912005	0.96478
Abcg1	Abcg1	ATP binding cassette subfamily G member 1	13.2719	11.0485	12.6349	15.6817	18.7169	6.73616	6.14153	6.22052	4.16173	19.5543	14.1363	30.976	16.8092	18.9521	21.5181	22.9223	8.19601	6.49454	6.06557	6.54624	20.6955	14.2708	0.68956	6.82559	5.81499	0.851939	3.03204	2.45414
Abcg2	Abcg2	ATP binding cassette subfamily G member 2	29.8022	43.3733	44.976	39.9778	13.8205	55.4866	58.2298	44.7676	42.8906	24.5472	28.5359	26.4634	47.1971	28.9713	19.8626	24.0141	55.7257	54.3496	39.7404	43.8573	28.5131	34.39	1.20611	48.4183	50.3437	1.03977	0.588891	0.683105
Abcg3l1	Abcg3l1	ATP-binding cassette, subfamily G (WHITE), member 3-like 1	7.15592	8.84714	9.24292	8.9975	7.73305	6.01498	5.82078	5.36362	4.49197	9.03005	7.09522	15.0823	12.4854	9.85252	10.9379	12.0511	5.56749	5.98405	2.91883	4.28444	10.9335	8.39531	0.767852	4.6887	5.42284	1.15658	2.33188	1.54814
Abcg3l3	Abcg3l3	ATP-binding cassette, subfamily G (WHITE), member 3-like 3	3.51463	4.81548	7.13338	6.40412	3.38126	4.49622	3.00179	2.74186	1.96055	5.82093	5.04304	9.68663	7.30037	4.03992	5.14197	7.68362	4.16971	3.22267	1.8332	3.71787	6.38807	5.04978	0.790501	3.23586	3.05011	0.942595	1.97415	1.65561
Abcg5	Abcg5	ATP binding cassette subfamily G member 5	0.145002	0.144664	0.190334	0.586592	0.732564	0.0280354	0	0.107402	0	0.687068	0.282014	0.741954	0.223738	1.20946	0.764348	1.39267	0	0	0.15838	0	0.757321	0.359831	0.475137	0.0395951	0.0338594	0.855142	19.1266	10.6272
Abhd1	Abhd1	abhydrolase domain containing 1	7.83393	10.6204	10.783	9.45676	4.08137	13.9802	13.9484	14.729	13.785	7.64881	7.38495	5.10648	8.31115	7.00795	5.01022	5.79589	12.2105	14.2009	14.2133	16.3171	6.60935	8.55509	1.29439	14.2355	14.1106	0.99123	0.464287	0.606287
Abhd10	Abhd10	abhydrolase domain containing 10	0.797396	3.02615	4.71073	2.07056	1.51956	1.28714	1.9992	1.77486	0	0.781384	1.11517	4.08662	4.03997	0.572091	1.7357	2.4595	0.892904	0.670008	0.811317	0.609771	2.11292	2.42488	1.14764	0.746	1.2653	1.69611	2.83233	1.91644
Abhd11	Abhd11	abhydrolase domain containing 11	23.3998	20.6705	21.5987	20.4285	19.0638	22.8768	22.196	24.0062	26.3112	21.1989	20.4066	19.8801	22.1297	20.8213	19.3276	20.4671	20.33	24.76	23.5186	21.456	20.6045	21.0323	1.02076	22.5162	23.8475	1.05913	0.915097	0.881947
Abhd12	Abhd12	abhydrolase domain containing 12	42.7731	40.3186	39.6808	46.2154	59.7679	28.8133	33.1412	26.432	21.0761	57.526	48.7826	74.041	48.9225	53.2541	64.5078	67.9844	28.5057	32.3534	25.6263	23.6731	59.2883	45.7512	0.771672	27.5396	27.3657	0.993683	2.15284	1.67185
Abhd13	Abhd13	abhydrolase domain containing 13	5.16673	5.1866	7.8946	8.12354	4.86218	8.54188	6.89669	3.87914	3.79473	5.09133	6.28451	9.53288	8.94438	5.08644	5.45742	7.6263	6.11053	6.11291	3.35458	4.70049	6.86047	6.24673	0.91054	5.06963	5.77811	1.13975	1.35325	1.0811
Abhd14a	Abhd14a	abhydrolase domain containing 14A	43.3576	70.2763	57.0002	50.8578	21.8694	115.447	97.3877	136.162	134.972	43.1523	40.0097	21.7904	57.3753	33.9932	19.3745	26.7513	101.676	97.132	129.785	135.462	34.6352	48.6722	1.40528	116.014	120.992	1.04292	0.298545	0.402275
Abhd14b	Abhd14b	abhydrolase domain containing 14b	153.093	206.484	208.137	177.673	74.611	276.28	306.327	300.793	317.977	141.528	153.204	80.6353	197.488	125.953	73.4112	93.9362	257.98	318.4	309.346	339.958	123.737	164	1.32539	306.421	300.344	0.980169	0.403812	0.546039
Abhd15	Abhd15	abhydrolase domain containing 15	0.5678	0.509872	0.527544	0.699127	0.452023	0.245537	0.371551	0.319527	0.188634	1.07884	0.821122	1.13849	0.604295	0.62352	1.18788	1.11912	0.27111	0.272147	0.210356	0.293276	0.939037	0.551273	0.587062	0.261722	0.281312	1.07485	3.58791	1.95965
Abhd16a	Abhd16a	abhydrolase domain containing 16A	83.0088	97.3453	104.587	101.475	91.1759	83.2833	91.6523	75.1101	65.1074	83.5296	102.36	110.617	119.172	89.7914	89.1599	109.109	85.4116	96.734	68.2942	75.1152	100.534	95.5186	0.95011	81.3887	78.7883	0.968049	1.23523	1.21234
Abhd17a	Abhd17a	abhydrolase domain containing 17A	106.545	105.018	104.651	100.504	93.4803	110.066	116.719	100.534	112.435	95.1846	105.416	103.581	96.7231	100.937	96.295	104.749	110.336	119.109	99.1159	116.353	100.412	102.04	1.01621	111.229	109.939	0.988404	0.902756	0.92815
Abhd17b	Abhd17b	abhydrolase domain containing 17B	10.3096	8.94978	9.81681	11.4382	11.4646	7.94996	8.60087	4.82921	5.1738	12.1828	9.9503	15.8567	10.3822	12.4192	12.232	13.933	8.08264	8.01518	4.73776	7.91515	12.4223	10.3958	0.836867	7.18768	6.63846	0.923589	1.72828	1.566
Abhd17c	Abhd17c	abhydrolase domain containing 17C	74.2428	92.0149	99.1278	103.459	41.8826	86.4412	90.5073	44.449	39.9469	67.7958	79.6105	61.0154	97.7043	78.1571	56.6257	67.2588	95.2191	92.1311	45.2681	41.007	72.5954	82.1454	1.13155	68.4063	65.3361	0.955118	1.06124	1.25728
Abhd18	Abhd18	abhydrolase domain containing 18	1.82693	2.97333	2.86883	1.93042	1.66851	2.75615	2.45801	2.47189	2.13768	2.67602	1.65352	2.20076	2.47297	1.34284	1.75595	2.23012	2.37525	2.24173	2.38868	2.67472	2.04745	2.2536	1.10069	2.4201	2.45593	1.01481	0.846022	0.917615
Abhd2	Abhd2	abhydrolase domain containing 2	4.45486	7.59131	8.07322	8.22273	2.73707	6.61271	6.87039	6.12595	5.94493	7.28888	6.37284	6.8479	9.06098	3.03925	4.36054	4.89974	5.04294	6.58616	4.74162	5.86617	5.98145	6.21584	1.03919	5.55922	6.3885	1.14917	1.07595	0.972974
Abhd3	Abhd3	abhydrolase domain containing 3	4.51063	6.13113	5.23356	6.95105	3.73928	6.54056	6.14087	2.7843	2.9637	4.39888	5.19535	3.92991	6.00205	4.77921	4.39544	4.49299	5.93327	5.1667	3.40619	3.73504	4.74198	5.31313	1.12045	4.5603	4.60736	1.01032	1.03984	1.15318
Abhd4	Abhd4	abhydrolase domain containing 4	64.8045	69.5712	73.5383	64.1122	57.2518	48.6602	53.1501	42.0476	39.7331	54.2111	62.9765	81.793	68.9838	60.4487	69.6487	77.5301	49.6161	50.6279	37.2441	43.9714	67.9417	65.8556	0.969296	45.3649	45.8978	1.01175	1.49767	1.43483
Abhd5	Abhd5	abhydrolase domain containing 5	11.9745	10.6725	10.6657	11.8771	12.3277	9.69393	9.13746	5.68667	4.99929	11.3294	12.0394	13.9452	10.9176	10.6625	12.7878	13.0057	8.83717	9.07048	8.13363	6.47566	12.0982	11.5035	0.950842	8.12924	7.37934	0.907753	1.48824	1.55888
Abhd6	Abhd6	abhydrolase domain containing 6	21.9845	28.0359	26.563	25.6378	21.3111	25.3865	28.3869	22.4726	20.7525	23.4386	21.728	25.0278	25.1778	21.839	20.1481	23.6328	22.9801	23.9513	18.4057	24.0026	22.9989	24.7065	1.07425	22.3349	24.2496	1.08573	1.02973	1.01884
Abhd8	Abhd8	abhydrolase domain containing 8	16.3582	18.6431	17.9511	18.6203	15.0916	17.1553	18.0787	13.5787	10.6419	17.7935	20.3023	19.6843	14.4752	16.3309	17.6651	21.3879	16.7043	20.0476	13.8939	13.52	18.2342	17.3328	0.950569	16.0415	14.8636	0.926576	1.13669	1.16612
Abi1	Abi1	abl-interactor 1	15.2811	15.7102	17.2512	20.2555	15.8232	11.8641	12.1857	7.43565	6.78326	18.5304	17.04	31.1087	21.055	16.545	19.673	24.2805	12.5557	12.7411	7.56011	7.94365	21.1761	16.8642	0.796381	10.2001	9.56718	0.937946	2.07606	1.76272
Abi2	Abi2	abl-interactor 2	0.910996	3.1705	3.49121	3.09389	0.718383	1.8168	2.13527	1.09617	1.63769	2.06542	2.23177	3.65299	3.00728	0.842601	1.36292	2.236	1.93981	2.2497	1.49318	2.17581	2.19986	2.277	1.03507	1.96462	1.67148	0.85079	1.11973	1.36226
Abi3	Abi3	ABI family, member 3	17.1407	11.6861	11.3579	11.4317	20.6969	6.21549	6.5718	6.777	4.44227	20.7881	18.7389	35.3166	19.4188	21.1208	29.4714	28.2153	8.79043	11.5728	6.61565	4.86787	24.7243	14.4627	0.584958	7.96168	6.00164	0.753816	3.10541	2.40978
Abi3bp	Abi3bp	ABI family member 3 binding protein	1.52232	1.16673	1.92353	2.03542	0.822342	0.376873	0.394473	0.190134	0.167892	1.97843	0.990438	5.19661	2.55314	0.980608	1.3533	2.64141	0.248628	0.574018	0.224044	0.104606	2.24199	1.49407	0.666403	0.287824	0.282343	0.980958	7.78945	5.29168
Abitram	Abitram	actin binding transcription modulator	1.79439	3.45009	2.01996	3.85705	0.950275	2.44621	2.24942	3.05425	2.0536	2.07935	2.59296	2.05552	3.85305	1.91847	2.32456	2.20409	2.71833	2.34044	2.58941	3.76721	2.43257	2.41435	0.99251	2.85385	2.45087	0.858795	0.852383	0.9851
Ablim1	Ablim1	actin-binding LIM protein 1	0	0.786087	0.297899	0.765019	0.430934	1.3594	1.03613	0.0442685	0.707151	0.31544	0.120702	0	1.05897	0	0.259177	0.297449	0.826928	1.02521	0.461474	1.3739	0.293106	0.455988	1.55571	0.921878	0.786737	0.853407	0.317944	0.579594
Ablim2	Ablim2	actin binding LIM protein family, member 2	0.624315	1.0936	0.842707	0.650792	0.713515	1.21571	1.29045	1.03521	0.626402	1.03967	0.834459	0.985882	1.43648	0.569624	0.929256	1.18652	1.18549	1.15636	0.174016	0.490726	0.997412	0.784986	0.787022	0.751647	1.04195	1.38622	1.32697	0.753385
Ablim3	Ablim3	actin binding LIM protein family, member 3	11.1203	18.052	19.2285	17.015	5.92223	18.7269	18.4785	10.4579	12.3933	11.5281	14.7584	20.963	19.8714	8.95803	10.5261	16.2309	17.166	19.6423	7.81246	14.4551	14.6908	14.2676	0.971192	14.769	15.0142	1.0166	0.99471	0.950277
Abo	Abo	ABO, alpha 1-3-N-acetylgalactosaminyltransferase and alpha 1-3-galactosyltransferase	4.56831	4.32377	6.09382	5.40774	5.21306	4.53867	6.80573	4.31481	4.08613	5.28333	5.74394	4.32421	5.22046	5.51122	4.41742	5.41081	4.21719	5.13614	4.12455	4.85054	5.1302	5.12134	0.998273	4.5821	4.93633	1.07731	1.11962	1.03748
Abr	Abr	ABR activator of RhoGEF and GTPase	1.26379	4.65635	5.19573	3.93871	1.63984	1.97161	2.28256	1.12631	1.92492	4.22494	3.34283	9.55987	6.56464	1.28407	2.83413	5.25967	2.84431	2.0935	2.04279	2.01681	4.72431	3.33889	0.706747	2.24935	1.82635	0.811945	2.1003	1.82818
Abracl	Abracl	ABRA C-terminal like	129.522	77.4525	87.734	76.4301	138.282	53.0461	49.3435	29.5441	32.2515	106.109	100.099	166.171	96.4553	143.456	176.434	144.758	62.7082	51.8815	34.2699	29.4646	133.355	101.884	0.764008	44.581	41.0463	0.920711	2.99129	2.48218
Abraxas1	Abraxas1	abraxas 1, BRCA1 A complex subunit	8.00025	7.55095	6.69653	7.32716	7.14047	6.90771	5.15866	6.70428	5.58308	7.40481	6.51145	8.04976	6.17232	8.33904	7.88283	7.77978	5.7176	5.27059	6.19136	8.18464	7.44857	7.34307	0.985837	6.34105	6.08843	0.960161	1.17466	1.20607
Abraxas2	Abraxas2	abraxas 2, BRISC complex subunit	8.36375	10.1702	9.64134	9.02923	8.66962	8.0018	9.23869	7.49612	6.62655	10.1133	8.06929	13.7375	11.6147	8.68559	10.038	10.8666	6.92414	8.21188	6.06182	6.82594	10.4464	9.17483	0.878273	7.00594	7.84079	1.11916	1.49108	1.17014
Abt1	Abt1	activator of basal transcription 1	18.3886	17.2088	16.9657	17.0247	23.6883	16.1145	18.3349	18.491	14.1002	18.9193	21.0901	22.5302	19.8902	22.7953	23.6038	21.4621	13.9123	15.868	15.9409	18.6989	21.4701	18.6552	0.868891	16.105	16.7601	1.04068	1.33313	1.11307
Abtb1	Abtb1	ankyrin repeat and BTB domain containing 1	19.1434	19.4297	19.6008	18.274	26.5036	18.6612	20.6029	19.0296	20.6842	21.5656	19.6853	24.3606	17.2526	20.5217	22.506	24.1703	15.8112	22.1321	17.0884	20.5463	21.4374	20.5903	0.960484	18.8945	19.7445	1.04499	1.13459	1.04284
Abtb2	Abtb2	ankyrin repeat and BTB domain containing 2	1.71026	5.33798	4.70746	5.6	0.948453	4.30188	5.03925	3.35249	1.4538	3.26955	2.80251	5.26292	5.2328	1.88524	2.37505	3.29514	4.55413	5.77484	2.19788	3.9825	3.44617	3.66083	1.06229	4.12734	3.53686	0.856934	0.834963	1.03505
AC080157.1	AC080157.1	olfactory receptor 1279	0.0747527	0.645875	0.280905	4.03076	0.190236	3.72664	4.83047	2.33296	1.82295	0.884862	1.6412	3.55585	2.60798	0.0540089	2.01992	0.644333	2.76653	3.71105	3.48042	2.54871	1.62974	1.0445	0.640905	3.12668	3.17825	1.01649	0.521235	0.328641
AC094212.1	AC094212.1	gigaxonin	1.85161	2.82434	3.54817	1.95206	1.18182	3.97321	4.14577	3.47894	3.9729	3.441	2.59767	2.68762	3.61568	1.74088	1.13779	3.41411	4.31433	4.701	6.32103	4.72207	2.66211	2.2716	0.853309	5.01461	3.8927	0.776273	0.530871	0.583554
AC094643.2	AC094643.2	potassium two pore domain channel subfamily K member 3	59.3407	44.9067	47.4556	56.3635	53.7184	42.2654	44.7227	35.4712	36.6032	45.8751	54.129	69.7931	52.3862	65.2853	56.3002	71.0786	45.3941	49.1212	45.3126	35.6263	59.2639	52.357	0.883454	43.8635	39.7656	0.906577	1.3511	1.31664
AC094647.2	AC094647.2	vomeronasal 1 receptor 84	0.271773	1.006	0.70656	1.31922	0.418647	0.566551	1.08995	0.999978	1.02307	1.30698	0.484612	0.986448	0.975324	0.408122	0.41961	0.469391	0.806644	0.663641	0.934182	0.8855	0.721498	0.74444	1.0318	0.822492	0.919888	1.11842	0.87721	0.809272
AC095693.1	AC095693.1	ferritin heavy chain 1	2.45202	1.6607	3.87594	2.81865	6.8332	1.22036	2.00576	1.61163	1.71545	2.39057	2.88155	2.0231	1.5991	3.51569	2.54188	3.30609	0.699134	1.23663	1.07997	1.02208	2.60828	3.5281	1.35265	1.00945	1.6383	1.62296	2.58386	2.15351
AC096201.1	AC096201.1	solute carrier family 39 member 3	0.289435	0.567699	4.11815	1.66218	0	3.50833	2.5049	0	0.763232	4.08474	0.824461	3.12139	3.75932	1.22734	1.48334	0	0	1.70324	5.76186	2.88986	2.07151	1.32749	0.640832	2.58874	1.69411	0.654416	0.800201	0.783591
AC096239.3	AC096239.3	beta-secretase 2	29.8717	16.5947	22.0549	25.5534	2.68693	6.64587	10.7811	6.33092	8.90049	16.03	11.948	66.2865	31.6512	9.90156	15.6595	7.5743	6.24792	2.1964	2.66962	2.16323	22.7216	19.3523	0.851716	3.31929	8.1646	2.45974	6.8453	2.37027
AC096317.1	AC096317.1	growth differentiation factor 5	0	0.234923	0.21665	0.342626	1.33012	0.726887	1.20135	0.677007	0	0	0.496853	0	0	0.364411	0.266672	0	0	0	0.881748	1.54958	0.161134	0.424863	2.63671	0.607832	0.65131	1.07153	0.265096	0.65232
AC096601.1	AC096601.1	olfactory receptor 1229	0.567748	1.82807	4.68327	1.98889	1.15254	3.98279	3.80078	4.85295	3.89314	0.929996	3.72621	4.95435	3.60638	1.43336	2.34094	4.06127	3.75742	4.0272	2.67544	5.66429	3.0075	2.0441	0.679669	4.03109	4.13241	1.02514	0.746077	0.494652
AC096809.1	AC096809.1	Y-linked testis-specific protein 1-like	1.89415	5.86572	5.45509	2.41989	1.10249	9.54712	7.8609	6.13904	14.1254	0.918671	2.20751	3.43781	8.66431	1.07453	0.985506	2.46162	10.0291	7.8618	6.89121	13.1697	2.82142	3.34747	1.18645	9.48796	9.41812	0.992639	0.297369	0.355428
AC097037.1	AC097037.1	armadillo repeat containing 5	1.33012	1.07091	1.24673	1.555	2.6853	0.778717	0.816671	0.324023	0	0.217803	0	3.68162	2.54397	4.61483	3.71239	3.51058	0	0.418772	0	0	2.6116	1.57761	0.604079	0.104693	0.479853	4.58343	24.9453	3.2877
AC097784.1	AC097784.1	dual specificity phosphatase 23	3.40037	2.67401	3.13481	1.56518	2.76498	2.93286	2.10587	1.33664	0.916045	2.26257	2.80096	3.31813	3.0432	2.63328	3.8108	2.68604	2.35536	2.78706	1.54422	1.737	2.93643	2.70787	0.922166	2.10591	1.82285	0.865591	1.39438	1.48551
AC098008.1	AC098008.1	zinc finger protein OZF-like	1.55857	0.595782	0.880563	1.9234	0.30003	0.154202	0.506167	0.392727	0.371415	0.475965	2.99643	1.69787	1.93115	0.68645	1.19272	1.91727	1.47543	0.80604	0	1.23938	1.55684	1.05167	0.675516	0.880211	0.356128	0.404594	1.76871	2.95306
AC099384.2	AC099384.2	rCG55159-like	2.30116	3.86341	2.38725	3.71703	3.05326	2.37747	2.33816	2.32621	2.39712	3.9129	2.5054	4.78696	4.12903	3.42321	4.34672	4.35701	2.48372	2.24854	2.40371	3.1398	3.92303	3.06442	0.781136	2.56894	2.35974	0.918564	1.5271	1.29863
AC099444.1	AC099444.1	olfactory receptor 349	3.25226	9.18213	8.77814	9.80845	2.63365	8.79681	7.28025	5.33835	7.94286	5.58454	6.3855	7.36547	7.61791	2.93925	3.27866	3.44371	9.31238	8.48769	9.77406	8.52528	5.23072	6.73093	1.28681	9.02485	7.33957	0.813262	0.57959	0.917074
AC099453.1	AC099453.1	ripply transcriptional repressor 1	135.504	85.1873	79.8716	88.6351	196.541	51.9076	46.7851	64.2788	76.5642	173.983	122.547	237.149	135.223	159.174	259.954	196.983	49.0456	42.8053	42.6846	61.3546	183.573	117.148	0.638153	48.9725	59.8839	1.22281	3.74849	1.95625
AC102976.1	AC102976.1	collagen type XXV alpha 1 chain	0.615427	2.77257	2.63564	2.33041	1.91186	2.51677	2.30708	5.54106	9.28786	2.22791	1.7214	2.43081	2.62001	1.06155	1.33196	1.77192	4.13864	3.98866	3.34967	7.25587	1.88079	2.05318	1.09166	4.68321	4.91319	1.04911	0.401604	0.417892
AC103090.1	AC103090.1	major facilitator superfamily domain containing 4B	757.818	628.744	723.706	724.108	694.52	747.093	611.76	560.186	492.725	912.783	704.945	569.2	552.805	834.812	570.023	635.171	568.207	719.528	546.678	540.943	682.82	705.779	1.03362	593.839	602.941	1.01533	1.14984	1.17056
AC103221.1	AC103221.1	pleckstrin homology domain containing O1	5.94475	14.5369	18.0421	15.3989	4.17225	17.9123	15.8015	15.5908	12.0572	12.019	9.87366	16.3357	12.0298	7.0636	8.90335	14.3782	12.7484	15.6217	5.71777	19.7061	11.5148	11.619	1.00905	13.4485	15.3405	1.14068	0.856212	0.757409
AC103535.1	AC103535.1	class II, major histocompatibility complex, transactivator	0.361435	0.721334	1.23122	1.1361	0.933543	1.03209	1.15047	1.75701	0.918559	1.60659	0.949199	1.30432	1.498	0.8599	0.61453	0.756092	0.89904	0.900335	1.45689	0.616215	1.08409	0.876726	0.80872	0.968121	1.21453	1.25453	1.11979	0.721864
AC105515.1	AC105515.1	tachykinin precursor 3	1.27199	0	0	0	0	0	0	0	0	0	0	0	0	0	0	1.20017	0	0	0	0	0.171453	0.254399	1.48378	0	0	#DIV/0!	#DIV/0!	#DIV/0!
AC105531.1	AC105531.1	complement C4B (Chido blood group)	18.5125	27.5776	31.5651	31.3389	19.003	30.6169	31.3423	25.3177	22.025	23.1258	23.5171	29.308	33.0587	20.5831	19.1586	23.9907	28.0848	32.7587	25.1425	30.2337	24.6774	25.5994	1.03736	29.0549	27.3255	0.940476	0.849337	0.936833
AC105604.1	AC105604.1	HECT domain E3 ubiquitin protein ligase 2	3.54117	6.60652	4.52453	6.38258	1.37929	4.32453	2.58318	2.24513	2.10525	3.00729	2.41414	3.99437	7.34532	3.3547	4.55943	4.81427	5.33596	3.65944	3.20605	1.30963	4.21279	4.48682	1.06505	3.37777	2.81452	0.833249	1.24721	1.59417
AC105645.5	AC105645.5	EvC ciliary complex subunit 2	0	0.734632	0.228071	0.236945	0	1.66072	0	0	2.46466	0	0	0.210239	0.77419	0.959649	0	0.189065	1.34113	0.191702	0.843934	0.41208	0.304735	0.23993	0.78734	0.697211	1.03135	1.47924	0.437076	0.232637
AC105662.1	AC105662.1	apelin receptor	0.175314	0.212146	0	0.205254	1.51096	0.205037	0	0	0.16568	0.517094	0.163558	0.723822	1.33374	1.66118	0.087264	0.493942	0	0.496777	0.292898	0	0.711514	0.420735	0.591324	0.197419	0.0926794	0.469456	3.60408	4.53968
AC105815.1	AC105815.1	kallikrein 1	0	1.29687	0	13.3027	0	0.156857	0	0.29653	0	3.30236	0.377871	0	3.30956	0.510021	0	0	0.446572	0	0	1.7783	1.0714	2.91992	2.72532	0.556218	0.113347	0.203781	1.92623	25.7609
AC106292.2	AC106292.2	galactokinase 2	3.2879	11.4722	13.2972	12.5691	1.83208	14.5939	13.6134	10.9919	11.0903	8.36679	8.08272	12.6121	12.7614	1.78654	3.57299	8.65286	14.2561	11.7665	14.8214	18.1475	7.97649	8.49168	1.06459	14.7479	12.5724	0.852487	0.540856	0.675423
AC107096.1	AC107096.1	solute carrier family 6 member 2	13.6553	19.2559	23.7983	16.1169	2.28894	16.4979	24.6721	16.0137	15.8238	12.9784	10.8104	6.2948	21.7909	5.4826	7.75935	11.1297	19.8014	18.7434	20.9289	16.4197	10.8923	15.0231	1.37924	18.9734	18.2519	0.961974	0.574084	0.823097
AC107446.1	AC107446.1	Sproutin	0.634646	0	0	1.34337	2.14494	0	0	0	0	0	2.9549	0	0	0	2.01536	3.52047	1.85697	0	0	0	1.21296	0.82459	0.679815	0.464241	0	0	2.61278	#DIV/0!
AC107531.3	AC107531.3	elongator acetyltransferase complex subunit 5	14.556	24.9068	29.867	21.3784	13.2706	37.4067	29.1768	45.2314	44.4747	17.3666	17.3198	20.3735	29.5592	13.5549	14.0874	19.6452	33.8732	31.4567	43.7386	58.757	18.8438	20.7958	1.10359	41.9564	39.0724	0.931263	0.449128	0.532236
AC108595.1	AC108595.1	zinc finger protein 420	8.11096	7.7571	8.79791	8.23371	11.1202	7.0744	9.23816	10.3431	9.21796	10.0466	8.93368	8.94635	7.32651	14.9904	18.1651	15.0949	6.90258	9.68581	8.8323	7.35742	11.9291	8.80398	0.738027	8.19453	8.96841	1.09444	1.45574	0.981665
AC109048.1	AC109048.1	olfactory receptor 1230	16.9788	18.3631	19.6331	17.0912	14.178	15.3671	15.9384	14.5157	14.958	19.7786	18.7205	24.2371	20.4153	13.9437	19.2997	24.1668	14.7275	18.2834	11.5376	13.0843	20.0802	17.2488	0.858996	14.4082	15.1948	1.0546	1.39367	1.13518
AC109542.1	AC109542.1	olfactory receptor 470	0.317459	0.0812245	0.811899	0.825023	0.242228	0.592137	0.905196	1.29873	1.26925	0.643799	0.55948	0.624466	0.677055	0.541552	0.63515	0.516034	0.309562	0.5217	1.81753	0.148703	0.599648	0.455567	0.759723	0.699374	1.01633	1.4532	0.857407	0.448248
AC109737.1	AC109737.1	lymphoid-restricted membrane protein	56.1556	27.5143	29.1589	30.6408	82.5439	6.96888	6.20682	4.92073	3.18197	109.816	42.8632	127.638	47.0972	69.5512	97.536	88.6426	6.38115	6.91702	5.94319	3.09555	83.3063	45.2027	0.542608	5.58423	5.3196	0.952612	14.9181	8.49739
AC109844.1	AC109844.1	rhomboid like 2	0.278692	0	0.700251	1.02304	0.611656	0	0	0.162306	1.60477	0	0	1.11104	0.74158	0	0.199697	0	1.15243	0.84398	1.38463	0.197688	0.293189	0.522728	1.78291	0.894682	0.441769	0.493773	0.327702	1.18326
AC109901.2	AC109901.2	olfactory receptor 737	0	0	0	0	0.749518	0	0	0	0	3.23499	0.193004	3.20025	0	0	0.203128	0.383559	0	0	0	0	1.0307	0.149904	0.145438	0	0	#DIV/0!	#DIV/0!	#DIV/0!
AC110846.1	AC110846.1	olfactory receptor 246	0	0.824206	0	1.23057	0	0	0.52119	0	0	0	0	0.284616	1.27506	0	0	0.336833	0	0	0	0.64238	0.270931	0.410955	1.51683	0.160595	0.130298	0.811343	1.68704	3.15397
AC111632.2	AC111632.2	BCL2-associated athanogene 5-like 1	2.51938	4.98714	6.62011	3.99564	2.05507	8.24329	5.442	11.8057	14.2116	2.47651	3.13741	3.31037	5.26757	2.51212	1.90259	2.99316	8.42182	7.67955	10.8613	12.4485	3.08567	4.03547	1.30781	9.85279	9.92565	1.0074	0.313178	0.40657
AC111831.2	AC111831.2	complement C8 gamma chain	8.58848	15.2646	9.38031	11.2394	7.9217	6.80073	8.96703	9.94661	0.471095	3.97045	13.0371	16.274	15.4858	6.92993	5.95011	9.40366	10.001	5.6039	8.22445	4.86865	10.1501	10.4789	1.03239	7.1745	6.54637	0.912449	1.41475	1.60072
AC112624.1	AC112624.1	presequence translocase associated motor 16	3.58695	6.04061	7.31087	5.47292	3.75789	6.5715	6.77828	11.15	10.6464	4.21027	3.1198	6.30878	6.20796	3.8454	3.80913	4.01472	8.74968	7.96526	12.619	16.8618	4.50229	5.23385	1.16249	11.5489	8.78656	0.760811	0.389845	0.595665
AC113773.2	AC113773.2	cell adhesion associated, oncogene regulated	2.10736	1.14829	2.5243	1.93838	12.9928	0.754678	1.72678	0.311943	0.866844	5.82057	0.975237	2.50956	0	1.87315	1.85332	2.1217	2.9109	1.41672	0.64064	0.637785	2.16479	4.14223	1.91346	1.40151	0.915061	0.65291	1.54461	4.52673
AC113785.2	AC113785.2	spermatogenesis associated 6	18.89	38.1773	33.9034	43.4101	34.2166	38.4464	46.404	26.838	29.6063	24.5702	31.8249	27.5784	39.6945	28.8024	18.6024	29.2199	44.3318	34.3883	31.2254	47.5898	28.6132	33.7195	1.17846	39.3838	35.3237	0.896909	0.726523	0.954585
AC113910.1	AC113910.1	stomatin	2.17264	0.516597	3.14015	3.64462	1.05376	4.56778	2.64415	7.14488	7.8446	0.700587	0.669855	0.590123	2.16313	0.677434	0.356697	0.402682	3.66044	3.58856	3.93355	9.48243	0.794358	2.10555	2.65063	5.16624	5.55035	1.07435	0.153759	0.379355
AC114111.1	AC114111.1	zinc finger protein 679-like	1.30846	4.11194	3.53242	3.06596	0	5.51028	2.87957	0.571831	0.25546	2.31439	3.19101	3.86634	2.50473	0.989356	0.640946	1.46026	1.43789	4.3207	2.84047	1.85798	2.13815	2.40376	1.12422	2.61426	2.30429	0.88143	0.817879	1.04317
AC115181.1	AC115181.1	killer cell lectin-like receptor, family E, member 1	2.18609	4.13549	3.16956	3.86254	1.81854	4.51457	5.94231	3.45651	5.29496	4.11117	3.62242	4.17176	6.99702	3.27999	2.12189	4.45556	3.34297	4.00201	3.24711	4.048	4.10854	3.03445	0.73857	3.66002	4.80209	1.31204	1.12255	0.631902
AC115420.1	AC115420.1	purinergic receptor P2X 2	5.69833	1.83087	3.82987	7.33843	25.9764	5.28025	9.09127	0.965501	7.00954	14.1092	2.20758	7.3103	0	3.65336	3.59239	4.47447	0	4.53307	0.539461	4.75895	5.04961	8.93478	1.7694	2.45787	5.58664	2.27296	2.05446	1.59931
AC115420.4	AC115420.4	olfactory receptor 832	0	3.3384	2.28036	3.01144	0	3.66212	3.17969	7.16	2.41146	2.53642	3.28362	3.626	1.40413	1.04707	1.82511	2.75198	4.06759	5.31738	2.45239	4.1215	2.35347	1.72604	0.733401	3.98972	4.10332	1.02847	0.589885	0.420645
AC115666.1	AC115666.1	zinc finger protein 454	0.804449	0.718999	0.571303	0.682477	1.12566	0.563156	0.472011	0.481388	0.678407	0.529984	0.4739	1.03181	0.924412	0.378437	0.896207	1.09641	0.547986	0.486228	0.142842	0.430714	0.761594	0.780577	1.02493	0.401943	0.548741	1.36522	1.89478	1.42249
AC117925.2	AC117925.2	olfactory receptor 768	3.51797	1.04e-07	1.99483	5.5	3.04842	0	1.36415	0.324687	5.33032	0.543113	1.02366	1.81213	0	0.563091	0	2.62978	0	0	0.916055	5.10613	0.938825	2.81224	2.99549	1.50555	1.75479	1.16555	0.623577	1.60261
AC118165.1	AC118165.1	cellular communication network factor 3	0.15249	0.318421	0.919296	0	2.05893	0.212157	0	0.446758	0	0.430057	0.50463	0	0	0.766584	0.60393	1.23835	0.108281	0.18831	0.121117	0	0.506221	0.689827	1.3627	0.104427	0.164729	1.57746	4.84762	4.18766
AC118414.1	AC118414.1	proline rich 15-like	125.015	57.6829	43.5589	64.3691	198.379	47.7127	55.4957	5.58171	11.7026	106.41	62.5334	73.8566	27.8199	156.028	131.657	93.7727	46.508	64.3888	35.1171	0	93.154	97.8009	1.04988	36.5035	30.1232	0.825214	2.55192	3.2467
AC119007.1	AC119007.1	family with sequence similarity 210, member A	0	0	0.380581	0.396105	0	0	0	0	0	2.32962	0	1.4072	0	0.318965	0	0	0	0	0	0	0.579397	0.155337	0.268101	0	0	#DIV/0!	#DIV/0!	#DIV/0!
AC119332.1	AC119332.1	SH2B adaptor protein 1	0.517636	0.62002	0.873551	1.42169	0.40781	0.413012	0.727689	1.29327	0.510403	0.570976	0.634142	0.232522	0.900076	0.710251	0.395147	0.214219	0.433514	0.464676	0.530469	0.692282	0.522476	0.768141	1.47019	0.530235	0.736094	1.38824	0.985367	1.04354
AC119762.4	AC119762.4	mex-3 RNA binding family member A	0.693823	4.13565	2.94087	4.42438	0.582184	0.984521	1.05904	1.37865	0.760914	0.831577	1.00763	2.78955	0.859036	0.8459	2.15704	5.96098	0.989436	1.27272	0.411069	0.981813	2.06453	2.55538	1.23775	0.91376	1.04578	1.14448	2.25938	2.44351
AC120291.3	AC120291.3	olfactory receptor 530	5.61948	2.26585	0	0	0	2.15161	0	0	0	0	0	0	0	1.78903	0.884347	1.77301	0	0	0	0	0.635198	1.57706	2.48279	0	0.537902	#DIV/0!	#DIV/0!	2.93188
AC120291.4	AC120291.4	transaldolase 1	0.449536	0.66047	1.01806	0.71174	1.0255	0.149689	0.478308	0.355703	0.307694	0.130081	0.12002	0.389572	0.415561	0.990628	0.323541	0.637648	0.891777	0.465569	0.701553	0.271839	0.429579	0.77306	1.79958	0.582684	0.322849	0.554071	0.737241	2.3945
AC120310.1	AC120310.1	meiotic double-stranded break formation protein 1	0.836425	0.43661	1.58292	0.510761	1.33034	0.0846365	0.375343	0.480878	0.227599	0.438028	0.348497	0.68189	0.947063	0.738845	0.794529	0.141037	0	0.176703	0.0636125	0.244215	0.58427	0.939411	1.60784	0.121133	0.292114	2.41152	4.82339	3.2159
AC120448.1	AC120448.1	complement C3b/C4b receptor 1 like	0	0.351505	0.328584	0.791859	0	1.13434	0	0.430782	1.36084	0	0.273407	0	0	0	0.489557	0	0.540948	0	0.160665	0.297415	0.108995	0.29439	2.70095	0.249757	0.731491	2.92881	0.436403	0.402452
AC120727.1	AC120727.1	60S ribosomal protein L9-like	0.388572	1.55979	0.600851	0.317524	0.141957	3.19435	3.80195	5.59043	3.86585	0	0.513529	0.113047	1.4437	0.631643	0.114511	0.566368	3.37702	3.03935	2.59379	4.22138	0.483257	0.601738	1.24517	3.30788	4.11314	1.24344	0.146093	0.146296
AC120922.1	AC120922.1	CCCTC-binding factor like	0	2.61168	0	0	0	0	0	0.511909	3.86721	0.716536	0	0.755686	1.36223	1.37273	1.03112	1.35069	2.37804	3.09496	0	0.707464	0.941284	0.522336	0.554919	1.54512	1.09478	0.708542	0.6092	0.477116
AC122669.1	AC122669.1	HOXA11 antisense RNA	0	4.3714	2.13178	1.93242	0	0.855454	2.54199	5.35212	0.122291	0	4.21581	2.4457	0	6.97401	0.188601	0	2.64788	3.90943	0	4.82917	1.97487	1.68712	0.854292	2.84662	2.21796	0.779157	0.693761	0.760661
AC123144.1	AC123144.1	photoreceptor disc component	4.22759	0	14.2857	8.24528	4.95817	9.76581	9.86043	2.86533	9.55702	21.2868	13.2935	25.0926	0	1.34963	8.59746	39.9375	9.17614	2.02353	0	5.25364	15.6511	6.34336	0.405299	4.11333	8.01215	1.94785	3.80497	0.791717
AC123293.2	AC123293.2	transmembrane protein 185A	1.72827	2.661	3.59026	2.40402	1.85136	2.71807	3.3359	5.03164	3.16756	1.42045	2.14182	2.46461	5.43676	1.77182	2.041	3.19008	3.28224	2.55491	3.1597	3.94345	2.63808	2.44698	0.927563	3.23508	3.56329	1.10146	0.81546	0.686719
AC123346.1	AC123346.1	class II histocompatibility antigen, M alpha chain	0.391851	0.808642	1.09324	1.17583	0.293432	1.13309	0.882516	0.690775	0.700775	0.982522	0.37454	0.553381	1.0438	0.435506	0.291023	0.593045	1.34309	1.05309	0.682219	0.802618	0.610545	0.7526	1.23267	0.970255	0.851788	0.877902	0.629262	0.883553
AC123427.1	AC123427.1	sushi domain containing 3	1.92837	2.54246	2.80735	2.07044	2.33537	4.00603	0.866451	4.39898	2.06843	3.4896	1.68364	2.75854	2.85587	2.24788	2.13042	2.84788	2.54161	3.01085	2.39675	2.35455	2.5734	2.3368	0.908058	2.57594	2.83497	1.10056	0.999016	0.824276
AC124874.1	AC124874.1	EPS8-like 1	2.7377	7.63895	7.60942	4.34637	2.66193	12.3502	8.38071	18.1116	17.6338	4.39484	3.3937	3.64484	7.77367	3.20567	2.67522	3.54364	11.0784	10.1082	12.8389	16.1587	4.09023	4.99887	1.22215	12.5461	14.1191	1.12538	0.326016	0.354052
AC125873.1	AC125873.1	olfactory receptor 339	0	1.80664	0	0	1.75291	1.73421	2.6738	0	2.6663	0	0	7.8433	0	0	2.84986	2.10236	0.822425	0	0	0	1.82793	0.711911	0.389462	0.205606	1.76858	8.60176	8.89045	0.402533
AC125873.2	AC125873.2	Tnf receptor associated factor 4	0	1.52862	2.86518	1.48981	4.46151	0	1.48657	8.69276	0	3.81808	0	1.33235	9.29321	4.87115	2.38256	2.40034	0	1.2135	0	0	3.44253	2.06902	0.601019	0.303375	2.54483	8.3884	11.3474	0.81303
AC126071.1	AC126071.1	alpha tocopherol transfer protein	0	0.330668	0.154143	0.319244	0	0.159989	1.18759	1.411	1.02367	0.404183	0.642302	0.283201	0	0.390065	0.0684125	0.513618	0.303556	0.910782	0	0	0.328826	0.160811	0.489046	0.303584	0.945563	3.11466	1.08314	0.170069
AC126292.2	AC126292.2	asporin-like 1	0.267162	0.652911	0.303418	0.929996	2.32619	0.649478	0	0.199124	1.55298	2.09526	0.497001	0.840156	1.47321	2.54783	2.57258	1.50763	0.599181	0.638405	0	1.07888	1.64767	0.895936	0.54376	0.579117	0.600395	1.03674	2.84514	1.49224
AC126292.3	AC126292.3	progesterone receptor	0	0.271057	0	0	0	0	0	1.37703	0	1.78232	0	0	0	0.860683	0	0	0.250958	0.107149	0	0	0.377572	0.0542115	0.143579	0.0895267	0.344256	3.84529	4.21742	0.157474
AC126572.1	AC126572.1	N-glycanase 1	0.936482	1.48486	1.06156	1.7286	0.705526	1.52613	1.02137	1.16647	1.0936	1.35243	1.29885	2.4231	2.8296	0.829497	1.1252	1.86978	1.84203	1.00094	0.303845	1.02323	1.67549	1.18341	0.706303	1.04251	1.20189	1.15288	1.60717	0.98462
AC126581.1	AC126581.1	interleukin 12 receptor subunit beta 1	3.1612	1.99792	4.39972	5.43739	4.43104	3.51492	3.90616	4.42265	2.53007	4.73429	5.78262	5.75565	2.57164	6.8469	3.97169	6.05463	3.82828	3.56703	3.49371	1.99079	5.10249	3.88545	0.761482	3.21995	3.59345	1.11599	1.58465	1.08126
AC126960.1	AC126960.1	inhibitory synaptic factor 2A	0	1.03162	0	0.0844734	0.149441	0.728631	0.492491	0	0	0	0.324728	0.241208	0.87346	0	0	0.726655	0.408527	0	8.05e-07	0	0.309436	0.253107	0.817964	0.102132	0.305281	2.98908	3.02976	0.829097
AC127076.1	AC127076.1	zinc finger protein 428	0.700651	2.0215	1.59836	1.82559	0.676839	3.2944	2.63126	2.67168	3.51629	0.335037	1.2044	0.971433	1.9218	0.856269	0.639679	0.452672	2.11809	2.4886	2.12252	2.33815	0.911614	1.36459	1.49689	2.26684	3.02841	1.33596	0.402151	0.450596
AC128059.1	AC128059.1	hypermethylated in cancer 1 protein-like	0	0.856442	0.199393	0.92966	0.987368	1.03593	0	1.30008	0	2.38885	0	0	0.337593	1.0075	0.367576	0.441433	0	0.335575	1.32652	0	0.648993	0.594573	0.916147	0.415524	0.584003	1.40546	1.56187	1.0181
AC128084.1	AC128084.1	endothelial cell surface expressed chemotaxis and apoptosis regulator	0	0.728106	0	0.389677	0	0.29384	1.75374	1.10551	0.391436	0.645195	0.589443	0.259832	1.42809	0	0	0.660765	2.33772	1.27169	0.936892	1.15256	0.511904	0.223557	0.436716	1.42472	0.88613	0.62197	0.359303	0.252284
AC128207.1	AC128207.1	olfactory receptor, family 7, subfamily E, member 24	23.6044	29.3241	31.9894	25.7569	25.1981	34.8488	33.7124	27.0244	15.1686	24.8062	31.9575	24.8504	23.9689	21.6928	22.4798	20.2127	35.631	41.1181	20.9777	24.3075	24.2812	27.1746	1.11916	30.5086	27.6885	0.907566	0.795881	0.981438
AC128290.1	AC128290.1	NAC alpha domain containing	3.10873	0.312788	0.605011	1.52119	10.6179	0.307364	0.967123	2.39555	1.29765	4.03632	2.91429	1.09033	0	2.71134	3.98287	2.42603	2.57488	1.35484	2.02508	3.32226	2.4516	3.23313	1.31878	2.31926	1.24192	0.535481	1.05706	2.60333
AC128582.1	AC128582.1	serum/glucocorticoid regulated kinase 1	0	0	1.05512	1.53704	1.26306	0	1.14661	0.456059	0	0	0	0	0.501169	0	0.206468	0	0	0.28964	0	2.13186	0.101091	0.771046	7.62726	0.605374	0.400666	0.661849	0.166989	1.92441
AC128848.1	AC128848.1	Bardet-Biedl syndrome 10	8.94011	8.99529	26.0847	13.1725	12.4628	16.7687	9.43269	9.89305	12.0441	12.3319	16.574	5.31498	6.93792	13.3202	8.00534	6.14789	24.0512	8.95145	6.65139	15.6856	9.80461	13.9311	1.42087	13.8349	12.0347	0.869876	0.708686	1.15758
AC128960.1	AC128960.1	sphingosine-1-phosphate receptor 4	99.1092	61.1561	68.186	51.7685	195.115	45.7531	54.9684	70.3073	54.2023	99.1058	80.1734	116.848	65.1168	128.46	160.149	110.463	41.1192	43.8544	54.7009	71.3219	108.617	95.0669	0.875252	52.7491	56.3078	1.06746	2.05912	1.68834
AC128967.1	AC128967.1	ring finger protein 38	6.99733	4.39687	4.13233	2.44996	9.15554	2.60313	2.8765	1.6611	3.08645	3.31536	2.49834	3.26104	2.44234	3.96559	4.4433	3.66783	4.55129	2.98712	1.73413	4.03432	3.37054	5.4264	1.60995	3.32672	2.5568	0.768564	1.01317	2.12235
AC129049.1	AC129049.1	sialic acid binding Ig like lectin 1	0.937382	0.311103	0.754293	0.389833	1.71675	0.0989911	0.749755	0	0	2.29405	0.709774	1.49398	0.474601	1.22258	1.78767	1.78547	0.743227	0.686369	0.642992	0	1.39545	0.821871	0.588967	0.518147	0.212187	0.40951	2.69315	3.87334
AC130162.1	AC130162.1	haloacid dehalogenase like hydrolase domain containing 5	3.04223	6.73766	7.99114	5.42793	3.89173	7.94972	7.66717	7.43303	9.48784	4.62035	4.87384	6.23848	8.03368	2.8034	4.04248	4.93076	7.28401	8.00112	7.71064	8.33889	5.07757	5.41814	1.06707	7.83367	8.13444	1.0384	0.648173	0.666074
AC130391.3	AC130391.3	NCK-associated protein 5-like	10.1949	23.5535	20.9336	18.9567	5.45428	26.3509	26.1468	31.506	35.545	11.9015	12.464	15.1852	19.3723	7.33874	8.29932	14.2288	28.2065	27.0372	32.0282	34.3564	12.6843	15.8186	1.2471	30.4071	29.8872	0.982902	0.417148	0.529276
AC130970.1	AC130970.1	cytochrome c oxidase subunit 7B2	27.6518	29.4819	36.6082	24.1817	30.9682	27.333	28.4525	29.0124	31.4048	22.3794	22.7202	38.4536	27.7994	21.2686	25.9151	34.0591	23.6621	27.7758	24.6808	31.0848	27.5136	29.7784	1.08231	26.8009	29.0507	1.08394	1.02659	1.02505
AC132740.1	AC132740.1	oogenesin 1	1.86339	3.87484	4.47114	4.54383	3.60867	4.9797	5.16901	4.98106	5.55003	2.89052	2.58803	4.72252	5.38109	3.20159	2.98916	4.63406	3.79595	5.17195	4.57118	4.25293	3.77242	3.67237	0.973478	4.448	5.16995	1.16231	0.848116	0.71033
AC132752.1	AC132752.1	T-cell leukemia, homeobox 1	1.00594	2.14935	3.59178	3.13808	0.934664	3.05413	3.05713	3.90512	3.93943	2.10169	2.25334	2.24665	3.49643	1.43195	1.3325	1.94219	3.70807	2.43157	4.02029	2.86039	2.11497	2.16396	1.02317	3.25508	3.48895	1.07185	0.649743	0.620232
AC133265.2	AC133265.2	heat shock protein family B (small) member 2	2.41673	15.0308	8.9446	12.5523	0.823336	12.5136	11.7434	0.750867	4.15087	4.76344	7.77682	11.5033	11.863	1.95719	4.70379	6.10005	10.2319	10.5813	1.72625	2.79581	6.95251	7.95355	1.14398	6.33383	7.28968	1.15091	1.09768	1.09107
AC133270.1	AC133270.1	mitochondrial ribosomal protein L27	0	0	1.91536	1.00435	0	0.247772	0	0	2.38216	0.18945	0.181899	0.229495	0	0	0	0.218927	0.236342	0.421722	0.508148	0.815533	0.11711	0.583942	4.98626	0.495436	0.657483	1.32708	0.236378	0.888147
AC133403.1	AC133403.1	olfactory receptor 670	79.4992	64.4777	72.4236	65.1587	92.758	63.3263	79.6269	53.0616	53.5478	84.7687	77.8047	111.995	77.1987	92.6437	106.591	109.093	66.9105	81.375	56.8669	58.4439	94.2992	74.8635	0.793893	65.8991	62.3907	0.946761	1.43096	1.19991
AC135026.1	AC135026.1	potassium calcium-activated channel subfamily M regulatory beta subunit 1	0.902722	3.81974	1.01808	1.5905	0	2.10547	2.72134	0	0	2.66962	1.27124	2.82668	1.7224	0	1.52569	0.840339	1.98409	1.28012	0.746787	5.43699	1.55085	1.46621	0.94542	2.362	1.2067	0.510882	0.656586	1.21505
AC136584.1	AC136584.1	SAP domain containing ribonucleoprotein	0	0	0.456328	0	0	0.237329	1.24802	0	0	0.199321	0	0.21033	1.16324	0	0.30069	0.567511	0.67077	0.959821	0	1.03051	0.348727	0.0912656	0.261711	0.665274	0.371337	0.558171	0.524185	0.245776
AC136588.3	AC136588.3	ribulose-5-phosphate-3-epimerase	2.16707	0.708778	0.985092	1.2667	1.37595	0.792336	0.218597	0.259084	0.813118	1.45698	1.18559	1.88031	0.485198	1.32355	1.79159	1.69755	0.390735	0.293169	0.0718673	0.223017	1.40297	1.30072	0.927118	0.244697	0.520784	2.12828	5.73349	2.49762
AC136661.1	AC136661.1	Swi/SNF related matrix associated, actin dependent regulator of chromatin, subfamily a-like 1	2.0708	2.56775	4.49201	1.79289	2.78227	3.60779	1.38016	2.75673	3.42497	0.934562	2.17411	3.11331	2.16398	2.80754	4.42097	3.66819	1.37509	2.49179	3.25576	4.8438	2.75467	2.74114	0.995091	2.99161	2.79241	0.933415	0.920798	0.981639
AC141102.1	AC141102.1	taste receptor, type 2, member 123	29.0748	11.7281	9.55835	12.9658	27.3506	4.07501	7.60737	7.26302	3.05085	23.6256	23.3442	51.476	24.6919	30.653	46.996	45.0093	7.05048	8.74742	4.29411	3.79506	35.1137	18.1355	0.51648	5.97177	5.49906	0.920843	5.87995	3.29793
AC141489.1	AC141489.1	RALY heterogeneous nuclear ribonucleoprotein	622.953	288.644	353.931	334.42	870.908	188.016	243.686	362.475	280.514	650.365	453.641	605.046	351.064	751.136	870.499	693.292	217.544	255.175	312.838	268.582	625.006	494.171	0.790666	263.535	268.673	1.0195	2.37163	1.8393
AC142181.1	AC142181.1	vomeronasal 2 receptor, 71	14.2202	5.96831	4.61448	8.91997	17.6043	1.97438	1.87373	0.62364	1.13382	32.3014	11.2654	31.6042	12.0636	15.647	21.498	25.1318	2.09522	3.27301	0.910232	0.653908	21.3588	10.2654	0.480619	1.73309	1.40139	0.808609	12.3241	7.32517
Ac1576	Ac1576	uncharacterized LOC102552783	3.3848	8.26345	10.5304	5.07706	3.31097	19.6993	17.1637	27.6371	22.6587	5.94197	4.36989	6.9541	14.1216	2.11265	2.86563	5.09419	24.7108	17.9709	16.7676	33.8876	5.92285	6.11333	1.03216	23.3343	21.7897	0.933807	0.253827	0.280561
AC229945.1	AC229945.1	transmembrane protein 115	0.473063	1.45033	0.888555	0.871117	0.479322	1.06757	0.899195	1.55547	1.37249	0.489386	0.692861	1.00626	1.28075	0.3589	0.667452	0.828685	1.45151	1.18139	0.820734	1.1978	0.760613	0.832477	1.09448	1.16286	1.22368	1.0523	0.654087	0.680305
AC241859.1	AC241859.1	uncharacterized LOC100909715	1.1609	0	0.980754	0.884548	1.33191	1.49459	1.20842	0	5.40768	0.662701	0	1.19868	0.851457	1.53877	0.488199	0.220028	0.836504	1.6641	0.317292	2.17283	0.708548	0.871623	1.23015	1.24768	2.02767	1.62515	0.567892	0.429864
AC242454.1	AC242454.1	niban apoptosis regulator 3	13.2869	5.61059	6.36367	3.12148	269.732	8.65434	5.49458	3.72423	3.81671	34.6078	26.8629	11.1416	10.8778	34.0004	57.8886	33.4101	19.2294	2.18999	6.29882	1.74889	29.827	59.6229	1.99896	7.36678	5.42247	0.73607	4.04885	10.9955
AC242997.1	AC242997.1	T-box transcription factor 6	20.7922	164.341	154.236	138.353	33.1056	233.898	192.229	145.037	220.737	51.7801	60.8719	13.9238	145.69	16.9444	12.2195	26.0798	210.933	199.702	140.645	202.424	46.7871	102.166	2.18363	188.426	197.976	1.05068	0.248304	0.516052
Acaa1a	Acaa1a	acetyl-CoA acyltransferase 1A	112.455	170.468	127.341	174.803	62.9116	156.58	191.762	126.551	121.965	119.82	123.072	74.5552	120.828	109.267	69.8066	87.9128	149.496	189.459	99.1106	127.23	100.752	129.596	1.28629	141.324	149.215	1.05583	0.712913	0.868518
Acaa1b	Acaa1b	acetyl-Coenzyme A acyltransferase 1B	18.8827	51.7602	32.5557	63.7752	3.99344	43.5392	49.3515	28.2089	29.6335	20.309	26.5261	5.30314	30.1637	12.1632	7.45072	10.0134	45.7469	52.9418	25.9677	34.0872	15.9899	34.1935	2.13844	39.6859	37.6833	0.949538	0.402911	0.907391
Acaa2	Acaa2	acetyl-CoA acyltransferase 2	142.333	211.633	185.727	265.308	64.0996	197.39	201.207	156.034	156.906	141.523	164.354	103.67	188.442	143.892	97.2655	105.693	224.495	210.248	157.799	155.431	134.977	173.82	1.28777	186.993	177.884	0.951287	0.721829	0.977153
Acaca	Acaca	acetyl-CoA carboxylase alpha	0.453501	1.39232	1.74412	2.78555	0.334817	1.50625	1.35327	0.913565	0.88451	1.54744	1.20298	1.73224	1.47355	0.537171	0.851669	1.04636	1.19202	1.37064	0.869108	1.35939	1.19877	1.34206	1.11953	1.19779	1.1644	0.972123	1.00082	1.15258
Acacb	Acacb	acetyl-CoA carboxylase beta	3.77825	6.60707	6.57743	5.60127	4.84242	8.20244	10.3387	8.50186	8.19088	4.5092	4.59454	2.4848	5.2996	2.42254	2.32531	3.08781	6.93962	9.4966	6.8785	10.17	3.53197	5.48129	1.55191	8.37118	8.80846	1.05224	0.42192	0.622276
Acad10	Acad10	acyl-CoA dehydrogenase family, member 10	30.2841	55.7996	51.3925	57.998	15.0994	66.1808	67.9518	52.1649	48.9558	30.1446	33.9416	19.002	48.664	26.5183	15.8614	23.339	64.4601	68.635	45.6177	54.8768	28.2101	42.1147	1.49289	58.3974	58.8133	1.00712	0.483072	0.716075
Acad11	Acad11	acyl-CoA dehydrogenase family, member 11	10.2259	19.5972	17.8523	19.1885	6.47637	19.0767	19.7733	19.5421	18.1301	14.0727	12.0999	10.9661	18.661	9.15283	8.85193	11.4941	19.6403	18.6889	17.9591	18.823	12.1855	14.668	1.20373	18.7778	19.1305	1.01878	0.648931	0.766734
Acad8	Acad8	acyl-CoA dehydrogenase family, member 8	16.0441	28.9557	35.6307	25.5429	11.2458	35.2339	34.9655	31.5755	31.5289	18.6946	21.6159	19.198	26.3026	14.8499	14.431	19.1549	31.0388	33.4683	22.5255	32.3456	19.1781	23.4839	1.22451	29.8446	33.326	1.11665	0.642601	0.704671
Acad9	Acad9	acyl-CoA dehydrogenase family, member 9	14.7173	18.5961	18.9183	17.974	12.3956	16.6808	16.8925	12.897	13.6102	16.9116	16.2807	17.4014	19.0485	13.93	15.0751	16.4979	15.4247	16.7416	13.4902	11.0155	16.4493	16.5202	1.00431	14.168	15.0201	1.06014	1.16102	1.09987
Acadl	Acadl	acyl-CoA dehydrogenase, long chain	149.028	178.761	166.636	177.55	96.6113	152.365	141.553	156.496	146.526	145.375	148.171	138.718	176.868	146.836	130.183	139.129	145.489	142.544	142.298	159.35	146.469	153.717	1.04949	147.42	149.235	1.01231	0.993545	1.03004
Acadm	Acadm	acyl-CoA dehydrogenase medium chain	156.567	237.775	209.889	209.26	62.561	326.91	326.185	370.109	349.758	153.328	147.783	84.5307	211.759	118.93	77.1108	102.683	303.739	310.316	342.969	358.695	128.018	175.21	1.36864	328.929	343.24	1.04351	0.389195	0.51046
Acads	Acads	acyl-CoA dehydrogenase short chain	74.0035	94.7669	80.7834	83.1158	61.0725	93.5495	108.193	104.383	103.977	80.5086	82.1288	52.5118	69.4337	67.2213	49.5988	56.1852	93.7564	112.402	85.5346	106.862	65.3697	78.7484	1.20466	99.6389	102.526	1.02897	0.656066	0.768086
Acadsb	Acadsb	acyl-CoA dehydrogenase, short/branched chain	1.46905	8.74817	8.27056	8.49705	0.774822	16.7558	14.8672	10.3803	10.4496	3.13253	3.18497	4.55943	8.8785	1.20372	1.47099	3.52027	13.1084	13.2452	8.54493	10.8154	3.7072	5.55193	1.49761	11.4285	13.1132	1.14742	0.324382	0.423383
Acadvl	Acadvl	acyl-CoA dehydrogenase, very long chain	72.329	106.768	98.5508	103.125	46.8916	112.666	116.55	102.882	102.221	73.6625	81.056	59.2475	97.3538	65.703	52.4451	62.8586	112.391	125.137	106.381	113.166	70.3323	85.533	1.21613	114.269	108.58	0.950213	0.615499	0.787744
Acap1	Acap1	ArfGAP with coiled-coil, ankyrin repeat and PH domains 1	7.76233	5.68046	6.36461	10.4527	20.1345	2.06939	2.90292	3.13387	3.01166	24.7682	7.67447	18.5456	9.7012	11.747	15.5916	15.045	2.57367	3.44738	3.34553	3.25565	14.7247	10.0789	0.684491	3.15556	2.77946	0.880814	4.66628	3.62622
Acap2	Acap2	ArfGAP with coiled-coil, ankyrin repeat and PH domains 2	1.21776	2.53864	2.57762	2.02595	1.37457	1.83115	1.66062	1.0547	1.22407	2.54197	2.06927	4.28983	2.98401	1.54426	2.27324	2.41145	1.41615	1.49777	0.976707	1.49945	2.58772	1.94691	0.752364	1.34752	1.44263	1.07059	1.92036	1.34955
Acap3	Acap3	ArfGAP with coiled-coil, ankyrin repeat and PH domains 3	5.51456	6.46397	6.40999	5.60175	6.09901	5.54144	5.0852	4.35479	3.79229	6.19296	5.88974	9.682	6.88001	5.3639	6.93214	8.75189	5.70971	5.85972	3.33815	6.03243	7.09895	6.01786	0.847711	5.235	4.69343	0.896548	1.35605	1.28219
Acat1	Acat1	acetyl-CoA acetyltransferase 1	122.485	182.581	175.586	194.634	51.2296	214.684	232.717	174.811	182.752	93.1745	137.278	68.7522	157.729	108.543	63.249	82.5709	219.582	231.778	183.264	186.21	101.614	145.303	1.42995	205.208	201.241	0.980667	0.495175	0.722035
Acat2	Acat2	acetyl-CoA acetyltransferase 2	17.6824	21.5584	21.9286	21.7315	18.288	20.1637	23.3878	15.4895	15.6706	22.6557	21.3021	18.0794	20.9387	20.1484	19.8136	19.2907	19.6288	22.3842	16.1195	16.1513	20.3184	20.2378	0.996034	18.5709	18.6779	1.00576	1.09409	1.08351
Acat2l1	Acat2l1	acetyl-CoA acetyltransferase 2-like 1	10.772	10.9185	11.7632	11.4919	14.6144	8.65229	12.6656	8.89743	10.2696	13.0271	13.2844	10.4056	9.82518	12.1393	12.0167	10.0957	9.46566	12.5954	10.4473	9.34032	11.542	11.912	1.03206	10.4622	10.1212	0.967412	1.10321	1.17693
Acbd3	Acbd3	acyl-CoA binding domain containing 3	12.3327	15.0383	15.4372	14.0708	13.5789	12.2411	12.5625	10.3556	10.298	15.1618	12.5406	20.4285	16.5253	14.5821	15.002	17.4098	11.0975	11.9197	10.2144	10.3043	15.95	14.0916	0.883484	10.8839	11.3643	1.04413	1.46546	1.23999
Acbd4	Acbd4	acyl-CoA binding domain containing 4	32.0521	46.9623	44.2714	43.4753	17.3316	65.0733	64.3815	51.8927	53.4	30.9284	30.4092	23.9973	40.3914	30.0599	19.6276	24.3745	52.6896	62.6261	48.3919	58.7109	28.5412	36.8185	1.29001	55.6046	58.6869	1.05543	0.513288	0.627372
Acbd5	Acbd5	acyl-CoA binding domain containing 5	6.97594	16.0218	16.4991	15.4677	5.7971	16.525	14.5597	12.279	12.3004	9.79248	9.97059	13.564	18.3871	6.08057	7.04886	12.9903	16.8121	15.1749	12.5575	13.386	11.1191	12.1523	1.09292	14.4826	13.916	0.960877	0.767757	0.873262
Acbd6	Acbd6	acyl-CoA binding domain containing 6	24.4767	20.5356	24.0058	21.8928	29.5737	18.28	15.2139	14.3206	20.13	25.3011	22.7362	33.4899	25.2498	25.8675	29.8035	29.9262	16.3772	18.0378	23.1723	15.4272	27.482	24.0969	0.876825	18.2536	16.9861	0.930562	1.50556	1.41862
Accs	Accs	1-aminocyclopropane-1-carboxylate synthase homolog	5.83558	5.89373	7.21281	5.31986	8.16275	5.62021	5.43347	6.20387	5.76762	6.76551	6.37755	7.43362	8.77634	5.56043	5.70543	6.99842	4.36687	5.59297	6.70145	7.10305	6.80247	6.48495	0.953322	5.94108	5.75629	0.968896	1.14499	1.12658
Acd	Acd	ACD, shelterin complex subunit and telomerase recruitment factor	28.5514	26.3735	29.8268	27.2637	31.8514	24.1239	28.5766	25.0386	29.538	30.4114	27.8321	37.3888	25.9396	31.768	35.2104	39.9413	26.5725	26.1111	18.8564	26.6341	32.6416	28.7734	0.881492	24.5435	26.8193	1.09272	1.32995	1.07286
Ace	Ace	angiotensin I converting enzyme	6.95104	12.3213	15.9872	7.88448	3.35666	13.9522	13.268	12.8882	14.9985	16.6192	7.82714	10.3326	11.8428	4.4992	6.77465	10.8071	11.8323	15.6935	10.5208	15.2439	9.81468	9.30015	0.947575	13.3226	13.7767	1.03409	0.736693	0.675062
Ace2	Ace2	angiotensin I converting enzyme 2	4.08725	7.72528	6.33657	4.75168	1.55107	13.9541	11.3174	14.7241	11.9357	5.21971	3.5517	1.22902	6.46868	1.64142	1.12894	1.76653	11.3469	12.7632	12.1699	12.2682	3.00086	4.89037	1.62966	12.1371	12.9828	1.06968	0.247247	0.376681
Acer2	Acer2	alkaline ceramidase 2	32.6344	48.4919	51.8566	95.4854	48.5817	31.5978	32.7218	22.3558	23.8167	84.5243	39.0143	28.9294	39.8207	44.6734	30.8063	29.8475	26.5615	32.1708	25.4138	25.2338	42.5166	55.41	1.30326	27.345	27.623	1.01017	1.55482	2.00593
Acer3	Acer3	alkaline ceramidase 3	8.12248	6.44569	8.01162	8.06941	11.3159	5.20922	5.0166	2.37133	2.71498	10.2709	8.15248	10.9728	7.68165	9.26071	10.2426	9.76521	4.57931	4.57226	2.84829	2.01443	9.47806	8.39302	0.885521	3.50357	3.82803	1.09261	2.70526	2.19251
Ache	Ache	acetylcholinesterase	1.92535	2.06627	2.98534	1.98961	3.06032	2.82697	2.54852	1.21429	1.91293	2.90364	2.23361	3.23528	2.80358	1.88522	2.14924	4.12617	1.87798	2.31171	1.57099	2.43183	2.76239	2.40538	0.870759	2.04813	2.12568	1.03786	1.34874	1.13158
Acin1	Acin1	apoptotic chromatin condensation inducer 1	51.215	65.1298	76.3016	65.3551	67.112	50.6446	54.3422	60.3815	52.9634	74.2425	63.8921	97.1344	80.0057	57.0501	75.2007	86.8979	49.6952	56.3256	43.6117	55.0812	76.3462	65.0227	0.851682	51.1784	54.5829	1.06652	1.49177	1.19126
Ackr1	Ackr1	atypical chemokine receptor 1	2.51336	0.922637	0.865515	5.46365	1.60907	0.0595866	0.0639755	0	0.33354	3.57195	0.766525	3.26849	1.33717	3.4717	3.14684	3.34137	0.629014	0.196131	0	0	2.70058	2.27485	0.842356	0.206286	0.114275	0.553966	13.0914	19.9067
Ackr3	Ackr3	atypical chemokine receptor 3	18.2629	17.2573	22.008	26.3574	14.2296	12.9852	17.1603	16.1204	11.2864	20.789	20.501	16.2448	23.4256	19.6343	17.7003	20.561	14.4005	16.6908	15.2822	9.75505	19.8366	19.623	0.989235	14.0322	14.3881	1.02537	1.41365	1.36384
Ackr4	Ackr4	atypical chemokine receptor 4	0.456959	0.582857	0.686081	0.835837	0.638178	0.492832	0.715816	0.757883	0.602747	2.70551	0.641625	1.69931	0.511064	0.482308	1.19015	1.52009	0.772365	0.622582	0.450842	0.280957	1.25001	0.639982	0.511983	0.531687	0.64232	1.20808	2.35102	0.996361
Acly	Acly	ATP citrate lyase	18.8923	20.6099	24.4907	33.6089	19.0157	21.4053	20.8714	17.7048	13.5521	25.2652	22.3453	32.8689	29.0756	20.2798	24.6538	26.398	21.0592	20.1503	19.8025	18.6492	25.8409	23.3235	0.902579	19.9153	18.3834	0.923079	1.29754	1.26873
Acmsd	Acmsd	aminocarboxymuconate semialdehyde decarboxylase	16.9306	79.6919	74.2306	69.4046	3.69479	97.3724	86.66	58.317	80.9999	17.9295	35.3169	10.4586	73.4242	11.8658	6.41145	11.7071	89.3961	98.7707	61.8626	86.0354	23.8734	48.7905	2.04372	84.0162	80.8373	0.962164	0.284152	0.603564
Aco1	Aco1	aconitase 1	53.9896	97.4375	83.9531	87.3568	23.6103	118.075	117.085	102.145	100.231	53.5283	57.2205	42.9574	90.0053	44.6549	33.5401	44.4963	108.718	111.727	98.7241	112.51	52.3432	69.2695	1.32337	107.92	109.384	1.01357	0.485021	0.63327
Aco2	Aco2	aconitase 2	195.224	330.99	313.959	311.757	88.3017	351.566	369.999	277.534	280.044	167.399	240.914	127.992	282.946	147.286	114.068	142.788	333.57	374.728	275.637	294.054	174.771	248.046	1.41927	319.497	319.786	1.0009	0.547017	0.775663
Acod1	Acod1	aconitate decarboxylase 1	0.995951	0.45374	0.97806	0.951805	2.94677	0.23838	0.0857552	0.241205	0.206769	2.21533	0.944718	1.98444	0.918454	1.16421	2.25196	1.49277	0.19149	0.0990881	0.23876	0.104907	1.56741	1.26526	0.807232	0.158561	0.193027	1.21737	9.88521	6.55485
Acot1	Acot1	acyl-CoA thioesterase 1	17.4051	29.6547	26.3654	29.1527	7.30276	28.6998	26.5355	28.0621	28.3428	15.5156	19.0832	12.1744	25.2365	14.7106	12.0724	12.9776	25.282	26.2128	26.0931	29.3155	15.9672	21.9761	1.37633	26.7259	27.9101	1.04431	0.597443	0.787391
Acot11	Acot11	acyl-CoA thioesterase 11	0.154807	0.965729	0.911719	1.08155	0.172459	1.29705	1.45262	0.423675	0.613769	0.801106	0.900768	0.666208	0.962715	0.0853125	0.146177	0.227902	1.48902	1.42785	0.49096	0.806194	0.541455	0.657253	1.21386	1.05351	0.946781	0.898696	0.513956	0.694198
Acot12	Acot12	acyl-CoA thioesterase 12	1.31545	2.38725	2.15768	3.84184	0.18788	3.63137	4.1652	1.80647	2.31839	2.2698	1.42675	0.683991	2.38108	0.983028	0.331611	0.623624	3.98226	4.3962	1.67979	1.56764	1.24284	1.97802	1.59153	2.90647	2.98036	1.02542	0.427612	0.663686
Acot13	Acot13	acyl-CoA thioesterase 13	34.9131	37.9966	27.5812	33.6942	18.5919	35.3001	40.0071	38.2184	35.6812	24.5902	30.9767	15.7212	34.9045	22.3142	19.327	16.5812	39.6233	41.2668	36.1961	41.429	23.4878	30.5554	1.3009	39.6288	37.3017	0.941277	0.592696	0.819142
Acot2	Acot2	acyl-CoA thioesterase 2	20.6227	31.7502	30.9658	31.4184	13.3163	29.7109	28.7951	33.7582	34.1348	21.2114	23.8197	19.3634	26.7261	23.3432	16.3028	21.0796	27.464	27.2673	27.7452	33.443	21.6923	25.6147	1.18082	28.9799	31.5998	1.0904	0.74853	0.810597
Acot3	Acot3	acyl-CoA thioesterase 3	15.6638	23.0528	22.2683	25.7014	12.2757	19.5207	25.0488	23.8083	21.7518	16.014	16.7708	17.1423	20.7284	13.6955	13.7045	18.2965	20.2604	21.5364	20.0713	23.6443	16.6217	19.7924	1.19076	21.3781	22.5324	1.05399	0.777511	0.878398
Acot4	Acot4	acyl-CoA thioesterase 4	9.51542	13.329	12.8375	18.9261	2.74543	13.647	15.4186	10.7981	8.86374	9.10365	10.5625	7.30134	15.5254	9.36246	5.62739	7.59754	13.6448	15.0399	8.15824	10.8762	9.29719	11.4707	1.23378	11.9298	12.1819	1.02113	0.779327	0.94162
Acot5	Acot5	acyl-CoA thioesterase 5	2.11115	1.93849	1.80379	3.90334	0.061047	2.56424	3.99364	1.86164	2.76025	2.0849	1.5805	0.746148	2.77435	1.25604	0.284081	0.503343	4.91495	4.86949	1.88417	1.67479	1.31848	1.96356	1.48926	3.33585	2.79494	0.83785	0.395245	0.702542
Acot7	Acot7	acyl-CoA thioesterase 7	29.6917	27.5759	24.804	27.2952	28.9674	21.0231	19.8014	20.3911	20.1471	29.6764	29.7211	31.172	23.5678	34.7936	35.4983	31.6881	19.3735	21.6146	17.6386	24.1522	30.8739	27.6668	0.896124	20.6947	20.3407	0.982893	1.49187	1.36017
Acot8	Acot8	acyl-CoA thioesterase 8	20.8283	23.0545	22.1968	18.7052	12.1183	30.3316	30.0396	33.93	31.5798	20.9932	19.4286	11.1577	19.1685	17.5415	11.5931	14.2769	26.3627	30.8968	32.9539	34.1153	16.3085	19.3806	1.18837	31.0822	31.4702	1.01249	0.52469	0.615839
Acot9	Acot9	acyl-CoA thioesterase 9	30.7836	24.1597	27.7642	28.7578	26.3807	20.4058	23.7089	11.6892	8.51109	26.6494	29.1754	38.6477	29.9308	27.4035	32.4476	34.4837	19.4252	21.7112	12.1986	9.17588	31.2483	27.5692	0.882263	15.6277	16.0787	1.02886	1.99954	1.71464
Acox1	Acox1	acyl-CoA oxidase 1	65.8248	116.208	105.045	118.83	26.6604	151.98	151.786	118.97	117.966	64.8201	71.5952	41.8564	100.347	54.7563	36.5318	45.8317	143.811	144.249	109.806	127.598	59.3913	86.5137	1.45667	131.366	135.176	1.029	0.452105	0.64001
Acox2	Acox2	acyl-CoA oxidase 2	2.88395	7.32153	7.88338	5.27209	1.87429	7.77453	5.36371	9.34641	12.5127	9.73413	3.64557	1.14235	6.94817	1.66843	0.947048	1.92125	6.16763	6.49212	7.84808	9.16544	3.71528	5.04705	1.35846	7.41832	8.74933	1.17942	0.500825	0.57685
Acox3	Acox3	acyl-CoA oxidase 3, pristanoyl	4.17016	14.8052	13.8214	12.7454	3.16885	15.9935	16.0213	11.6295	12.7355	10.1119	9.1699	13.388	16.5221	3.51191	5.57423	9.42114	16.5967	16.1401	9.22506	14.3929	9.67131	9.7422	1.00733	14.0887	14.0949	1.00044	0.686459	0.691184
Acp1	Acp1	acid phosphatase 1	93.8269	101.77	106.128	103.106	66.959	106.051	105.305	78.4738	79.3519	83.704	97.6201	92.3049	104.2	97.5558	87.2733	93.0122	96.5478	97.4489	82.6527	78.1032	93.6672	94.358	1.00737	88.6881	92.2955	1.04068	1.05614	1.02235
Acp2	Acp2	acid phosphatase 2, lysosomal	41.2981	47.4169	49.3479	43.1463	37.3016	54.405	55.2745	53.2071	49.9222	44.3914	42.8034	41.2331	51.6701	40.0538	36.5933	41.2214	52.9608	52.7816	48.7452	52.869	42.5666	43.7021	1.02668	51.8391	53.2022	1.02629	0.821129	0.821435
Acp5	Acp5	acid phosphatase 5, tartrate resistant	73.6367	84.5813	82.5965	83.1472	62.7942	66.4529	78.682	43.8549	39.2177	70.2619	76.5719	72.5823	72.341	77.5452	71.8036	71.2103	66.5995	78.1034	42.0244	46.8469	73.188	77.3512	1.05688	58.3935	57.0519	0.977024	1.25336	1.3558
Acp6	Acp6	acid phosphatase 6, lysophosphatidic	18.4331	15.6144	16.3247	13.1072	21.581	14.0583	12.9813	14.4391	11.8839	15.4137	15.4801	20.0774	16.7343	17.9292	20.1996	21.6461	13.1464	14.0638	15.2489	13.0812	18.2115	17.0121	0.93414	13.885	13.3407	0.960793	1.31159	1.2752
Acpp	Acpp	acid phosphatase, prostate	3.43549	4.47006	5.86293	3.18465	2.57793	7.62749	7.08981	8.87606	9.24338	3.68309	2.72567	2.75331	5.43977	2.05363	2.49606	3.45204	7.49502	7.0431	9.09317	9.57362	3.22908	3.90621	1.2097	8.30123	8.20918	0.988912	0.388989	0.475834
Acpt	Acpt	acid phosphatase, testicular	2.28511	0.217987	0.535135	0.385943	2.29959	0.342336	0.559063	0.429522	0.281994	0.703256	0.370249	1.1927	0.834608	0.724563	1.23262	1.49101	0.990602	0.343084	0.591669	0.525702	0.935572	1.14475	1.22359	0.612764	0.403229	0.658049	1.52681	2.83897
Acrbp	Acrbp	acrosin binding protein	5.60854	5.39727	6.05456	7.50665	12.5526	8.83606	7.45318	9.52806	10.4267	8.64001	6.28863	5.21738	8.10219	5.37622	6.09152	6.40718	6.34681	7.09082	12.6224	9.85643	6.58902	7.42393	1.12671	8.97912	9.061	1.00912	0.733815	0.819328
Acsf2	Acsf2	acyl-CoA synthetase family member 2	16.5177	20.7929	19.2759	24.2922	10.3732	19.4047	22.9575	4.71325	5.02523	13.183	18.3165	20.1058	18.8425	15.3293	14.3078	16.1546	20.9911	25.9845	4.70968	5.34559	16.6056	18.2504	1.09905	14.2577	13.0252	0.913551	1.16468	1.40116
Acsf3	Acsf3	acyl-CoA synthetase family member 3	36.297	57.6035	52.4148	50.7286	23.0625	56.9992	54.0037	57.4742	53.4232	32.0155	39.7203	27.3044	53.9766	27.8281	25.7378	30.8162	50.7382	62.0854	45.1616	62.6159	33.9141	44.0213	1.29802	55.1503	55.4751	1.00589	0.61494	0.793532
Acsl1	Acsl1	acyl-CoA synthetase long-chain family member 1	25.0331	54.9372	46.3292	72.3942	10.2914	53.825	62.7046	30.3366	30.726	51.5067	35.4667	17.785	41.4869	26.4541	16.9928	18.4768	48.3075	60.4021	35.1451	34.449	29.7384	41.797	1.40549	44.5759	44.398	0.996009	0.667141	0.941416
Acsl3	Acsl3	acyl-CoA synthetase long-chain family member 3	13.3266	15.6823	18.0113	20.2596	6.24741	21.3051	19.4436	13.43	10.1048	12.1043	14.4768	15.7743	17.8987	12.4935	12.2477	11.9847	22.5919	20.2959	12.0315	10.4973	13.8543	14.7054	1.06144	16.3541	16.0709	0.98268	0.847142	0.915037
Acsl4	Acsl4	acyl-CoA synthetase long-chain family member 4	13.8024	12.4226	13.0228	13.0958	12.6657	7.75006	7.85709	4.46511	4.6738	13.4008	13.5738	17.6199	15.5262	14.331	16.035	16.4531	8.14571	8.02571	5.39873	4.70191	15.2771	13.0019	0.851068	6.56802	6.18652	0.941916	2.32599	2.10165
Acsl5	Acsl5	acyl-CoA synthetase long-chain family member 5	43.232	39.0988	45.7525	55.0219	50.5273	27.2029	27.735	24.4983	22.0688	61.92	47.1687	60.7178	55.4333	46.8311	55.5855	58.3943	23.6354	24.9915	25.7335	23.4875	55.1501	46.7265	0.84726	24.4619	25.3762	1.03738	2.25453	1.84135
Acsm1	Acsm1	acyl-CoA synthetase medium-chain family member 1	0.259097	2.24124	1.9327	1.16194	0	2.67884	1.82367	3.02685	3.06838	0.189966	0.796566	0.291916	0.369149	0.0481179	0.0837329	0.0595177	3.2381	1.77065	2.72496	3.10911	0.262709	1.119	4.25944	2.71071	2.64943	0.977396	0.0969155	0.422353
Acsm2	Acsm2	acyl-CoA synthetase medium-chain family member 2	233.644	409.638	391.209	450.428	48.1492	441.768	454.183	255.334	228.388	197.523	258.534	111.616	364.468	228.49	110.763	136.153	437.315	444.814	223.746	235.469	201.078	306.614	1.52485	335.336	344.918	1.02857	0.599632	0.888947
Acsm3	Acsm3	acyl-CoA synthetase medium-chain family member 3	19.7378	35.3496	32.5795	35.7087	3.8133	48.8985	42.8279	18.6381	25.3454	14.823	20.9093	8.4646	33.8527	17.2763	7.80473	13.0194	41.1597	46.9475	22.8148	16.4878	16.5929	25.4378	1.53306	31.8524	33.9275	1.06515	0.520929	0.749769
Acsm5	Acsm5	acyl-CoA synthetase medium-chain family member 5	0.992268	2.02062	1.4689	3.20937	0.449668	1.68656	2.11122	1.19807	0.546227	3.44746	1.16698	1.72071	1.24434	1.82881	0.859894	1.81954	2.35635	1.87367	0.756821	1.07492	1.72682	1.62817	0.942871	1.51544	1.38552	0.914269	1.13948	1.17513
Acss1	Acss1	acyl-CoA synthetase short-chain family member 1	85.7187	114.232	106.039	102.23	53.4556	86.6758	97.9083	57.9057	58.485	69.1597	95.8828	82.1271	110.558	79.0999	64.7385	75.093	79.685	98.1812	51.8297	59.2929	82.3798	92.335	1.12084	72.2472	75.2437	1.04148	1.14025	1.22715
Acss2	Acss2	acyl-CoA synthetase short-chain family member 2	67.6622	132.283	108.758	75.1197	25.0612	241.949	221.867	329.842	345.136	66.4183	63.5798	21.7787	111.802	31.6894	17.4694	32.4035	195.297	211.303	287.825	368.065	49.3059	81.7769	1.65856	265.622	284.699	1.07182	0.185624	0.28724
Acss3	Acss3	acyl-CoA synthetase short-chain family member 3	19.9741	28.0918	28.2733	29.6087	12.4132	27.6252	28.9387	10.2923	11.0408	18.2809	21.962	22.12	25.9966	18.7396	15.3545	19.5111	28.9092	29.4123	12.9289	11.3746	20.2807	23.6722	1.16723	20.6562	19.4742	0.942778	0.981818	1.21557
Acta2	Acta2	actin alpha 2, smooth muscle	84.2673	44.3693	64.9315	53.7297	74.8372	9.34217	10.4747	7.41691	4.37064	75.5508	115.85	89.235	60.5362	105.136	115.593	105.258	10.1435	14.1025	5.17574	5.44519	95.3085	64.427	0.675984	8.71673	7.9011	0.906429	10.934	8.15419
Actb	Actb	actin, beta	1505.21	1499.86	1578.71	1641.91	1285.23	888.908	991.141	870.168	1024.68	1853.65	1990.71	3117.64	2010.61	1585.64	2056.75	2468.46	956.646	1186.06	855.696	1111.11	2154.78	1502.18	0.69714	1027.38	943.724	0.918577	2.09736	1.59176
Actg2	Actg2	actin gamma 2, smooth muscle	1.07691	0.861886	0.477342	6.85292	1.1171	0.245593	0.475274	1.22043	0.196388	3.40165	1.50091	1.39058	0.943457	0.968405	1.00984	0.67955	0.755131	0.404697	0.277705	0.30167	1.41348	2.07723	1.46958	0.434801	0.534422	1.22912	3.25088	3.88687
Actl6a	Actl6a	actin-like 6A	23.7006	22.0874	25.7615	21.5691	19.1773	19.4891	18.795	15.8795	17.9338	19.851	23.9014	29.5339	29.5486	22.8488	25.3619	28.7329	16.1857	20.0117	16.0573	17.1855	25.6827	22.4592	0.874489	17.36	18.0244	1.03827	1.47941	1.24605
Actl7b	Actl7b	actin-like 7b	0.737179	0.56194	0.527774	0.697544	1.30901	0.738916	0.586135	0.744095	0.777458	0.394259	0.562993	1.27303	0.435148	0.0959439	1.03998	0.919078	0.636024	0.481229	1.64845	1.434	0.674348	0.76669	1.13694	1.04993	0.711651	0.677811	0.642282	1.07734
Actn1	Actn1	actinin, alpha 1	34.8903	28.2139	35.9253	30.7748	33.6301	8.93509	9.62591	6.04997	5.0885	33.3542	44.1188	70.4014	34.7782	32.813	49.5874	51.5884	10.1136	11.4568	5.56703	5.23599	45.2345	32.6869	0.72261	8.09334	7.42487	0.917404	5.5891	4.40235
Actn2	Actn2	actinin alpha 2	0.501012	0.694708	0.579234	1.24428	0.370893	0.856958	0.79224	0.54918	0.973221	1.8039	0.411457	0.875118	0.554456	0.520434	0.336531	0.450497	0.597007	0.754697	0.794255	0.457261	0.707485	0.678024	0.958359	0.650805	0.7929	1.21834	1.08709	0.85512
Actn4	Actn4	actinin alpha 4	146.908	165.616	179.015	183.022	124.118	142.763	160.926	141.512	135.89	152.294	169.186	181.705	177.473	155.222	150.341	177.576	148.657	172.943	137.596	156.248	166.257	159.736	0.960779	153.861	145.273	0.944183	1.08057	1.09956
Actr10	Actr10	actin related protein 10	44.8092	43.453	50.9117	47.9644	43.1122	45.8435	45.8835	35.8928	37.2773	41.2386	47.9846	55.1067	53.0755	43.6061	52.7062	56.035	40.0194	43.9293	37.4787	37.0646	49.9647	46.0501	0.921653	39.623	41.2243	1.04041	1.261	1.11706
Actr1a	Actr1a	actin related protein 1A	57.4846	56.3451	60.6377	54.9257	63.2532	47.0667	49.5732	46.5256	42.7821	59.4066	61.2471	78.6975	58.4266	59.0662	68.7053	69.7357	45.3584	53.2632	42.9163	42.042	65.0407	58.5293	0.899886	45.895	46.4869	1.0129	1.41716	1.25905
Actr1b	Actr1b	actin related protein 1B	35.0536	39.7646	40.9091	38.7185	32.9305	40.1802	41.6354	38.3914	37.0348	34.4038	38.8958	40.8794	41.9828	35.3008	36.6249	42.5869	40.8982	41.9474	34.8995	41.5242	38.6678	37.4753	0.96916	39.8173	39.3104	0.987269	0.971129	0.953316
Actr2	Actr2	actin related protein 2	12.9422	36.1168	37.3378	33.8296	7.39336	31.4866	26.1275	15.8391	17.0128	28.1017	27.5633	52.1881	53.5111	11.7073	20.1262	34.6832	27.1208	26.8324	17.7946	21.1302	32.5544	25.524	0.78404	23.2195	22.6165	0.974031	1.40203	1.12856
Actr3	Actr3	actin related protein 3	95.3495	86.0344	91.4598	96.9981	87.3803	65.0695	62.9447	42.2026	39.2077	100.423	96.0503	171.519	109.331	101.543	124.411	135.497	66.9988	67.0516	48.9604	47.3686	119.825	91.4444	0.76315	57.5948	52.3561	0.909042	2.08048	1.74659
Actr3b	Actr3b	actin related protein 3B	3.01889	1.52883	1.67419	1.57447	2.51292	0.197489	1.0085	0.817801	0.315843	1.6262	1.74686	2.48977	1.81769	1.70341	2.82903	2.37054	0.664131	0.874565	0.76764	1.08294	2.08336	2.06186	0.989682	0.847319	0.584909	0.690306	2.45876	3.52509
Actr5	Actr5	actin related protein 5	6.31318	5.08418	5.47581	4.37783	8.23705	3.7282	4.19217	5.08466	4.13109	6.23396	5.63369	9.42371	4.88708	6.55605	8.31036	7.39037	3.95099	4.75209	3.93006	5.00689	6.91932	5.89761	0.85234	4.41001	4.28403	0.971433	1.569	1.37665
Actr6	Actr6	actin related protein 6	9.23437	8.66273	7.45914	8.81961	7.57218	6.89824	6.35094	5.52151	4.26623	7.23754	9.55041	14.0044	10.0824	8.74251	10.3463	11.7246	5.52588	5.54752	4.97953	5.15052	10.2412	8.34961	0.8153	5.30086	5.75923	1.08647	1.93198	1.44978
Actr8	Actr8	actin related protein 8	18.1339	19.2424	19.7698	20.4017	16.0967	21.1901	19.95	16.7983	15.438	18.0203	18.0056	24.7441	23.7845	18.2091	19.4449	22.2583	15.8003	19.6245	16.7473	19.7059	20.6381	18.7289	0.907491	17.9695	18.3441	1.02085	1.14851	1.02098
Acvr1	Acvr1	activin A receptor type 1	8.20547	7.95899	9.86137	7.74638	5.92407	7.1308	7.92708	7.84497	7.41073	7.39675	8.01222	12.4115	10.3024	8.24956	8.29619	11.5929	6.63586	6.0535	8.49487	10.6113	9.46594	7.93926	0.838719	7.94889	7.5784	0.953391	1.19085	1.04762
Acvr1b	Acvr1b	activin A receptor type 1B	12.1951	14.8979	18.1266	15.5436	11.8944	15.1323	16.8317	11.2925	10.3063	12.5524	13.2423	16.8995	17.0303	12.3333	12.0041	15.487	14.1767	13.603	11.7135	11.8719	14.2213	14.5315	1.02181	12.8413	13.3907	1.04279	1.10747	1.08519
Acvr2a	Acvr2a	activin A receptor type 2A	5.05172	5.28011	5.97324	5.99831	4.75106	5.59123	5.23064	3.26593	2.6455	5.31476	4.79136	7.30743	6.74375	5.04764	5.10659	6.21487	5.63086	4.73288	3.37768	2.50217	5.78949	5.41089	0.934606	4.06089	4.18332	1.03015	1.42567	1.29344
Acvr2b	Acvr2b	activin A receptor type 2B	0.806898	1.29824	0.841668	0.592872	0.650754	0.95102	0.662158	0.56182	0.253491	0.296644	1.01324	0.672884	0.560389	0.770562	0.47905	0.758665	0.478963	0.854872	0.920556	1.12041	0.650204	0.838085	1.28896	0.843701	0.607122	0.719594	0.770657	1.38042
Acvrl1	Acvrl1	activin A receptor like type 1	13.4381	10.4067	11.7102	12.9046	20.7356	5.79166	9.58286	6.85818	5.13117	22.8115	13.9728	25.0816	13.392	14.9989	17.0363	20.2151	7.59457	11.3932	5.89082	5.50384	18.2155	13.839	0.759741	7.59562	6.84097	0.900647	2.39815	2.02296
Acy1	Acy1	aminoacylase 1	447.198	671.981	614.017	522.029	140.872	1073.78	1054.05	1340.87	1298.35	388.684	418.946	157.229	555.002	363.256	151.631	227.939	961.534	1093.71	1159.86	1387.08	323.241	479.22	1.48255	1150.55	1191.76	1.03582	0.280946	0.402111
Acy3	Acy3	aminoacylase 3	355.843	540.108	456.543	379.831	79.1952	989.046	958.597	1214.96	1152.67	276.382	318.795	77.0166	420.898	212.042	87.0463	147.153	760.725	950.173	1049.88	1247.67	219.905	362.304	1.64755	1002.11	1078.82	1.07655	0.219441	0.335834
Acyp1	Acyp1	acylphosphatase 1	28.2394	25.5552	26.449	24.5149	18.4829	30.5279	35.0908	48.4831	42.7568	28.2492	31.6302	21.54	24.3403	26.1107	26.0898	25.6961	28.1684	31.9344	46.8236	53.196	26.2366	24.6483	0.939462	40.0306	39.2147	0.979617	0.655414	0.628548
Acyp2	Acyp2	acylphosphatase 2	13.5104	12.4888	12.8348	12.7714	7.5937	15.1655	13.2529	14.1021	12.3233	6.13597	9.32284	9.25053	11.9999	5.84334	6.11023	9.19199	9.61142	10.927	12.131	25.755	8.26498	11.8398	1.43253	14.6061	13.7109	0.938713	0.565858	0.863531
Ada	Ada	adenosine deaminase	29.2775	23.1273	20.2583	22.5986	30.5929	14.8614	19.9989	7.57773	5.50862	22.8542	35.3275	45.7779	25.4246	32.9405	49.1696	38.8248	16.196	22.3807	8.20214	6.11594	35.7599	25.1709	0.703888	13.2237	11.9867	0.906452	2.70422	2.09991
Adal	Adal	adenosine deaminase-like	2.90961	5.00636	5.8263	4.70923	3.19569	5.23081	3.81255	2.68987	3.9135	3.10811	3.45905	4.93942	5.03661	2.37746	2.81702	4.15766	3.96464	4.00691	2.96849	2.98933	3.69933	4.32944	1.17033	3.48234	3.91168	1.12329	1.06231	1.1068
Adam10	Adam10	ADAM metallopeptidase domain 10	5.60744	10.4204	9.95276	10.5963	3.14014	8.40919	8.49841	3.56536	3.04593	10.9196	7.63515	14.0743	11.6162	4.96649	6.61758	10.3573	9.05499	7.42209	4.454	3.91733	9.45522	7.94339	0.840106	6.2121	5.87972	0.946494	1.52207	1.35098
Adam11	Adam11	ADAM metallopeptidase domain 11	0.227695	0.383097	0.420745	1.68338	0.547194	0.322964	0.179464	0.93464	0.795913	2.27427	0.392935	0.346059	0.700079	0.717959	0.357866	0.392239	0.27343	0.327564	0.151652	0.232526	0.740202	0.652423	0.881412	0.246293	0.558245	2.26659	3.00537	1.1687
Adam15	Adam15	ADAM metallopeptidase domain 15	31.5397	26.1482	27.9816	28.3303	40.7635	19.876	22.6801	21.0694	17.1048	34.4557	29.8762	48.4025	28.0442	33.072	41.5648	43.3168	19.4667	22.8742	18.1517	17.8999	36.9617	30.9527	0.837425	19.5981	20.1826	1.02982	1.88598	1.53363
Adam17	Adam17	ADAM metallopeptidase domain 17	13.1315	10.6308	12.1577	13.9181	13.5726	8.11551	7.82193	5.33793	4.91562	16.7529	14.5446	24.1183	16.6021	16.61	18.7744	21.6593	8.34798	8.14411	5.35879	5.27758	18.4374	12.6821	0.687849	6.78211	6.54775	0.965444	2.71853	1.93687
Adam19	Adam19	ADAM metallopeptidase domain 19	2.81362	1.6583	2.75694	2.30813	3.61137	0.577314	1.00346	0.653921	0.424206	5.7194	3.39597	6.20472	2.33465	3.16011	3.67701	4.44313	0.715633	1.16602	0.544995	0.597012	4.13357	2.62967	0.636174	0.755914	0.664725	0.879366	5.46831	3.95603
Adam23	Adam23	ADAM metallopeptidase domain 23	0.787752	0.559293	1.17453	0.593011	0.766314	0.123151	0.284794	0.0393463	0.0843835	0.956261	0.686969	2.86235	1.2197	0.60138	0.852158	1.31737	0.118847	0.252354	0	0.0541194	1.21374	0.77618	0.639493	0.10633	0.132919	1.25006	11.4148	5.83951
Adam33	Adam33	ADAM metallopeptidase domain 33	0.133885	0.247862	0.602957	1.01663	0.386984	0.171259	0.239314	0.194036	0	1.04511	0.343021	1.15372	0.273105	0.334516	0.292013	0.87428	0.44902	0.7672	0	0.0779767	0.616537	0.477664	0.774754	0.323549	0.151152	0.46717	1.90554	3.16015
Adam4	Adam4	a disintegrin and metalloprotease domain 4	0.594782	0.754946	0.932848	0.916265	0.592751	0.940591	0.60896	1.56262	0.467991	0.936375	0.672592	0.75816	1.19988	0.654376	0.717474	0.73418	0.56423	0.708488	0.250857	0.532748	0.810434	0.758318	0.935694	0.514081	0.895041	1.74105	1.57647	0.847245
Adam8	Adam8	ADAM metallopeptidase domain 8	1.76352	1.91765	1.76123	3.59444	3.49761	0.398401	0.574237	0.610213	0.265962	6.5415	2.28486	4.9066	2.34683	2.09008	3.01004	3.49783	0.395249	0.483824	0.158573	0.429452	3.52539	2.50689	0.711096	0.366775	0.462203	1.26018	9.61187	5.42378
Adam9	Adam9	ADAM metallopeptidase domain 9	7.90619	13.9792	14.7737	15.6856	4.14274	15.9403	13.4484	12.0743	11.4704	12.3329	10.8331	19.2877	19.3826	5.43539	8.70018	12.989	14.2767	12.6872	10.516	12.7541	12.7087	11.2975	0.888956	12.5585	13.2334	1.05374	1.01196	0.853712
Adamts1	Adamts1	ADAM metallopeptidase with thrombospondin type 1 motif, 1	39.3451	34.3987	44.1728	27.4944	40.9341	5.55602	3.59183	3.3014	3.091	33.7594	37.3303	136.142	62.7262	46.7301	71.033	86.5622	5.42781	6.57147	2.91888	4.93557	67.7548	37.269	0.550057	4.96343	3.88506	0.782737	13.6508	9.5929
Adamts10	Adamts10	ADAM metallopeptidase with thrombospondin type 1 motif, 10	13.0432	11.6182	18.2423	15.072	21.6046	9.10204	10.5362	14.4139	12.4332	16.9635	13.6945	32.5466	16.2139	13.693	19.9743	24.1004	8.96944	12.115	9.40822	12.725	19.598	15.9161	0.812126	10.8044	11.6213	1.07561	1.81389	1.36956
Adamts12	Adamts12	ADAM metallopeptidase with thrombospondin type 1 motif, 12	1.78362	1.08104	1.16021	0.953371	2.04006	0.300149	0.379617	0.134101	0.176609	1.63303	1.69513	4.12829	1.45994	1.43461	2.26283	2.96199	0.355526	0.412765	0.0679285	0.0946574	2.22512	1.40366	0.630825	0.232719	0.247619	1.06402	9.56139	5.66863
Adamts14	Adamts14	ADAM metallopeptidase with thrombospondin type 1 motif, 14	1.0087	0.853118	0.958874	0.793229	1.47721	0.292725	0.664374	0.142385	0.0322393	1.47437	1.34623	3.00324	1.54221	1.33014	1.17374	2.42056	0.457304	0.638303	0.163599	0.239345	1.75578	1.01823	0.579927	0.374638	0.282931	0.755211	4.68662	3.59885
Adamts15	Adamts15	ADAM metallopeptidase with thrombospondin type 1 motif, 15	1.38284	1.11234	1.49313	1.39308	2.23215	0.453307	0.857406	0.450592	0.362934	2.67581	1.45894	2.65681	1.66224	1.89149	1.89677	2.41929	0.594004	0.570525	0.399838	0.442757	2.09448	1.52271	0.72701	0.501781	0.53106	1.05835	4.17409	2.8673
Adamts16	Adamts16	ADAM metallopeptidase with thrombospondin type 1 motif, 16	2.71768	4.23636	4.61995	4.06267	2.65289	1.62307	1.63515	0.654126	1.31967	3.50544	4.09307	3.70437	6.17068	2.89004	3.34846	4.6281	1.27658	1.50101	1.30919	1.07935	4.04859	3.65791	0.903501	1.29153	1.30801	1.01276	3.13472	2.79655
Adamts2	Adamts2	ADAM metallopeptidase with thrombospondin type 1 motif, 2	5.3523	3.63676	6.04974	4.52051	7.11178	0.421054	1.16451	0.551015	0.239486	5.63835	5.86834	13.9346	6.4094	6.11779	8.43175	13.6898	1.0911	1.30393	0.235989	0.520249	8.58428	5.33422	0.621393	0.787819	0.594016	0.754001	10.8963	8.97992
Adamts4	Adamts4	ADAM metallopeptidase with thrombospondin type 1 motif, 4	4.7568	2.99115	5.47902	3.44388	4.83529	0.290324	0.786566	0.5336	0.678612	4.07439	4.30843	8.15803	6.0133	6.53972	7.24064	8.88396	0.658847	0.813546	0.219	0.504314	6.45978	4.30123	0.665847	0.548927	0.572276	1.04254	11.768	7.51601
Adamts5	Adamts5	ADAM metallopeptidase with thrombospondin type 1 motif, 5	0.873194	1.28957	1.81148	1.15042	0.829254	0.585301	1.05899	0.707922	0.290934	0.922733	1.41265	4.45031	2.14263	0.743249	1.6656	2.35335	0.549354	0.732811	0.468958	0.278149	1.95579	1.19079	0.608851	0.507318	0.660786	1.30251	3.85516	1.80207
Adamts7	Adamts7	ADAM metallopeptidase with thrombospondin type 1 motif, 7	3.27072	2.36452	2.25568	1.93585	3.18279	0.614433	1.12618	0.648657	0.383165	3.52266	3.3191	8.71444	3.20844	3.71131	5.11405	6.27635	0.738943	1.41518	0.651967	0.266267	4.83805	2.60191	0.537802	0.768089	0.693108	0.902379	6.29882	3.75398
Adamts8	Adamts8	ADAM metallopeptidase with thrombospondin type 1 motif, 8	2.86374	1.98326	2.10771	2.38547	3.29759	0.517257	0.87077	0.40532	0.106739	2.50594	3.13214	6.17342	2.90673	3.35566	6.95282	4.25875	0.652864	0.864875	0.553558	0.180555	4.18364	2.52756	0.604153	0.562963	0.475021	0.843788	7.43146	5.32093
Adamts9	Adamts9	ADAM metallopeptidase with thrombospondin type 1 motif, 9	2.71064	2.407	2.71661	2.07426	2.44273	1.70973	2.16195	1.98716	1.53758	2.53043	2.77888	3.35707	2.81006	2.55153	2.68043	3.26404	1.4917	2.21639	1.02836	1.39534	2.8532	2.47025	0.86578	1.53295	1.84911	1.20624	1.86125	1.33591
Adamtsl2	Adamtsl2	ADAMTS-like 2	9.52951	9.92776	13.0042	9.86869	6.14749	5.29966	15.3079	4.27523	2.85778	7.04242	9.54437	9.70158	13.2049	8.87341	6.55247	9.27761	7.31653	24.1693	2.17711	3.90716	9.17096	9.69552	1.0572	9.39253	6.93514	0.738367	0.97641	1.39803
Adamtsl4	Adamtsl4	ADAMTS-like 4	14.481	12.0496	17.1605	12.4543	22.8968	4.47884	7.13407	4.70269	3.56226	16.9749	15.3197	29.5642	15.7899	16.4217	24.5801	23.8532	5.17777	7.65504	3.22006	4.26505	20.3577	15.8085	0.776536	5.07948	4.96947	0.978342	4.00783	3.18112
Adamtsl5	Adamtsl5	ADAMTS-like 5	5.81504	6.72261	7.66295	8.23011	14.0554	2.25373	3.64433	1.75299	2.9754	10.9236	7.70121	18.6284	9.02444	8.07907	14.728	15.353	1.64156	3.51742	0.940578	2.54353	12.0625	8.49722	0.704431	2.16077	2.65661	1.22947	5.58251	3.19852
Adap1	Adap1	ArfGAP with dual PH domains 1	14.1075	15.2044	15.2835	16.7974	17.1317	13.909	15.6857	15.0699	14.5229	15.5711	17.892	17.1042	16.4025	14.4791	14.999	16.9609	11.0653	15.6144	12.9908	16.1142	16.2013	15.7049	0.96936	13.9462	14.7969	1.061	1.1617	1.06136
Adap2	Adap2	ArfGAP with dual PH domains 2	1.35931	5.85211	5.87683	6.62879	0.685408	3.2053	6.52295	1.90472	3.81251	2.96962	4.05275	10.5759	8.75641	1.62839	2.63834	4.60354	5.85135	5.22216	2.77281	3.71455	5.03213	4.08049	0.810887	4.39021	3.86137	0.87954	1.14622	1.05675
Adar	Adar	adenosine deaminase, RNA-specific	5.3796	8.95099	9.81949	10.6076	6.21923	6.88287	7.56295	4.94807	5.77912	9.42435	8.17547	15.5677	14.0969	5.74832	6.47294	10.7714	6.47864	7.15024	4.34256	6.26268	10.0367	8.19538	0.816539	6.05853	6.29325	1.03874	1.65663	1.30225
Adarb1	Adarb1	adenosine deaminase, RNA-specific, B1	1.78608	2.20475	2.13426	2.68992	2.30813	3.05337	3.27605	1.56446	1.46035	2.89747	2.25018	2.97666	2.62584	1.79156	1.75429	2.28839	2.4137	3.22815	1.65366	2.25005	2.3692	2.22463	0.93898	2.38639	2.33856	0.979956	0.992795	0.951282
Adat1	Adat1	adenosine deaminase, tRNA-specific 1	2.59323	3.27831	2.5543	2.3902	2.39965	2.21982	2.36118	2.35618	2.37452	3.0634	2.26023	3.73991	3.63942	2.0391	2.92331	2.99578	2.13018	2.65737	2.16637	2.52846	2.95159	2.64314	0.895496	2.37059	2.32792	0.982001	1.24509	1.13541
Adat2	Adat2	adenosine deaminase, tRNA-specific 2	1.80478	5.66815	4.95955	5.35625	1.74087	1.86805	3.23595	3.54586	3.26824	5.60934	3.18917	7.74862	6.60152	4.57274	3.2227	5.17996	2.00366	3.29208	1.65393	4.08092	5.16058	3.90592	0.756877	2.75765	2.97953	1.08046	1.87137	1.31092
Adat3	Adat3	adenosine deaminase, tRNA-specific 3	8.90352	8.18485	8.92628	9.02373	8.98359	6.32209	6.73552	5.7659	6.94054	10.1797	9.13294	10.4755	8.32351	8.84253	10.6299	11.8092	6.53446	9.66217	4.16574	8.08308	9.91332	8.80439	0.888138	7.11136	6.44101	0.905735	1.39401	1.36693
Adck1	Adck1	aarF domain containing kinase 1	4.43184	6.65194	6.09581	7.40894	4.74243	8.22025	6.43689	5.2058	5.00362	5.21178	5.91251	5.5719	7.42664	4.90543	4.47918	5.93535	6.67284	6.70492	4.99502	6.22971	5.63468	5.86619	1.04109	6.15062	6.21664	1.01073	0.916116	0.943628
Adck2	Adck2	aarF domain containing kinase 2	6.62805	7.7669	8.89888	8.67732	5.75136	8.30218	9.10971	6.26528	5.74188	6.67134	8.2312	8.94403	9.76268	5.56426	6.66929	8.44758	8.00537	9.16805	6.87867	7.88456	7.75577	7.5445	0.97276	7.98416	7.35476	0.921169	0.971394	1.0258
Adck5	Adck5	aarF domain containing kinase 5	13.5641	14.0078	16.0404	19.6542	14.1585	14.8097	17.2923	11.2292	10.6062	18.6016	14.2746	15.6459	16.7356	12.6976	15.437	16.3691	13.9927	15.254	10.3719	13.4155	15.6802	15.485	0.98755	13.2585	13.4844	1.01703	1.18265	1.14837
Adcy2	Adcy2	adenylate cyclase 2	2.52053	1.45137	3.00287	1.19878	3.29413	0.687616	0.725595	0.529526	0.649809	2.98575	2.64027	4.68683	2.39058	3.09168	3.24286	3.76846	0.301512	0.523582	0.275764	0.329746	3.25806	2.29353	0.703957	0.357651	0.648136	1.8122	9.10961	3.53866
Adcy3	Adcy3	adenylate cyclase 3	2.6353	1.66014	2.53918	2.14205	3.06639	1.13381	1.37896	1.30967	0.878717	2.81892	2.58252	5.69534	2.67597	2.42946	2.96372	4.41668	1.47225	1.69351	1.20329	0.978357	3.36894	2.40861	0.714945	1.33685	1.17529	0.879148	2.52006	2.04937
Adcy4	Adcy4	adenylate cyclase 4	4.66559	4.29943	4.55442	4.19444	10.1735	2.30986	3.7101	2.50511	2.15097	6.4639	4.72821	11.978	6.61957	6.08633	8.2074	10.9359	2.52473	4.05193	1.96051	2.17229	7.85991	5.57747	0.709609	2.67737	2.66901	0.996879	2.93569	2.08971
Adcy5	Adcy5	adenylate cyclase 5	0.366302	0.946234	0.919837	0.720651	0.668609	1.23064	1.6359	0.814719	0.423667	0.999336	0.817808	0.558867	1.11945	0.409133	0.435939	0.700828	1.20068	1.57723	0.452441	0.873943	0.720194	0.724327	1.00574	1.02607	1.02623	1.00015	0.701893	0.705813
Adcy6	Adcy6	adenylate cyclase 6	14.1912	22.9577	23.5076	24.9123	16.8543	23.4134	22.2788	20.8015	18.9492	18.0211	16.5164	20.4822	23.4444	14.5279	14.9216	20.2493	22.6928	21.4562	19.0644	23.9212	18.309	20.4846	1.11883	21.7836	21.3607	0.980586	0.840492	0.958985
Adcy7	Adcy7	adenylate cyclase 7	1.02619	1.50232	1.9821	1.62868	1.17412	0.27176	0.206269	0.155393	0.142538	2.45042	1.76666	6.02562	2.6989	1.22026	1.97928	3.49396	0.483723	0.365913	0.160019	0.136424	2.80501	1.46268	0.521453	0.28652	0.19399	0.677056	9.78994	7.53999
Adcy9	Adcy9	adenylate cyclase 9	0.33751	1.08776	0.822829	0.920217	0.332741	0.746398	1.36205	0.649518	0.686515	0.817781	0.7782	0.855675	1.28064	0.349545	0.234849	0.533346	1.19582	1.50571	0.673572	0.990966	0.692863	0.700211	1.01061	1.09152	0.86112	0.788919	0.634769	0.81314
Adcyap1r1	Adcyap1r1	ADCYAP receptor type I	1.30386	0.719502	0.741209	0.603724	2.08437	0.377797	0.544461	0.327343	0.73618	1.33773	1.14941	4.26146	1.14736	1.1972	2.26466	2.49296	0.305315	0.270464	0.0944161	0.437818	1.97868	1.09053	0.551141	0.277003	0.496445	1.7922	7.14318	2.19669
Add1	Add1	adducin 1	96.7311	120.209	130.642	116.123	89.0831	105.915	117.172	81.9672	80.1829	108.433	112.092	142.503	125.783	92.3865	108.432	124.292	101.347	124.131	87.3723	92.9342	116.275	110.557	0.950831	101.446	96.3091	0.949364	1.14617	1.14794
Add3	Add3	adducin 3	25.9006	30.8206	35.8142	34.7892	17.5974	28.4972	28.9894	17.3204	17.1971	24.7715	25.4026	42.2017	34.733	27.1788	27.1797	36.611	28.8959	27.975	16.4352	17.7538	31.154	28.9844	0.930358	22.765	23.001	1.01037	1.36851	1.26013
Adgb	Adgb	androglobin	1.74415	2.72798	4.03129	4.29322	2.5337	3.81369	4.04156	5.21904	4.7589	3.34634	3.11532	4.18293	4.16209	3.7789	3.19044	3.73945	3.95074	3.60725	4.41533	5.64099	3.64507	3.06607	0.841156	4.40358	4.4583	1.01243	0.827752	0.687722
Adgra2	Adgra2	adhesion G protein-coupled receptor A2	1.85749	2.05103	2.91993	3.14002	1.6315	0.837945	1.87179	0.876021	0.42662	3.48364	3.07347	7.75135	4.15767	1.30546	2.52506	4.95148	1.67515	1.91863	0.49037	0.752826	3.89259	2.31999	0.596003	1.20924	1.00309	0.829522	3.21903	2.31284
Adgra3	Adgra3	adhesion G protein-coupled receptor A3	7.90771	15.4994	14.6861	15.6139	6.6002	16.5242	16.3716	11.9313	12.0024	8.60258	9.3158	13.0685	15.4858	7.97905	8.32962	11.814	15.8405	16.1976	11.0731	14.6623	10.6565	12.0615	1.13184	14.4434	14.2074	0.98366	0.737811	0.848958
Adgre1	Adgre1	adhesion G protein-coupled receptor E1	8.99841	6.94749	7.12093	5.89858	10.5269	2.35355	3.5686	2.10309	1.30289	14.5437	16.0821	41.8303	21.8554	16.4978	27.5629	32.4835	5.94894	5.97624	1.88783	1.51361	24.4079	7.89845	0.323602	3.83165	2.33203	0.608623	6.37008	3.38694
Adgre4	Adgre4	adhesion G protein-coupled receptor E4	0.420752	0.327358	0.35505	0.316043	0.302474	0.0757149	0.131589	0.0467574	0.0807257	1.05177	1.46626	2.1835	1.1289	0.321535	0.740383	1.07584	0.188117	0.100822	0.071282	0.321619	1.13831	0.344335	0.302496	0.17046	0.0836967	0.491004	6.67788	4.11409
Adgre5	Adgre5	adhesion G protein-coupled receptor E5	7.52052	8.22503	9.00332	10.0176	8.61504	4.85831	5.15536	5.97544	2.81093	19.9771	10.343	23.1816	11.4528	7.97893	13.0497	16.5377	5.75922	5.492	4.02682	4.05888	14.6458	8.67629	0.592407	4.83423	4.70001	0.972235	3.02961	1.84602
Adgrf1	Adgrf1	adhesion G protein-coupled receptor F1	0.82477	2.74631	1.91738	5.81999	0.695771	1.27715	1.08645	1.31738	1.3997	2.05024	1.41204	0.921036	3.71828	0.974717	0.674479	0.926975	0.665227	1.07763	1.08279	1.49369	1.5254	2.40084	1.57392	1.07983	1.27017	1.17626	1.41262	1.89018
Adgrf5	Adgrf5	adhesion G protein-coupled receptor F5	11.8689	15.929	16.0585	15.8988	10.5997	18.8228	21.3677	13.2835	10.8845	14.7357	12.4253	11.5251	15.3167	9.55606	8.94187	11.315	17.9493	21.1258	13.002	11.2491	11.9737	14.071	1.17516	15.8316	16.0896	1.0163	0.756317	0.874537
Adgrg1	Adgrg1	adhesion G protein-coupled receptor G1	144.663	174.287	205.515	182.292	116.895	175.571	183.337	113.149	97.7529	139.801	159.496	158.207	188.423	155.393	145.945	171.277	162.585	171.78	115.293	121.112	159.792	164.73	1.03091	142.693	142.452	0.998318	1.11983	1.15639
Adgrg3	Adgrg3	adhesion G protein-coupled receptor G3	1.38917	1.3629	1.21918	1.23554	2.4273	0.850122	0.521716	0.350092	0.811404	1.22545	1.64568	4.47428	1.58467	1.71264	3.25649	3.19087	0.683624	0.441876	0.284223	0.438829	2.44144	1.52682	0.625377	0.462138	0.633333	1.37044	5.28292	2.41077
Adgrg5	Adgrg5	adhesion G protein-coupled receptor G5	1.45622	1.0294	1.17118	1.32221	3.99564	0.128014	0.238228	0.0935074	0.175481	1.66935	1.33666	3.90802	2.02093	1.65597	2.22131	2.04056	0.264542	0.402712	0.387281	0.166776	2.12183	1.79493	0.845934	0.305328	0.158807	0.520121	6.94935	11.3026
Adgrg6	Adgrg6	adhesion G protein-coupled receptor G6	3.42379	2.67646	3.4229	4.32735	3.85205	1.15667	0.880699	0.863349	0.719248	5.06439	3.4751	7.164	4.12421	3.9978	5.18933	5.20038	0.861691	1.025	0.451774	0.483518	4.88789	3.54051	0.724344	0.705496	0.904992	1.28277	6.9283	3.9122
Adgrl1	Adgrl1	adhesion G protein-coupled receptor L1	5.52914	12.3793	11.7446	11.6284	3.04878	13.8516	14.7959	9.00087	9.80389	6.53718	7.58828	6.84812	10.365	4.67789	3.73162	6.6639	14.3796	15.8047	8.07184	11.4098	6.63029	8.86605	1.3372	12.4165	11.8631	0.955427	0.53399	0.747366
Adgrl2	Adgrl2	adhesion G protein-coupled receptor L2	6.45529	7.13399	8.50386	7.84026	5.5673	6.6424	6.11979	7.46911	6.03549	7.28233	6.97176	9.66548	9.7047	6.44611	7.30392	8.76534	6.0303	6.14838	5.03204	6.71767	8.01995	7.10014	0.88531	5.9821	6.5667	1.09773	1.34066	1.08123
Adgrl4	Adgrl4	adhesion G protein-coupled receptor L4	13.7747	12.2735	10.8381	12.9186	12.2163	8.3696	9.35213	4.33786	3.18339	12.5737	13.2348	18.2312	12.0867	13.9242	15.3692	16.3846	6.74624	9.86015	3.74781	2.95109	14.5435	12.4042	0.852905	5.82632	6.31074	1.08314	2.49617	1.96557
Adgrv1	Adgrv1	adhesion G protein-coupled receptor V1	20.469	29.7108	32.1594	30.4947	16.081	40.4032	48.4877	60.6245	45.922	23.9514	27.1031	17.0595	29.8591	21.0258	17.8368	22.7942	28.0286	40.4869	40.8954	51.6145	22.8043	25.783	1.13062	40.2563	48.8593	1.21371	0.566476	0.527698
Adh5	Adh5	alcohol dehydrogenase 5 (class III), chi polypeptide	60.0179	63.222	67.7419	66.0877	51.5433	59.7397	61.4465	58.7116	58.6191	66.2107	64.6347	77.8641	70.7774	74.0778	71.0201	78.1412	58.4189	62.1816	53.322	59.0089	71.818	61.7226	0.85943	58.2328	59.6292	1.02398	1.23329	1.03511
Adh6	Adh6	alcohol dehydrogenase 6 (class V)	56.6153	114.894	97.8997	137.505	7.78094	108.391	119.387	36.0323	38.7692	100.61	71.1753	22.4583	89.3802	62.8661	28.112	25.3376	117.086	158.406	33.8655	35.3328	57.1343	82.9391	1.45165	86.1727	75.6447	0.877828	0.663021	1.09643
Adhfe1	Adhfe1	alcohol dehydrogenase, iron containing, 1	50.4644	81.6727	72.1051	75.1179	11.5508	107.156	114.833	101.736	105.473	41.4897	51.9891	14.3297	73.7948	38.4905	16.0367	21.9208	97.7749	109.889	95.2987	109.305	36.8645	58.1822	1.57827	103.067	107.299	1.04106	0.357675	0.542241
Adi1	Adi1	acireductone dioxygenase 1	54.017	69.6568	66.3911	63.005	32.7259	86.4558	90.4335	77.3505	73.0631	44.0768	57.0893	34.9493	60.5635	45.6216	36.3899	39.9851	74.2756	84.0882	83.5586	70.4777	45.5251	57.1591	1.25555	78.1001	81.8257	1.0477	0.582907	0.698547
Adig	Adig	adipogenin	5.4247	2.02074	0.941108	35.9843	8.14836	2.19306	2.27092	14.1277	6.54286	11.3082	3.9125	4.3559	1.98766	6.5124	4.34432	4.07946	0.687505	2.9565	17.8377	14.3033	5.21435	10.5038	2.01441	8.94624	6.28365	0.702378	0.582853	1.67162
Adipoq	Adipoq	adiponectin, C1Q and collagen domain containing	23.2863	19.4415	20.9196	60.309	29.369	15.7151	18.6407	37.2712	26.7863	22.2564	21.6742	12.9659	16.6011	24.442	20.5242	25.763	15.8714	16.5999	38.2908	33.7339	20.6038	30.6651	1.48832	26.124	24.6034	0.941791	0.788694	1.24638
Adipor1	Adipor1	adiponectin receptor 1	123.785	138.558	141.086	142.825	95.2812	149.548	146.471	134.1	132.933	131.776	127.279	135.724	154.013	117.983	115.835	136.84	132.081	136.67	126.567	128.587	131.35	128.307	0.976834	130.976	140.763	1.07472	1.00285	0.911511
Adipor2	Adipor2	adiponectin receptor 2	4.19213	15.0636	15.9133	17.7628	3.55006	14.2611	12.9166	5.96988	6.05823	10.5738	10.2451	16.6252	19.2292	3.66551	4.5766	9.32362	14.0796	14.0805	8.97223	7.76074	10.6056	11.2964	1.06514	11.2233	9.80146	0.873317	0.944964	1.15252
Adk	Adk	adenosine kinase	74.6086	92.6647	88.2933	84.0299	42.7984	110.855	106.223	112.497	110.108	69.7579	70.8107	65.6507	87.7987	68.7582	57.7306	62.4654	104.253	99.163	105.921	121.066	68.996	76.479	1.10846	107.601	109.92	1.02156	0.641223	0.695767
Adm	Adm	adrenomedullin	8.57166	5.76772	5.33286	6.18889	6.08259	6.08755	5.90207	2.91901	2.57315	5.07804	7.56853	9.04595	6.11657	7.39698	5.7729	9.82157	5.68493	6.93734	2.18884	2.14302	7.25722	6.38875	0.880329	4.23853	4.37045	1.03112	1.7122	1.46181
Adm2	Adm2	adrenomedullin 2	57.5299	66.1333	70.5245	70.9218	51.1449	70.3929	67.7066	75.7729	73.5723	56.5617	54.1679	23.2569	63.7818	61.3137	38.2495	42.6636	62.4681	77.0648	69.896	80.7433	48.5707	63.2509	1.30224	72.5431	71.8612	0.9906	0.669543	0.880181
Adnp	Adnp	activity-dependent neuroprotector homeobox	15.0794	16.8912	17.0615	17.5599	18.2175	15.2263	16.6551	12.3132	11.8447	17.0619	16.0729	23.5243	19.6049	15.1866	17.4763	21.2449	16.3904	15.8325	12.3397	13.5778	18.596	16.9619	0.912126	14.5351	14.0098	0.963861	1.27938	1.21071
Adnp2	Adnp2	ADNP homeobox 2	2.35282	3.42856	3.48973	3.61874	2.45284	3.24824	3.89721	2.79096	3.24177	3.67914	3.02236	4.44208	4.9762	2.84201	3.02811	4.01491	2.82363	3.3961	2.18745	3.63038	3.71497	3.06854	0.825992	3.00939	3.29454	1.09476	1.23446	0.9314
Adora1	Adora1	adenosine A1 receptor	2.76027	2.54079	4.48403	5.15117	3.65823	1.68394	1.24695	1.9609	2.51403	4.01843	3.2551	6.69188	4.46672	3.05894	4.17873	5.7973	1.4491	0.775928	1.9119	2.94515	4.4953	3.7189	0.827286	1.77052	1.85145	1.04571	2.53897	2.00864
Adora2a	Adora2a	adenosine A2a receptor	5.96969	2.4803	4.99785	4.19558	4.77298	2.30079	3.54679	3.80674	2.18475	6.5115	4.5942	10.8316	5.76498	6.53309	6.13883	7.95434	2.61434	3.39679	2.69747	2.52774	6.90408	4.48328	0.649366	2.80908	2.95977	1.05364	2.45777	1.51474
Adora2b	Adora2b	adenosine A2B receptor	3.31389	1.40027	1.31593	1.35188	3.81602	0.678418	0.548507	0.37901	0.723317	2.91433	1.65984	4.52644	1.48894	2.95541	3.71361	3.57553	0.6807	0.712131	0.558925	0.571155	2.9763	2.2396	0.752479	0.630728	0.582313	0.923239	4.71883	3.84604
Adora3/ENSRNOG00000015788	Adora3	adenosine A3 receptor	0.718773	0.491766	0.404344	0.430265	1.5395	0.0893451	0.0802468	0.133084	0.0357218	0.817912	1.00769	2.80603	1.25997	1.69145	1.58937	1.60372	0.157748	0.116826	0.210321	0	1.53945	0.71693	0.465706	0.121224	0.0845994	0.697878	12.6992	8.47442
Adpgk	Adpgk	ADP-dependent glucokinase	10.337	10.0743	10.0025	10.2899	8.89347	8.2251	9.45774	6.82829	6.82338	10.1041	10.8262	15.4376	9.89288	9.29264	11.3571	11.9828	8.26008	9.26375	7.33745	7.68087	11.2705	9.91943	0.880126	8.13554	7.83363	0.96289	1.38534	1.26626
Adprh	Adprh	ADP-ribosylarginine hydrolase	22.3627	17.6619	20.1616	19.6026	26.6789	15.7105	15.2593	15.304	11.5532	23.9699	24.9613	37.6328	22.9704	25.9355	30.7869	33.4525	13.3993	15.7011	14.8374	15.4013	28.5299	21.2936	0.74636	14.8347	14.4567	0.974519	1.92318	1.47292
Adprhl2	Adprhl2	ADP-ribosylhydrolase like 2	29.4225	29.7029	31.5353	30.4453	37.5812	25.5477	28.0408	26.1378	23.9774	35.1131	30.5682	39.7917	31.028	34.041	39.5652	38.7564	23.8048	30.4624	24.6249	25.1393	35.5519	31.7374	0.892706	26.0079	25.9259	0.99685	1.36697	1.22416
Adprm	Adprm	ADP-ribose/CDP-alcohol diphosphatase, manganese-dependent	15.5733	11.4105	13.0843	14.8437	22.8653	10.2168	10.9883	9.08755	7.3216	16.6763	13.9272	22.5433	15.9741	23.4899	20.2774	20.046	7.98656	10.3987	6.69727	8.24644	18.9906	15.5554	0.819112	8.33223	9.40355	1.12857	2.27917	1.65421
Adra1a	Adra1a	adrenoceptor alpha 1A	0.131453	0.957381	0.331089	0.914336	0.30455	0.77231	0.806507	0.382196	0.629947	0.609545	0.562533	0.276232	0.764833	0.104635	0.128134	0.438693	1.34681	1.36632	0.448501	0.535893	0.412086	0.527762	1.28071	0.924381	0.64774	0.700728	0.445797	0.814774
Adra1b	Adra1b	adrenoceptor alpha 1B	3.33653	5.32387	5.58148	6.73071	2.30019	4.23779	7.68792	3.49285	2.94667	5.24328	3.98557	2.93408	5.45139	4.0144	2.36066	3.94686	4.69762	5.24703	2.91946	3.83262	3.99089	4.65456	1.1663	4.17418	4.59131	1.09993	0.956089	1.01378
Adra1d	Adra1d	adrenoceptor alpha 1D	31.6936	16.5024	22.6206	15.6415	36.0225	1.37123	1.23977	0.591647	1.12389	23.8207	24.9313	48.0841	21.8816	35.105	56.3385	45.8627	0.777	1.14832	1.42767	1.5972	36.5748	24.4961	0.669753	1.23755	1.08163	0.874012	29.5543	22.6473
Adra2a	Adra2a	adrenoceptor alpha 2A	3.63715	3.00726	4.68956	3.37214	3.85255	1.84627	2.73538	3.49389	1.28818	4.59027	3.6259	7.83054	4.73176	4.57946	3.88158	5.94605	1.46632	2.15558	2.54269	1.6866	5.02651	3.71173	0.738431	1.9628	2.34093	1.19265	2.56089	1.58558
Adra2b	Adra2b	adrenoceptor alpha 2B	16.8603	20.8788	20.3432	13.201	12.9801	21.9916	23.0656	22.7281	20.7404	13.3238	14.6177	16.791	18.3847	15.9446	13.7713	16.4866	21.9706	21.1602	21.4285	21.4679	15.6171	16.8527	1.07912	21.5068	22.1314	1.02904	0.726147	0.761482
Adrb1	Adrb1	adrenoceptor beta 1	1.95476	3.13523	1.97555	1.76253	0.292288	2.15334	2.52526	0.613125	1.87564	2.40392	1.66997	1.32674	1.78235	0.790566	0.842923	2.06826	2.92251	1.87162	2.7436	1.28286	1.55496	1.82407	1.17307	2.20515	1.79184	0.812572	0.705152	1.01799
Adrb2	Adrb2	adrenoceptor beta 2	1.45176	0.940883	1.05676	1.83913	2.73515	0.562013	0.77813	0.989532	0.694464	2.97403	1.68624	4.45236	2.23886	2.59622	3.73796	3.98845	0.877002	1.05417	0.372988	0.713456	3.0963	1.60474	0.518275	0.754405	0.756035	1.00216	4.1043	2.12257
Adrb3	Adrb3	adrenoceptor beta 3	0.0371592	0	0.0836097	3.86407	0	0	0	0.501565	0.0380528	0.301651	0	0	0	0	0	0.0582862	0	0	1.98236	0.815433	0.0514196	0.796967	15.4993	0.699449	0.134904	0.192872	0.0735145	5.90764
Adrm1	Adrm1	adhesion regulating molecule 1	114.278	108.811	110.006	111.846	101.004	103.156	105.659	108.504	101.345	108.019	112.298	112.026	108.294	120.234	115.014	113.567	91.1203	115.083	104.397	118.114	112.779	109.189	0.968169	107.179	104.666	0.976557	1.05225	1.04321
Adsl	Adsl	adenylosuccinate lyase	27.5013	30.4721	30.3178	30.6319	37.582	26.9282	26.5539	27.5073	28.2939	32.1569	30.7206	33.4617	32.0708	27.8016	31.3047	32.2403	26.4916	29.3187	25.5032	27.3825	31.3938	31.301	0.997045	27.174	27.3208	1.0054	1.15529	1.14568
Adss	Adss	adenylosuccinate synthase	44.2864	47.9836	47.6666	50.2651	36.7091	40.696	39.844	28.9309	27.7416	49.5538	48.9706	58.827	49.6488	46.2848	48.2227	54.4539	40.4766	40.2959	30.9405	28.7989	50.8516	45.3822	0.892442	35.128	34.3031	0.976518	1.44761	1.32297
Adssl1	Adssl1	adenylosuccinate synthase like 1	2.16193	1.89616	1.92329	2.35368	1.99983	2.5956	3.04925	2.06669	2.72851	3.17921	1.75938	2.99294	2.23469	1.65647	1.97298	2.14171	2.10665	2.85426	1.58585	2.69001	2.27677	2.06698	0.907856	2.30919	2.61001	1.13027	0.985959	0.791942
Adtrp	Adtrp	androgen-dependent TFPI-regulating protein	40.161	54.5232	53.1131	70.5732	4.90829	61.4898	64.9671	46.305	50.0544	50.1151	37.9941	11.1588	52.955	41.6618	15.3067	18.1247	55.8648	59.9708	52.5555	55.0881	32.4737	44.6558	1.37513	55.8698	55.7041	0.997034	0.58124	0.801661
Aebp1	Aebp1	AE binding protein 1	57.9006	47.7577	60.9897	53.3728	87.367	28.5663	37.595	17.4766	15.5824	66.4846	64.0758	145.904	71.0663	65.9033	87.0619	109.168	37.6217	50.2043	12.834	15.4286	87.0949	61.4775	0.705869	29.0222	24.8051	0.854695	3.00098	2.47842
Aebp2	Aebp2	AE binding protein 2	4.11872	10.1091	11.2047	8.99854	4.06924	8.40346	8.18854	5.23515	6.68443	7.1841	7.16991	12.1512	11.8376	3.77103	5.17884	11.3694	7.22002	8.75139	5.74087	8.87966	8.3803	7.70006	0.918829	7.64798	7.1279	0.931997	1.09575	1.08027
Aen	Aen	apoptosis enhancing nuclease	8.76389	9.39837	10.4564	9.36685	10.3319	6.88693	7.62907	6.71084	5.53848	10.1969	10.4423	13.0594	10.084	10.0451	11.1959	12.0042	5.35356	7.85253	5.24128	6.60048	11.004	9.66349	0.878182	6.26196	6.69133	1.06857	1.75727	1.44418
Afap1	Afap1	actin filament associated protein 1	3.87011	3.15402	4.21227	4.36093	3.48336	1.42052	1.96315	0.75305	0.65697	4.6696	3.68585	8.72298	4.78598	4.10968	4.62687	5.73449	1.73762	2.05419	0.809538	1.00675	5.19078	3.81614	0.735176	1.40202	1.19842	0.85478	3.70235	3.1843
Afap1l1	Afap1l1	actin filament associated protein 1-like 1	3.9898	4.54213	5.40786	6.52689	4.61898	3.17336	4.44705	4.63789	3.08584	8.18625	5.33166	8.84814	5.6165	3.9877	5.912	6.84709	3.23992	3.3606	3.58769	4.39802	6.38991	5.01713	0.785165	3.64656	3.83603	1.05196	1.75231	1.3079
Afap1l2	Afap1l2	actin filament associated protein 1-like 2	9.10052	8.36204	8.70107	6.59956	8.8315	4.09778	4.6623	4.93945	4.6587	7.99563	9.87864	19.6674	10.6128	8.50686	10.7273	13.8037	4.09213	4.83792	4.21298	4.17269	11.5989	8.31894	0.717217	4.32893	4.58956	1.06021	2.6794	1.81258
Afdn	Afdn	afadin, adherens junction formation factor	1.47847	5.37176	5.84505	6.3117	1.14506	5.99328	5.3055	3.49046	4.71091	3.15644	3.27937	6.19534	7.15271	1.35241	1.8962	3.40268	5.81279	6.06606	2.73235	6.30588	3.77645	4.03041	1.06725	5.22927	4.87504	0.932259	0.722175	0.826744
Aff1	Aff1	AF4/FMR2 family, member 1	0.577297	2.8916	2.97693	2.44752	0.488315	2.26756	2.58855	1.50088	1.36234	1.38487	1.55758	2.16741	3.19571	0.615123	0.763832	1.25367	2.51158	3.58622	1.79418	2.25493	1.5626	1.87633	1.20077	2.53673	1.92983	0.760756	0.61599	0.972277
Aff4	Aff4	AF4/FMR2 family, member 4	4.90501	5.7663	5.96952	6.18434	5.25382	5.06397	4.93188	3.34365	2.76998	5.85515	5.68976	8.60548	6.8378	5.44073	5.94973	7.34223	5.07336	5.35914	3.52921	3.77181	6.53155	5.6158	0.859795	4.43338	4.02737	0.90842	1.47327	1.39441
Afg3l1	Afg3l1	AFG3(ATPase family gene 3)-like 1 (S. cerevisiae)	16.0199	24.1197	23.0012	20.3605	19.0517	18.2835	18.6757	16.2128	16.0446	21.4282	20.0629	21.6477	22.1273	16.9846	20.207	21.3989	17.9315	20.9449	15.0629	18.1697	20.551	20.5106	0.998037	18.0272	17.3041	0.95989	1.14	1.1853
Afg3l2	Afg3l2	AFG3 like matrix AAA peptidase subunit 2	22.241	27.355	26.6476	25.4618	21.1058	27.4762	28.3553	23.3497	22.2723	21.2871	23.437	22.5962	27.9544	18.796	20.0251	22.2967	21.4904	26.9313	23.0278	23.0311	22.3418	24.5622	1.09939	23.6201	25.3634	1.0738	0.945879	0.968413
Afm	Afm	afamin	18.1332	34.5763	25.964	16.4473	6.05056	68.5775	60.0598	103.096	108.502	27.0336	14.4787	5.70983	30.2791	8.70246	3.95642	9.40385	61.5173	64.7244	89.8009	101.893	14.2234	20.2343	1.4226	79.4839	85.0588	1.07014	0.178947	0.237886
Afmid	Afmid	arylformamidase	38.6484	66.3904	66.6558	61.1171	19.6809	100.432	90.4918	96.5747	109.503	39.021	37.476	24.4391	64.0748	31.9621	22.7876	29.113	86.416	87.4998	86.5552	113.817	35.5534	50.4985	1.42036	93.5719	99.2504	1.06069	0.379958	0.508799
Aftph	Aftph	aftiphilin	12.7996	24.2028	24.8084	23.4048	10.1576	24.3889	22.1759	15.7648	17.5905	17.297	16.7832	23.9587	28.8944	13.291	15.1753	19.5748	22.7636	24.6192	17.1133	18.0472	19.2821	19.0746	0.989243	20.6358	19.98	0.968222	0.934397	0.954685
Aga	Aga	aspartylglucosaminidase	55.3062	50.1163	51.5013	56.3836	45.805	47.9579	49.191	40.5691	34.5521	46.7283	49.5707	71.2427	60.2871	55.5302	60.354	62.4218	48.241	46.4187	32.751	36.0446	58.0193	51.8225	0.893194	40.8638	43.0675	1.05393	1.41982	1.20328
Agap1	Agap1	ArfGAP with GTPase domain, ankyrin repeat and PH domain 1	6.53432	11.3551	12.9394	10.6452	5.2836	12.5124	14.4889	13.208	15.0388	9.10969	10.4986	9.93041	12.2927	7.20737	6.64859	8.44976	12.69	14.1927	11.8628	16.1733	9.16245	9.35154	1.02064	13.7297	13.812	1.006	0.667345	0.677057
Agap2	Agap2	ArfGAP with GTPase domain, ankyrin repeat and PH domain 2	1.17556	1.42851	1.07625	1.34175	1.68166	0.353252	0.473687	0.336488	0.315464	2.93692	1.14687	3.99698	1.74377	1.62693	2.25372	2.56753	0.351534	0.765189	0.157049	0.232129	2.32467	1.34074	0.576745	0.376475	0.369723	0.982064	6.17484	3.62635
Agap3	Agap3	ArfGAP with GTPase domain, ankyrin repeat and PH domain 3	19.0618	19.0487	20.3287	21.1403	26.2267	15.8303	15.8956	14.8524	15.7114	25.4568	19.5857	32.0312	21.0694	20.7741	24.32	28.4933	15.7502	18.1275	13.7534	17.0642	24.5329	21.1612	0.862564	16.1738	15.5724	0.962817	1.51683	1.35889
Agbl2	Agbl2	ATP/GTP binding protein-like 2	0.547023	0.736848	0.995506	0.844204	0.883584	0.531079	0.348875	0.234069	0.230387	1.62496	0.552528	1.23288	1.2527	0.921774	0.818244	1.49763	0.303813	0.462857	0.540048	0.3717	1.12867	0.801433	0.710065	0.419605	0.336102	0.800998	2.68985	2.38449
Agbl3	Agbl3	ATP/GTP binding protein-like 3	1.64557	2.45148	2.65581	1.45493	2.71948	2.14191	2.00854	1.78698	1.93994	1.61872	1.47248	1.61929	2.38863	2.14997	1.79147	1.98859	1.72551	1.82742	1.54086	2.49882	1.86131	2.18546	1.17415	1.89815	1.96934	1.03751	0.980589	1.10974
Agbl4/ENSRNOG00000033097	Agbl4	ATP/GTP binding protein-like 4	1.01259	1.71747	0.982623	0.921239	1.18798	2.1261	1.08677	2.05113	2.06904	1.48075	0.891086	1.47163	2.7643	0.983201	0.649492	2.16843	1.41403	1.91265	1.37315	1.94211	1.48698	1.16438	0.783049	1.66049	1.83326	1.10405	0.895511	0.635143
Agbl5	Agbl5	ATP/GTP binding protein-like 5	3.98832	6.39043	6.44022	5.70395	4.27004	4.90119	5.55951	4.6726	4.99738	4.77157	5.0082	6.23543	5.89899	4.46623	4.87875	5.90621	4.73766	5.79945	4.20157	6.22697	5.30934	5.35859	1.00928	5.24141	5.03267	0.960174	1.01296	1.06476
Ager	Ager	advanced glycosylation end product-specific receptor	9.21812	4.02941	7.01211	27.7314	29.6084	7.56591	4.41985	6.39523	10.663	154.186	7.97575	9.66978	7.85986	11.7168	13.6311	10.1744	4.40704	7.51442	3.48201	10.5398	30.7448	15.5199	0.504798	6.48583	7.26101	1.11952	4.7403	2.13743
Agfg1	Agfg1	ArfGAP with FG repeats 1	7.5396	10.8306	12.5345	13.5775	4.35091	8.71957	6.84068	7.15236	5.65731	9.88431	9.63899	19.5624	14.5803	6.68548	10.5693	14.2994	6.61524	8.40124	5.71458	8.05106	12.1743	9.76663	0.802232	7.19553	7.09248	0.985678	1.69193	1.37704
Agfg2	Agfg2	ArfGAP with FG repeats 2	20.3698	22.4362	29.0821	23.3168	19.6795	19.0403	24.9178	20.657	18.457	26.9047	26.591	23.4283	22.1354	18.8401	19.7065	22.5326	18.3601	24.2228	21.6629	24.4448	22.8769	22.9769	1.00437	22.1726	20.7681	0.936652	1.03176	1.10636
Aggf1	Aggf1	angiogenic factor with G patch and FHA domains 1	6.50465	9.87652	13.581	10.8721	4.38592	9.13363	7.45399	7.27662	6.41784	8.62328	8.53349	15.6805	14.2195	6.04637	8.12593	11.7816	8.28082	7.80324	5.93522	6.4514	10.4301	9.04404	0.86711	7.11767	7.57052	1.06362	1.46538	1.19464
Agk	Agk	acylglycerol kinase	3.4623	8.12022	9.15526	6.81393	3.03908	4.77929	4.82112	3.41106	3.6446	5.53675	6.89697	8.61075	8.18398	4.12731	4.31792	6.5321	5.07607	5.3168	3.46002	4.06778	6.31511	6.11816	0.968812	4.48017	4.16402	0.929433	1.40957	1.46929
Agl	Agl	amylo-alpha-1, 6-glucosidase, 4-alpha-glucanotransferase	2.35926	2.88937	3.58666	3.29337	2.68214	3.18877	3.35827	2.61628	2.4746	2.7737	2.65225	3.1626	3.71287	2.38551	2.29248	3.18963	3.12391	3.69219	2.50385	2.41814	2.88129	2.96216	1.02807	2.93452	2.90948	0.991466	0.981862	1.01811
Agmat	Agmat	agmatinase	59.2171	85.3356	88.2736	52.5039	22.8376	102.984	104.454	162.28	179.566	48.5934	45.0706	18.9047	67.003	39.1243	21.4822	31.649	99.5946	104.272	149.934	173.263	38.8325	61.6336	1.58717	131.766	137.321	1.04216	0.294709	0.448829
Ago1	Ago1	argonaute RISC component 1	0.272959	1.21156	1.33315	1.16967	0.238835	1.38436	1.42442	0.862472	1.63945	1.06655	0.77537	1.30223	1.82588	0.491029	0.324122	0.687389	1.71308	1.39459	0.371089	1.21695	0.924653	0.845234	0.914109	1.17393	1.32767	1.13097	0.787658	0.636628
Ago2	Ago2	argonaute RISC catalytic component 2	1.10115	1.20074	1.56834	1.03041	0.600044	0.69493	0.593272	0.402932	0.801223	1.16128	0.936134	1.01512	0.92714	0.932476	0.761764	0.752949	0.436501	0.808791	0.866959	0.426241	0.926695	1.10014	1.18716	0.634623	0.623089	0.981826	1.46023	1.76562
Agpat1	Agpat1	1-acylglycerol-3-phosphate O-acyltransferase 1	110.813	141.872	134.485	123.012	82.8186	151.828	159.979	119.508	122.285	100.399	120.793	89.1706	121.655	97.3788	87.6527	93.1849	144.854	163.67	129.704	138.768	101.462	118.6	1.16891	144.249	138.4	0.959453	0.703381	0.856937
Agpat2	Agpat2	1-acylglycerol-3-phosphate O-acyltransferase 2	29.5774	29.5774	35.811	43.4121	25.6802	21.5038	26.147	20.8841	20.6588	36.1086	33.4491	30.4752	31.3621	27.6732	29.9515	33.1507	18.2399	23.9378	20.7859	18.5563	31.7386	32.8116	1.03381	20.38	22.2984	1.09413	1.55734	1.47148
Agpat3	Agpat3	1-acylglycerol-3-phosphate O-acyltransferase 3	27.7076	49.5331	42.9251	43.9566	21.544	49.1186	44.0949	45.4063	48.5077	28.4577	40.7615	28.7243	43.0845	29.2135	20.7338	28.5811	48.3756	47.6531	44.9535	41.9321	31.3652	37.1333	1.1839	45.7286	46.7819	1.02303	0.685899	0.793753
Agpat4	Agpat4	1-acylglycerol-3-phosphate O-acyltransferase 4	19.5325	13.3217	19.0367	15.2454	25.0583	11.5828	10.8524	10.3038	11.4066	18.0567	16.5405	27.0696	15.2891	22.4983	25.1783	25.505	9.71499	11.5678	6.95197	11.2554	21.4482	18.4389	0.859696	9.87255	11.0364	1.11789	2.17251	1.67074
Agpat5	Agpat5	1-acylglycerol-3-phosphate O-acyltransferase 5	8.28523	6.78507	7.33442	8.01378	6.41904	6.0291	6.60087	4.9893	4.1725	5.79699	8.55247	12.2778	8.84987	7.36087	8.22775	10.4525	6.1947	7.20617	5.12506	4.6969	8.78832	7.36751	0.838329	5.80571	5.44794	0.938377	1.51374	1.35235
Agps	Agps	alkylglycerone phosphate synthase	0.858002	1.16594	1.66979	1.76887	0.761681	0.941488	0.609068	0.395078	0.903417	1.31851	1.55792	2.76055	2.10349	0.664441	1.06403	1.47103	1.11434	0.922233	1.00672	0.685364	1.56285	1.24486	0.796528	0.932164	0.712263	0.764096	1.67659	1.74775
Agrn	Agrn	agrin	23.9515	25.2071	31.1237	42.3788	43.1627	14.7957	15.4296	16.1264	17.7548	46.3709	28.2487	37.1319	35.9598	29.7184	36.1245	40.1783	13.6238	15.6749	11.1721	19.8265	36.2475	33.1648	0.914953	15.0743	16.0266	1.06317	2.40459	2.06935
Agrp	Agrp	agouti related neuropeptide	0.700448	0.302017	0.847986	1.22588	1.04318	0.487411	0.520837	0.641926	0.23388	1.72142	0.492637	0.543552	0.157078	1.3268	0.337688	0.490478	0.773302	1.16011	1.45527	0.356113	0.724236	0.8239	1.13761	0.9362	0.471014	0.503112	0.773591	1.74921
Agt	Agt	angiotensinogen	14.3006	23.8175	20.8959	15.1912	4.42856	36.7594	29.3552	58.3996	59.7142	28.6986	11.5459	0.927902	20.9297	5.96451	1.44397	4.06637	33.4416	27.1085	61.4359	60.8767	10.511	15.7268	1.49622	45.7157	46.0571	1.00747	0.229921	0.341462
Agtpbp1	Agtpbp1	ATP/GTP binding protein 1	5.82214	7.25511	6.91628	8.30854	4.99718	8.4568	8.58663	6.23486	7.26406	4.608	6.04364	6.04946	8.33973	4.82231	4.55522	5.60496	9.21454	9.56042	5.83927	6.59664	5.71762	6.65985	1.16479	7.80272	7.63559	0.978581	0.732773	0.872212
Agtr1a	Agtr1a	angiotensin II receptor, type 1a	9.72392	13.616	15.4343	15.6869	6.38096	12.7944	18.435	9.42448	5.81383	10.9932	12.3623	19.6099	15.847	9.37136	8.73149	14.7266	14.9264	14.0758	7.28342	6.88688	13.0917	12.1684	0.929476	10.7931	11.6169	1.07633	1.21297	1.04747
Agtr1b	Agtr1b	angiotensin II receptor, type 1b	0.713051	1.23058	1.0315	1.0123	0.437834	0.850652	1.72697	1.29809	0.850263	0.499276	0.627262	0.501707	0.75385	0.836858	0.581979	1.25416	0.728733	0.527267	1.48482	0.955148	0.722156	0.885053	1.22557	0.923992	1.18149	1.27868	0.781561	0.749097
Agtrap	Agtrap	angiotensin II receptor-associated protein	69.8757	74.6746	74.5178	67.6617	59.4438	68.8953	64.0114	49.2844	50.4479	61.1214	63.087	93.4443	78.6319	72.8853	77.6158	87.2856	63.7581	65.8622	51.4294	56.1776	76.2959	69.2347	0.90745	59.3068	58.1598	0.980658	1.28646	1.19042
Agxt2	Agxt2	alanine-glyoxylate aminotransferase 2	399.961	544.952	563.819	471.533	194.36	627.52	585.687	540.632	524.871	339.016	362.638	277.208	545.88	374.22	239.165	308.487	591.379	609.627	464.759	545.885	349.516	434.925	1.24436	552.912	569.678	1.03032	0.632137	0.763458
Ahctf1	Ahctf1	AT hook containing transcription factor 1	3.57515	4.26925	5.09885	4.82465	3.79511	4.35563	4.00181	3.44124	3.593	4.23643	4.19732	6.17847	5.47928	3.76924	4.47186	4.84268	4.19009	4.22538	3.08942	3.62469	4.73933	4.3126	0.909961	3.7824	3.84792	1.01732	1.253	1.12076
Ahcy	Ahcy	adenosylhomocysteinase	74.597	98.2964	89.2375	82.5908	50.4052	157.043	157.045	171.376	175.111	100.081	81.8519	67.9172	93.8055	62.1401	60.4116	71.3186	142.408	164.377	152.418	180.011	76.7895	79.0254	1.02912	159.804	165.144	1.03342	0.480524	0.478525
Ahcyl1	Ahcyl1	adenosylhomocysteinase-like 1	44.3323	53.5672	54.0985	55.5823	39.4881	51.8678	50.868	31.7792	32.1433	47.6361	48.6626	55.7529	62.3892	40.9003	44.444	52.3725	50.6371	51.734	32.466	34.2074	50.3082	49.4137	0.982218	42.2611	41.6646	0.985884	1.19041	1.18599
Ahcyl2	Ahcyl2	adenosylhomocysteinase-like 2	24.4028	38.9895	43.9627	41.5441	10.4455	40.4365	36.3804	18.6067	22.6183	21.7211	25.9278	28.4871	43.3715	25.0288	18.8839	24.316	43.1769	45.4596	26.0645	24.0627	26.8194	31.8689	1.18828	34.6909	29.5105	0.850669	0.773097	1.07992
Ahdc1	Ahdc1	AT hook, DNA binding motif, containing 1	4.91129	6.69846	7.32917	6.32998	3.51647	5.60354	6.5539	5.87387	6.09484	5.5233	5.30124	9.71459	7.98168	4.92238	5.87902	8.13289	5.37149	5.94343	5.58925	6.87471	6.7793	5.75707	0.849214	5.94472	6.03154	1.0146	1.14039	0.954495
Ahi1	Ahi1	Abelson helper integration site 1	0.681046	2.23668	2.46706	1.76471	0.627985	2.39598	1.92028	1.23563	1.35798	1.07068	1.79007	2.00548	2.95863	0.534459	1.35264	1.60188	2.57357	2.23134	1.24796	1.84178	1.61626	1.5555	0.962404	1.97366	1.72747	0.875263	0.818917	0.900448
Ahnak	Ahnak	AHNAK nucleoprotein	17.3326	13.7599	19.1359	23.8458	31.5377	7.32989	10.0872	8.14562	6.87843	29.3623	22.0616	27.3083	20.8917	22.015	26.9105	24.4277	7.04707	8.71778	8.78042	8.33725	24.711	21.1224	0.854775	8.22063	8.11029	0.986577	3.00598	2.60439
Ahr	Ahr	aryl hydrocarbon receptor	3.73898	4.98646	4.35606	7.81313	7.15285	4.76538	3.97872	2.77863	3.01315	12.2986	4.85251	8.07695	4.73687	6.39808	6.27276	6.70661	4.1468	3.00441	2.38171	2.79129	7.04891	5.6095	0.795797	3.08105	3.63397	1.17946	2.28782	1.54363
Ahsa1	Ahsa1	activator of Hsp90 ATPase activity 1	103.945	84.2077	111.697	101.443	85.9573	80.4803	88.2697	95.4283	110.468	96.9498	110.141	121.204	108.768	108.624	114.201	106.58	88.0801	105.085	88.7097	107.997	109.496	97.4501	0.889991	97.468	93.6615	0.960947	1.1234	1.04045
Ahsa2	Ahsa2	activator of HSP90 ATPase homolog 2	29.2018	28.9992	28.5105	20.1531	40.9736	23.8662	28.5519	25.0023	24.7285	30.0452	27.5551	39.0006	33.3696	37.6589	38.2189	35.9034	22.0616	26.4284	27.9724	29.8282	34.536	29.5676	0.85614	26.5726	25.5372	0.961034	1.29968	1.15782
Ahsp	Ahsp	alpha hemoglobin stabilizing protein	1.54139	0.49447	1.1552	0.238714	0.891562	0.119671	0.892696	1.96811	0.574298	4.13543	1.05756	1.37672	0.96701	1.26902	0.876922	2.02651	1.59687	2.10206	1.27163	1.46367	1.67274	0.864267	0.516678	1.60856	0.888694	0.55248	1.0399	0.972514
Aida	Aida	axin interactor, dorsalization associated	17.3748	13.7105	13.4448	16.2095	21.5505	7.62197	7.75457	6.69329	5.82119	19.2321	17.5236	30.7052	17.0596	19.1553	25.1459	25.8112	6.43336	7.81944	6.34663	6.23186	22.0904	16.458	0.745031	6.70782	6.97276	1.0395	3.29323	2.36033
Aif1	Aif1	allograft inflammatory factor 1	158.547	70.441	67.5264	87.3109	238.204	28.5469	33.824	40.7112	24.6119	178.214	179.905	378.305	172.919	284.582	372.707	317.61	51.5551	64.1576	32.0716	16.847	269.177	124.406	0.46217	41.1578	31.9235	0.775637	6.54013	3.897
Aif1l	Aif1l	allograft inflammatory factor 1-like	106.316	167.788	153.448	151.677	52.4159	192.065	224.544	128.264	126.387	74.8721	130.414	47.3823	142.107	84.0263	55.1527	71.2752	186.832	208.104	136.071	117.697	86.4614	126.329	1.4611	162.176	167.815	1.03477	0.533132	0.752786
Aifm1	Aifm1	apoptosis inducing factor, mitochondria associated 1	46.3872	74.367	64.8203	66.6592	26.1028	75.6477	78.4544	70.4262	68.9453	46.8345	53.9974	39.1458	65.2631	38.518	33.6348	42.8318	71.6311	77.8312	66.3159	72.3917	45.7465	55.6673	1.21687	72.0425	73.3684	1.01841	0.634993	0.758737
Aifm2	Aifm2	apoptosis inducing factor, mitochondria associated 2	4.50082	6.37215	7.28778	8.96856	4.2959	3.78215	4.30159	3.37507	2.56887	6.85586	6.67336	8.66338	7.12949	5.24079	6.44748	7.65244	3.89445	5.06824	3.43189	2.94983	6.95183	6.28504	0.904085	3.8361	3.50692	0.914188	1.81221	1.79218
Aifm3	Aifm3	apoptosis inducing factor, mitochondria associated 3	1.97984	2.47927	2.50026	3.57372	1.38027	4.93221	4.78626	5.05922	6.60992	1.90114	1.51802	1.65488	3.06773	1.53835	1.50884	1.97284	5.31486	5.3118	5.21588	6.9451	1.88026	2.38267	1.26721	5.69691	5.3469	0.938562	0.330049	0.445617
Aig1	Aig1	androgen-induced 1	15.9183	11.9162	10.8308	12.2756	21.5537	5.30232	4.03699	6.47416	3.96738	14.6418	15.0169	25.4021	14.1167	16.5309	26.2309	26.246	4.62782	5.34325	6.79574	5.68616	19.7408	14.4989	0.734466	5.61324	4.94521	0.88099	3.51682	2.93191
Aim1	Aim1	absent in melanoma 1	0.346786	3.1319	2.42137	3.9083	0.445795	2.6467	2.29205	1.3669	1.90473	1.6408	1.61921	2.44384	4.03048	0.390033	0.623198	1.70447	1.89315	2.26744	1.08453	1.51016	1.77886	2.05083	1.15289	1.68882	2.0526	1.2154	1.05332	0.99914
Aim1l	Aim1l	absent in melanoma 1-like	0	0	8e-09	0	0	0	0	0	0	0	0	0	0	0	0	4.04e-05	0	0	0	9.37e-11	5.77143e-06	1.6e-09	0.000277228	2.3425e-11	0	0	246379	#DIV/0!
Aim2	Aim2	absent in melanoma 2	1.98326	1.29674	2.12969	2.29533	1.24616	0.575797	0.393777	0.721771	0.552864	4.02261	2.23078	5.88144	2.68232	2.62218	3.29494	3.74715	0.854706	0.948452	0.221988	0.826517	3.49735	1.79024	0.511884	0.712916	0.561052	0.786983	4.9057	3.19085
Aimp1	Aimp1	aminoacyl tRNA synthetase complex-interacting multifunctional protein 1	45.6843	37.2536	37.2247	33.9916	35.9691	31.6301	31.3392	34.4262	32.9839	44.3405	39.7064	46.6246	43.41	48.992	50.0039	47.7271	30.676	37.1487	30.5879	29.6647	45.8292	38.0247	0.829704	32.0193	32.5948	1.01797	1.4313	1.16659
Aimp2	Aimp2	aminoacyl tRNA synthetase complex-interacting multifunctional protein 2	43.3988	45.6251	42.1807	38.6467	42.0238	41.9904	40.1648	49.4994	48.4551	43.0604	45.5191	43.82	42.7673	43.8981	43.5415	42.5729	40.3933	42.1199	40.6311	56.9959	43.597	42.375	0.97197	45.035	45.0274	0.99983	0.968069	0.941094
Aip	Aip	aryl-hydrocarbon receptor-interacting protein	54.9865	51.8707	50.3841	55.329	53.7809	46.8164	51.1411	55.7772	57.757	51.7562	55.3583	70.6863	56.9517	62.1974	63.1549	66.9991	50.4893	57.4968	58.7073	52.8168	61.0148	53.2702	0.87307	54.8776	52.8729	0.96347	1.11184	1.00751
Ajuba	Ajuba	ajuba LIM protein	16.7881	14.3652	17.7109	20.8493	19.3541	12.286	15.8051	14.6144	14.0454	21.3125	20.6582	20.2506	19.6515	17.5981	18.9486	19.7423	11.3564	16.9266	12.7496	17.0444	19.7374	17.8135	0.902527	14.5192	14.1877	0.977168	1.3594	1.25556
Ak2	Ak2	adenylate kinase 2	85.4983	108.643	101.96	104.079	51.0449	119.952	117.722	91.8267	92.864	79.3781	98.2437	69.6762	98.5191	88.5683	69.2186	74.0247	117.036	127.331	80.1616	93.865	82.5184	90.245	1.09364	104.599	105.591	1.00949	0.788906	0.854665
Ak3	Ak3	adenylate kinase 3	140.038	178.015	156.285	165.857	118.108	166.574	183.088	124.317	131.202	143.08	158.356	113.891	167.274	151.087	105.814	123.999	168.764	189.31	123.412	136.701	137.643	151.661	1.10184	154.547	151.295	0.978961	0.890623	1.00241
Ak4	Ak4	adenylate kinase 4	11.2002	45.9164	49.5447	42.849	4.11282	77.0595	56.2553	46.677	53.5544	14.8013	19.501	12.5818	54.4817	7.82886	5.1533	7.84404	71.291	74.3822	56.1863	65.942	17.456	30.7247	1.76012	66.9504	58.3865	0.872087	0.260731	0.526228
Ak6/ENSRNOG00000026813	Ak6	adenylate kinase 6	1.59699	2.37963	3.1279	1.24304	0.967205	2.72375	1.65617	2.63433	4.38635	2.06858	1.76457	2.05656	1.87051	1.56543	2.57969	1.56621	1.93647	1.65032	2.61776	0.900766	1.92451	1.86295	0.968017	1.77633	2.85015	1.60452	1.08342	0.653634
Ak6/ENSRNOG00000039848	Ak6	adenylate kinase 6	39.2425	34.1171	36.3631	35.8216	28.2793	29.7309	35.9497	32.6429	24.3918	44.7793	39.9022	55.5463	35.1059	38.2371	51.5364	52.6604	34.8114	36.8014	31.9729	32.6491	45.3954	34.7647	0.765821	34.0587	30.6788	0.900764	1.33286	1.13318
Ak9	Ak9	adenylate kinase 9	0.29505	0.52297	0.490778	0.333239	0.0403131	0.743399	0.876334	1.09054	1.39694	0.43633	0.185427	0.0197299	0.425977	0.128795	0.062338	0.0973335	0.588628	0.81565	1.07534	0.943141	0.193704	0.33647	1.73703	0.85569	1.0268	1.19997	0.226372	0.327687
Akain1	Akain1	A-kinase anchor inhibitor 1	0.838895	1.86754	0.906132	1.69866	0.148601	1.8769	0.818911	0.76784	1.72846	1.04058	0.907809	2.06132	1.90142	1.68788	0.445083	0.772878	1.40702	1.67869	2.2287	0.898172	1.25957	1.09196	0.866937	1.55314	1.29803	0.83574	0.810978	0.84125
Akap1	Akap1	A-kinase anchoring protein 1	18.4234	28.0758	26.1123	27.4449	12.7344	28.726	27.0705	19.1322	21.4864	18.2261	20.3025	20.9642	27.6268	17.292	15.6486	20.3372	27.3422	27.5239	19.2871	24.2158	20.0568	22.5582	1.12472	24.5923	24.1038	0.980137	0.815572	0.935877
Akap10	Akap10	A-kinase anchoring protein 10	4.46921	5.83959	7.02329	5.65824	4.9017	5.77485	4.5484	2.90582	3.18265	5.06565	5.41458	8.15629	6.36428	4.28356	5.43412	7.26527	4.77569	4.50848	3.48343	3.41043	5.99768	5.5784	0.930094	4.04451	4.10293	1.01445	1.48292	1.35961
Akap11	Akap11	A-kinase anchoring protein 11	3.84437	5.29124	5.62746	6.63585	3.41396	6.32438	5.50501	4.15413	3.5544	4.46483	4.65978	5.28468	7.03671	4.27506	3.77759	4.93159	5.37084	6.08607	4.25227	4.43508	4.9186	4.96258	1.00894	5.03606	4.88448	0.969901	0.976677	1.01599
Akap12	Akap12	A-kinase anchoring protein 12	5.59539	8.24541	10.8944	18.401	6.86105	3.69277	5.80368	2.18296	2.87353	14.476	7.83744	7.39616	7.95642	6.42651	6.59208	7.1313	2.99117	7.16257	2.23034	3.72963	8.25941	9.99944	1.21067	4.02843	3.63824	0.90314	2.05028	2.74843
Akap13	Akap13	A-kinase anchoring protein 13	5.42802	5.70371	6.90572	6.82298	5.72753	4.31682	4.13156	2.81626	3.21749	6.91721	6.19685	10.933	7.24414	6.294	7.11165	8.65081	4.49262	4.56633	3.08973	3.60144	7.6211	6.11759	0.802718	3.93753	3.62053	0.919493	1.9355	1.68969
Akap17a	Akap17a	A-kinase anchoring protein 17A	37.7663	40.445	43.7836	40.7065	55.1517	35.6227	37.2987	35.9404	35.6738	43.2072	38.6194	56.158	40.4201	43.1254	49.254	48.6681	36.4961	45.5568	28.2451	38.3325	45.636	43.5706	0.954742	37.1576	36.1339	0.972448	1.22817	1.20581
Akap17b	Akap17b	A kinase (PRKA) anchor protein 17B	0.856518	1.35934	1.54758	1.07458	0.751831	2.02379	1.60927	1.57559	1.59538	1.12195	0.944733	1.73972	1.5047	0.795266	0.838036	1.12458	2.19332	1.95991	1.09131	1.09986	1.15271	1.11797	0.969862	1.5861	1.701	1.07244	0.726758	0.657242
Akap2	Akap2	A-kinase anchoring protein 2	4.87211	21.2223	18.7299	19.3495	2.70931	18.0215	15.0641	4.76322	7.58277	9.27875	11.6009	13.4053	18.6559	4.56778	5.42354	7.95466	18.9741	23.5117	5.65506	10.2583	10.1267	13.3766	1.32093	14.5998	11.3579	0.77795	0.693618	1.17774
Akap7	Akap7	A-kinase anchoring protein 7	2.10094	5.25606	5.24078	4.81039	0.918202	4.24337	3.81884	1.95918	4.15667	2.77711	3.96646	5.86589	5.26668	2.91824	2.24873	4.65957	3.71876	3.99688	1.23722	2.04719	3.95753	3.66527	0.926153	2.75001	3.54452	1.28891	1.43909	1.03407
Akap8	Akap8	A-kinase anchoring protein 8	11.3217	16.843	17.4898	16.2954	15.1966	12.6104	14.5121	12.9758	13.5389	17.4565	14.2821	23.0744	20.2147	10.5841	14.8089	18.3388	13.8238	14.8227	10.4922	13.9326	16.9656	15.4293	0.909444	13.2678	13.4093	1.01067	1.27871	1.15064
Akap8l	Akap8l	A-kinase anchoring protein 8 like	39.567	44.1419	46.7268	37.6437	75.7523	51.6341	49.7258	60.0194	55.2	48.5266	36.2585	43.8585	45.0856	40.3598	46.0183	44.8359	44.5723	47.489	39.7904	63.9885	43.5633	48.7663	1.11944	48.9601	54.1448	1.1059	0.889772	0.900665
Akap9	Akap9	A-kinase anchoring protein 9	2.73312	3.15979	3.25602	3.62793	2.92848	3.09575	3.28238	2.37934	2.93856	3.24824	2.80796	4.18166	4.54109	2.65695	3.18954	4.02388	3.113	2.84411	2.48079	2.78699	3.52133	3.14107	0.892012	2.80622	2.92401	1.04197	1.25483	1.07423
Akip1	Akip1	A-kinase interacting protein 1	29.451	22.5843	26.8104	23.9982	46.53	17.5623	15.893	16.5153	17.5901	31.9393	28.7408	50.699	25.9752	34.4746	45.483	43.0508	13.394	18.4348	14.4889	17.2309	37.1947	29.8747	0.8032	15.8871	16.8902	1.06314	2.34118	1.76876
Akirin1	Akirin1	akirin 1	17.2304	18.8787	19.7437	23.2301	14.378	17.7744	15.5802	13.5558	11.7548	20.6597	19.2622	26.9103	23.5811	16.9255	19.8711	23.3415	15.736	17.1182	12.8697	13.6804	21.5073	18.6922	0.869108	14.8511	14.6663	0.987558	1.4482	1.2745
Akirin2	Akirin2	akirin 2	44.2957	39.0155	48.6964	45.3078	44.979	38.7821	35.7524	24.9232	30.5289	42.3776	43.6156	63.6819	49.3745	53.1174	51.2192	58.6212	38.9478	38.6425	30.1033	25.6268	51.7153	44.4589	0.859684	33.3301	32.4966	0.974994	1.55161	1.36811
Akna	Akna	AT-hook transcription factor	3.78711	3.44695	3.9665	3.96941	6.06041	2.00616	2.39673	1.66612	1.33927	8.3647	5.03495	13.4087	6.09491	5.16173	7.32416	8.98942	3.07396	2.95226	0.967597	1.13314	7.76836	4.24608	0.546586	2.03174	1.85207	0.911568	3.8235	2.29261
Akr1a1	Akr1a1	aldo-keto reductase family 1 member A1	982.17	1110.81	1088.21	1190.03	603.241	1127.47	1315.25	864.535	885.832	844.117	1014.99	775.092	1035.33	1000.19	753.65	786.122	1151.47	1431.59	817.491	927.029	887.07	994.891	1.12155	1081.9	1048.27	0.968919	0.819921	0.949079
Akr1b1	Akr1b1	aldo-keto reductase family 1 member B	73.8762	82.2311	106.434	266.63	103.925	114.021	51.0942	167.239	85.1515	165.714	85.7049	120.297	128.222	106.038	124.786	115.173	85.6315	42.4105	188.296	135.72	120.848	126.619	1.04776	113.014	104.376	0.923568	1.06931	1.2131
Akr1b7	Akr1b7	aldo-keto reductase family 1, member B7	0.0327833	0	0.0609046	2.0893	0.0416604	0	0.134961	0	0	12.6263	0	0	0.101023	0	0.100144	0	0	0.0259477	0	0	1.83249	0.44493	0.242801	0.00648692	0.0337403	5.20128	282.49	13.1869
Akr1b8	Akr1b8	aldo-keto reductase family 1, member B8	112.34	131.814	152.546	163.475	47.45	74.6297	60.8974	92.3985	60.5247	112.735	166.433	111.813	116.4	139.515	108.509	104.886	64.7319	82.4627	71.754	107.43	122.899	121.525	0.988822	81.5946	72.1125	0.883791	1.50621	1.68521
Akr1c1	Akr1c1	aldo-keto reductase family 1, member C1	127.271	162.186	213.728	212.417	20.447	168.481	156.791	84.5303	68.806	99.8132	131.206	51.2959	202.862	139.205	66.689	76.9914	168.203	196.469	67.1694	60.8011	109.723	147.21	1.34165	123.161	119.652	0.971512	0.890895	1.23031
Akr1c12/361266	Akr1c12	aldo-keto reductase family 1, member C12	9.21585	17.0965	18.3721	12.2196	0	35.6077	30.8825	47.8307	51.0842	5.38557	8.40662	2.30901	18.3973	3.61649	1.85279	4.11746	26.8074	26.2359	39.8755	55.3554	6.29789	11.3808	1.80708	37.0685	41.3513	1.11554	0.169899	0.275223
Akr1c12/ENSRNOG00000033010	Akr1c12	aldo-keto reductase family 1, member C12	2.27927	2.19954	2.69655	2.1783	0.861068	4.21973	6.03256	10.8349	9.67266	3.00344	2.1499	1.28725	2.78539	0.983607	0.849252	1.14525	6.00853	5.47836	10.2518	11.4579	1.74344	2.04295	1.17179	8.29916	7.68996	0.926595	0.210074	0.265664
Akr1c12l1	Akr1c12l1	aldo-keto reductase family 1, member C12-like 1	273.186	445.629	375.936	214.012	41.3551	949.133	838.794	1323.53	1294.95	207.08	220.764	17.0728	409.388	95.4458	18.2018	52.0407	877.777	903.423	1247.6	1430.87	145.713	270.024	1.85312	1114.92	1101.6	0.988056	0.130694	0.245119
Akr1c13	Akr1c13	aldo-keto reductase family 1, member C13	10.2748	11.6817	9.54724	10.3003	3.81511	17.9537	18.7694	16.2061	13.4261	6.73955	8.44138	5.17745	11.4536	6.99378	5.22686	5.38368	18.7363	16.009	13.0481	13.1356	7.05947	9.12381	1.29242	15.2322	16.5889	1.08906	0.463456	0.549996
Akr1c14	Akr1c14	aldo-keto reductase family 1, member C14	8.75927	6.48964	6.37828	11.5229	10.7174	4.44163	5.8121	3.76493	3.81542	33.4902	7.34067	13.9476	8.66161	9.87177	9.44199	11.7629	4.53585	5.60725	4.08276	2.12565	13.5024	8.7735	0.649774	4.08788	4.45852	1.09067	3.30303	1.96781
Akr1c15	Akr1c15	aldo-keto reductase family 1, member C15	5.00185	3.2493	3.92322	8.0261	4.12647	1.63543	2.06817	1.30352	0.65388	12.8829	4.0444	8.06631	4.83746	5.51292	4.15651	4.8299	1.92685	2.29295	2.68639	0.538356	6.33292	4.86539	0.768269	1.86114	1.41525	0.760422	3.40271	3.43783
Akr1c19	Akr1c19	aldo-keto reductase family 1, member C19	28.4505	34.5769	37.0007	30.0005	21.3683	57.06	55.659	62.4105	56.4193	26.5133	28.1629	27.4835	34.5343	25.2154	21.1932	27.9149	49.5083	62.1158	52.0464	70.1413	27.2882	30.2794	1.10961	58.453	57.8872	0.990321	0.466841	0.523076
Akr1c2	Akr1c2	aldo-keto reductase family 1, member C2	14.0522	23.3938	23.526	9.10951	3.02959	32.2751	10.7133	67.2688	50.6139	8.30755	12.9155	1.26806	18.8814	7.41283	4.53182	5.45922	26.367	22.1292	47.1356	43.1808	8.39662	14.6222	1.74144	34.7031	40.2178	1.15891	0.241956	0.363575
Akr1d1	Akr1d1	aldo-keto reductase family 1, member D1	4.19587	3.43038	4.10221	5.33832	2.98764	4.82812	5.06319	6.71994	5.07212	9.93409	3.95103	2.76458	4.21951	3.94252	3.01702	3.54231	4.59942	4.62831	5.07692	4.79206	4.48158	4.01088	0.894971	4.77417	5.42084	1.13545	0.938713	0.7399
Akr1e2	Akr1e2	aldo-keto reductase family 1, member E2	46.498	53.3663	53.6372	48.4964	31.0949	61.5019	62.1958	67.5488	65.4932	42.0632	42.1931	38.1538	56.127	45.8563	38.7428	39.8546	59.445	64.6733	64.0665	65.845	43.2844	46.6186	1.07703	63.5075	64.1849	1.01067	0.681564	0.726317
Akr7a2	Akr7a2	aldo-keto reductase family 7, member A2	378.962	499.033	462.903	463.951	151.285	641.207	750.07	617.475	609.737	350.007	399.448	135.705	402.916	333.14	157.687	200.132	634.017	784.122	563.089	643.69	282.72	391.227	1.3838	656.23	654.622	0.997551	0.430824	0.597637
Akr7a3	Akr7a3	aldo-keto reductase family 7 member A3	622.349	943.911	700.436	640.483	102.5	1353.84	1484.17	1883.07	1635.17	515.359	682.951	103.208	610.888	387.379	133.36	195.608	1173.78	1402.74	1454.66	2073.84	375.536	601.936	1.60287	1526.25	1589.06	1.04115	0.246051	0.378799
Akt1	Akt1	AKT serine/threonine kinase 1	81.1626	73.0073	82.5726	75.336	94.306	48.7758	49.3884	44.0046	41.9626	89.3882	91.6902	129.865	86.9556	87.6241	111.061	120.501	48.633	52.161	39.7264	43.049	102.441	81.2769	0.793405	45.8923	46.0329	1.00306	2.2322	1.76563
Akt1s1	Akt1s1	AKT1 substrate 1	60.149	64.422	60.4981	55.7808	64.0707	66.6842	59.0639	61.6514	59.8066	60.1887	59.744	67.2484	66.2069	73.2806	64.1413	66.3342	54.0458	66.1355	59.5947	63.0829	65.3063	60.9842	0.933817	60.7147	61.8015	1.0179	1.07563	0.986774
Akt2	Akt2	AKT serine/threonine kinase 2	17.3547	31.0408	31.3479	38.0795	18.3919	25.9686	28.8893	19.6266	21.812	28.4423	27.5453	41.5025	36.8433	16.2528	21.5893	32.5657	24.9442	29.6198	19.5998	24.4262	29.2487	27.243	0.931424	24.6475	24.0741	0.976737	1.18668	1.13163
Akt3	Akt3	AKT serine/threonine kinase 3	3.34974	3.18435	2.47218	3.315	3.03239	1.03118	1.27318	1.21252	0.823546	4.35688	3.98712	7.65791	6.27023	2.72525	4.27942	6.25179	1.0142	1.55418	0.663162	1.1815	5.07551	3.07073	0.605009	1.10326	1.08511	0.983545	4.60046	2.82989
Aktip	Aktip	AKT interacting protein	58.8186	73.6684	76.4149	65.8288	45.164	77.3954	76.5987	75.6863	74.1633	55.8831	59.709	49.4747	72.7345	53.6629	46.6363	61.5653	69.5195	75.2972	81.2809	74.1501	57.0951	63.9789	1.12057	75.0619	75.9609	1.01198	0.76064	0.842261
Alad	Alad	aminolevulinate dehydratase	99.9444	109.201	108.698	101.454	70.9852	112.486	124.94	105.791	112.736	94.2149	84.4117	62.0249	86.7129	105.655	71.5509	74.6041	107.274	137.508	102.226	110.387	82.7392	98.0565	1.18513	114.349	113.988	0.996848	0.72357	0.860235
Alas1	Alas1	5'-aminolevulinate synthase 1	47.0843	47.3474	58.0665	54.6083	28.0778	49.5368	49.5127	46.6599	47.9139	43.2589	46.2228	53.3007	65.618	39.233	38.4208	45.9288	47.586	72.9729	56.6203	66.6302	47.4261	47.0369	0.991792	60.9524	48.4058	0.794158	0.778085	0.97172
Alas2	Alas2	5'-aminolevulinate synthase 2	9.19308	5.55005	6.58461	11.7942	8.17339	7.24053	13.5996	9.26331	4.4925	11.3737	6.35557	12.9974	8.10625	9.22381	0.97647	12.501	18.3435	19.2653	10.736	5.11974	8.79059	8.25907	0.939535	13.3661	8.64899	0.647082	0.657677	0.954917
Alb	Alb	albumin	0.0431307	0.0258139	0.0485273	195.76	0.0272546	0.0250138	0.053953	0.0798809	0.0400038	1366.69	0.120728	0.0663883	0.0399086	0	0.0769873	0.163373	0.0482067	0.103346	0.0353237	0.109895	195.308	39.1809	0.200611	0.0741928	0.0497129	0.67005	2632.43	788.144
Alcam	Alcam	activated leukocyte cell adhesion molecule	4.92901	6.40215	6.59358	9.66551	8.0087	3.0517	3.48471	1.74765	1.58069	12.809	6.73965	15.9242	9.02522	6.54199	9.03238	10.6386	3.77683	3.23877	3.08805	1.80133	10.1016	7.11979	0.704819	2.97625	2.46619	0.828624	3.39407	2.88696
Aldh16a1	Aldh16a1	aldehyde dehydrogenase 16 family, member A1	48.6295	56.9158	60.912	55.3296	52.6063	57.1603	63.7937	57.9104	58.5012	56.3986	53.4242	49.2083	56.0237	51.1145	46.8095	49.5313	54.9543	66.6072	52.2814	61.9794	51.7872	54.8787	1.0597	58.9556	59.3414	1.00654	0.87841	0.924796
Aldh18a1	Aldh18a1	aldehyde dehydrogenase 18 family, member A1	7.07899	7.11322	7.88628	1.09808	7.9361	0.174748	3.1274	1.90874	1.94981	8.87193	8.08556	5.95748	9.24905	5.94532	8.69953	2.69961	1.85724	0.925104	2.20115	2.32469	7.07264	6.22253	0.879803	1.82705	1.79018	0.979819	3.87108	3.47593
Aldh1a1	Aldh1a1	aldehyde dehydrogenase 1 family, member A1	164.276	220.239	228.644	254.575	73.7172	234.41	269.155	135.854	139.172	138.238	178.835	94.9714	187.476	164.376	98.2857	118.344	215.929	270.665	144.514	121.443	140.075	188.29	1.34421	188.138	194.648	1.0346	0.744534	0.96734
Aldh1a2	Aldh1a2	aldehyde dehydrogenase 1 family, member A2	11.6638	10.5523	12.9025	8.98502	16.5106	3.18833	3.63604	1.83316	2.82266	12.4731	13.6851	25.3055	13.7667	13.8066	22.0899	29.8131	2.8975	3.83997	2.00986	1.98133	18.7057	12.1229	0.648083	2.68216	2.87005	1.07005	6.97411	4.22392
Aldh1a3	Aldh1a3	aldehyde dehydrogenase 1 family, member A3	6.10769	8.43828	10.7685	56.612	12.2181	9.31809	4.11138	5.72096	7.54579	43.6206	7.87806	16.5264	12.7929	18.8927	9.77863	15.1506	7.14612	4.6451	8.24981	7.97122	17.8057	18.8289	1.05747	7.00306	6.67405	0.953019	2.54256	2.82121
Aldh1b1	Aldh1b1	aldehyde dehydrogenase 1 family, member B1	1.51673	3.02566	1.75203	0.981481	0.383498	10.0858	10.1962	11.0576	13.3165	2.02207	1.00001	0.394262	2.54417	0.444336	0.732463	0.708667	7.52773	9.01407	11.4102	13.6242	1.12085	1.53188	1.36671	10.394	11.1641	1.07408	0.107836	0.137215
Aldh1l1	Aldh1l1	aldehyde dehydrogenase 1 family, member L1	34.0569	66.2835	53.51	56.991	14.2441	80.474	92.7758	60.945	57.0967	32.3942	43.1074	20.8447	49.2442	27.4606	15.9885	21.023	67.4044	89.6362	50.6179	68.251	30.0089	45.0171	1.50012	68.9774	72.8229	1.05575	0.435055	0.618173
Aldh2	Aldh2	aldehyde dehydrogenase 2 family member	309.759	460.971	437.968	410.917	171.162	535.904	542.319	535.537	556.435	344.041	338.704	223.775	381.063	269.745	211.878	238.739	499.93	549.281	485.827	592.946	286.849	358.156	1.24858	531.996	542.548	1.01984	0.539195	0.660136
Aldh3a2	Aldh3a2	aldehyde dehydrogenase 3 family, member A2	15.3723	17.3359	17.9019	17.9266	14.7256	13.4408	16.3172	10.2281	10.4443	20.7335	17.294	25.3164	21.8298	16.5897	18.6495	21.5167	13.4531	16.7144	8.83395	10.6822	20.2757	16.6525	0.821303	12.4209	12.6076	1.01503	1.63238	1.32082
Aldh3b1	Aldh3b1	aldehyde dehydrogenase 3 family, member B1	4.04753	3.84018	3.39964	2.52943	5.92374	2.05022	3.16534	2.34562	2.10925	4.71411	3.07186	5.99639	3.91147	3.87786	6.36595	6.84695	3.29967	2.89631	1.23939	2.80916	4.96923	3.9481	0.794511	2.56113	2.41761	0.943961	1.94025	1.63306
Aldh3b2	Aldh3b2	aldehyde dehydrogenase 3 family, member B2	0	0.697565	0.433898	2.87032	0.159112	0.447316	0.182682	0	0	2.63137	0.452564	0.943382	0.142028	0.505191	0.229254	0.074408	0.848059	0.255822	0	0.0710932	0.711171	0.832179	1.17015	0.293744	0.1575	0.536181	2.42106	5.28369
Aldh5a1	Aldh5a1	aldehyde dehydrogenase 5 family, member A1	2.58714	3.65514	3.729	4.01603	2.56696	4.07681	4.62116	3.06605	2.76007	3.15602	2.74078	2.29222	3.79333	2.3764	1.81464	2.48302	3.44608	3.964	3.26682	3.13945	2.6652	3.31085	1.24225	3.45409	3.63102	1.05122	0.771607	0.911824
Aldh6a1	Aldh6a1	aldehyde dehydrogenase 6 family, member A1	110.166	222.783	200.839	211.851	29.7853	325.192	302.948	214.123	233.181	101.64	118.539	60.8835	189.653	88.6686	43.4074	76.7343	302.123	270.815	229.353	236.516	97.0751	155.085	1.59758	259.702	268.861	1.03527	0.373794	0.576821
Aldh7a1	Aldh7a1	aldehyde dehydrogenase 7 family, member A1	213.293	326.217	310.481	309.128	80.6226	311.446	332.153	226.189	238.872	171.146	242.614	141.068	294.304	215.882	141.269	161.531	298.058	353.658	213.726	235.154	195.402	247.948	1.26891	275.149	277.165	1.00733	0.710168	0.894587
Aldh8a1	Aldh8a1	aldehyde dehydrogenase 8 family, member A1	86.3583	181.905	169.678	158.402	30.2785	290.476	258.735	302.568	356.55	86.0002	94.6872	42.4652	169.564	66.4564	31.3071	54.7357	282.643	249.056	292.439	363.76	77.888	125.324	1.60903	296.975	302.082	1.0172	0.262271	0.414868
Aldh9a1	Aldh9a1	aldehyde dehydrogenase 9 family, member A1	105.07	172.435	157.397	152.499	50.3502	230.143	234.271	239.922	245.932	106.033	112.975	76.4649	156.115	82.4984	66.6137	85.6884	205.2	213.273	222.299	247.708	98.0556	127.55	1.30079	222.12	237.567	1.06954	0.441453	0.536901
Aldoa	Aldoa	aldolase, fructose-bisphosphate A	1226.31	1206.9	1246.7	1247.23	1103.42	956.542	1129.36	732.088	726.458	1119.07	1363.04	1063.73	1128.39	1249.87	1148.42	1140.64	948.438	1213.46	782.304	756.326	1173.31	1206.11	1.02796	925.131	886.112	0.957822	1.26826	1.36113
Aldob	Aldob	aldolase, fructose-bisphosphate B	1644.46	2651.4	2448.7	2465.75	393.098	3080.32	3101.88	2496.26	2638.81	1296.5	1727.43	610.854	2305.35	1302.16	649.035	816.105	3059.95	3188.02	2341.89	2773.45	1243.92	1920.68	1.54406	2840.83	2829.32	0.995948	0.437872	0.67885
Aldoc	Aldoc	aldolase, fructose-bisphosphate C	1.74593	1.21332	1.69867	1.27182	3.67469	1.07487	0.759888	1.13602	0.613551	3.26385	1.43187	4.12141	2.09247	2.11329	3.07811	3.11977	0.808352	0.984308	0.806641	1.17995	2.74582	1.92089	0.699567	0.944813	0.896084	0.948424	2.90621	2.14365
Alg1	Alg1	ALG1, chitobiosyldiphosphodolichol beta-mannosyltransferase	9.95615	13.4257	16.9929	14.692	7.36996	16.222	18.3081	21.0343	17.2084	11.5601	10.5888	15.0746	14.5468	9.6202	10.8972	12.5039	19.0981	17.8094	11.973	15.9707	12.1131	12.4874	1.0309	16.2128	18.1932	1.12215	0.747132	0.686375
Alg11	Alg11	ALG11, alpha-1,2-mannosyltransferase	15.4215	15.0816	15.4272	15.6029	12.2417	17.8547	15.6967	14.9261	15.6585	14.9797	13.6228	14.3111	15.2861	13.6395	13.167	13.9951	15.6948	15.4798	12.2617	13.8618	14.1431	14.755	1.04327	14.3245	16.034	1.11934	0.987331	0.920231
Alg12	Alg12	ALG12, alpha-1,6-mannosyltransferase	8.43042	8.07319	10.1012	10.9827	7.69276	9.2707	8.5733	9.57078	8.93643	8.65075	8.23378	9.81955	9.40192	10.437	9.77086	10.803	8.90839	8.0484	9.11058	11.0246	9.58812	9.05604	0.944506	9.27299	9.08781	0.980029	1.03398	0.996505
Alg13	Alg13	ALG13, UDP-N-acetylglucosaminyltransferase subunit	0	0	0	0	1.93362	0	0	0	1.97e-08	0.505001	0	0	0	0	0	0	0.0088527	0	0	1.30151	0.072143	0.386724	5.36053	0.327589	4.925e-09	1.50341e-08	0.220224	7.85227e+07
Alg14	Alg14	ALG14, UDP-N-acetylglucosaminyltransferase subunit	20.6746	20.599	21.6564	19.8227	16.302	22.0895	21.039	20.583	18.7007	18.3688	20.5074	25.1674	22.733	21.1918	22.1923	22.6196	20.9586	20.1982	20.4332	18.9246	21.8257	19.8109	0.907686	20.1287	20.6031	1.02357	1.08431	0.961553
Alg2	Alg2	ALG2, alpha-1,3/1,6-mannosyltransferase	14.0453	16.3229	16.1272	15.9746	10.4758	15.3342	14.9879	11.4236	9.41973	12.0036	15.1017	16.8872	16.9389	14.6054	13.0307	17.1286	14.7102	15.8165	12.7907	13.1872	15.0994	14.5892	0.966205	14.1261	12.7914	0.90551	1.0689	1.14055
Alg3	Alg3	ALG3, alpha-1,3- mannosyltransferase	22.8808	20.7841	20.7037	23.8638	20.7095	19.0895	21.8303	16.5357	17.5047	25.0007	18.8519	21.8137	22.8019	25.8338	23.5708	24.8038	18.3975	21.0062	18.3637	17.7377	23.2395	21.7884	0.937558	18.8763	18.74	0.992783	1.23115	1.16266
Alg5	Alg5	ALG5, dolichyl-phosphate beta-glucosyltransferase	27.5077	25.5455	25.3203	27.0694	23.3724	20.0206	18.257	14.7209	14.7024	28.1074	25.3965	32.7026	30.5094	31.7043	30.0874	31.7864	20.6326	17.8525	16.5726	19.1104	30.042	25.7631	0.857568	18.542	16.9252	0.912804	1.62021	1.52217
Alg6	Alg6	ALG6, alpha-1,3-glucosyltransferase	1.53784	2.41957	2.88361	3.2425	0.760595	2.62432	2.07284	0.759061	1.17517	2.12861	2.95501	3.86956	3.63361	1.72717	1.39705	2.71029	2.42478	2.52689	1.35937	1.84361	2.63161	2.16882	0.824141	2.03866	1.65785	0.813203	1.29085	1.30822
Alg8	Alg8	ALG8, alpha-1,3-glucosyltransferase	5.40338	6.57559	4.99473	6.63336	5.75094	6.42375	4.71141	5.39788	5.26144	7.0993	5.37645	5.95912	7.96778	6.3817	6.27643	6.60244	4.93633	4.90988	4.38897	6.28383	6.52332	5.8716	0.900094	5.12975	5.44862	1.06216	1.27166	1.07763
Alg9	Alg9	ALG9, alpha-1,2-mannosyltransferase	12.6452	12.2131	13.2882	12.6167	11.6609	9.03862	10.5456	12.0891	9.72795	14.4951	11.5307	15.1329	14.0137	12.2276	12.8084	13.7578	8.98343	10.1913	11.0858	12.5092	13.4238	12.4848	0.930053	10.6924	10.3503	0.968004	1.25545	1.20623
Alkbh1	Alkbh1	alkB homolog 1, histone H2A dioxygenase	5.46496	5.69742	6.78251	7.0989	6.8421	5.12862	5.61611	4.1905	4.94573	7.18136	5.98629	7.37913	7.06394	6.0249	6.45013	6.79247	4.6676	5.53525	3.60699	7.33493	6.69689	6.37718	0.95226	5.28619	4.97024	0.940231	1.26686	1.28307
Alkbh2	Alkbh2	alkB homolog 2, alpha-ketoglutarate-dependent dioxygenase	26.6629	25.5768	26.1084	20.4965	19.6129	17.0123	20.7959	19.7339	23.1618	26.7727	23.7848	19.8018	24.1197	26.5368	23.4152	25.8788	19.7003	18.9782	17.3086	18.8492	24.33	23.6915	0.973756	18.709	20.176	1.07841	1.30044	1.17424
Alkbh3	Alkbh3	alkB homolog 3, alpha-ketoglutarate-dependent dioxygenase	35.9787	34.1104	35.559	31.5066	40.3586	29.4487	27.5779	31.6014	33.5751	33.9242	37.0758	35.8379	33.227	39.2143	39.1483	40.1618	27.3143	31.6643	29.2654	32.0162	36.9413	35.5026	0.961055	30.0651	30.5508	1.01616	1.22871	1.16209
Alkbh4	Alkbh4	alkB homolog 4, lysine demethylase	5.04759	3.98144	4.59105	3.21684	5.8398	3.11921	3.86443	2.04415	2.66927	4.94832	4.62191	5.90638	4.62881	5.56422	5.68753	5.98479	3.11027	4.64487	3.03343	3.17306	5.33456	4.53534	0.850181	3.49041	2.92426	0.8378	1.52835	1.55094
Alkbh5	Alkbh5	alkB homolog 5, RNA demethylase	7.83138	12.0549	12.8084	11.5411	6.84639	13.4328	12.3236	8.45683	9.47537	9.64498	10.4716	13.2732	13.8402	8.15407	8.66936	11.3135	12.7614	13.2647	9.70624	9.42966	10.7667	10.2164	0.948892	11.2905	10.9222	0.967375	0.953605	0.935385
Alkbh6	Alkbh6	alkB homolog 6	20.5078	16.0839	19.0362	15.4721	28.0371	7.98785	12.1594	7.25646	7.02438	23.5998	19.4641	27.6615	16.4922	27.7431	30.7975	25.0659	12.3233	13.355	8.29715	9.55337	24.4034	19.8274	0.812485	10.8822	8.60701	0.790926	2.24251	2.30364
Alkbh7	Alkbh7	alkB homolog 7	36.7955	26.5306	27.1692	31.2187	46.1922	29.3161	30.6222	28.6306	25.553	34.4414	31.4127	34.8697	26.0166	39.0838	43.0131	34.5576	25.7723	33.9756	23.726	31.1419	34.7707	33.5812	0.965792	28.654	28.5305	0.99569	1.21347	1.17703
Alms1	Alms1	ALMS1, centrosome and basal body associated protein	1.69342	1.65732	1.82076	1.83003	2.15963	1.44323	1.30302	1.4507	1.31333	2.21866	1.66548	2.62286	2.36557	1.71607	2.08514	2.28362	1.36185	1.43581	1.064	1.24379	2.13677	1.83223	0.857478	1.27636	1.37757	1.07929	1.67411	1.33005
Alox12	Alox12	arachidonate 12-lipoxygenase, 12S type	1.50403	1.15963	1.10775	1.63516	3.11528	0.499446	0.712427	0.59286	0.827271	2.95746	1.51918	3.40856	1.59216	2.07272	3.09319	3.62083	0.825733	0.826112	0.453286	0.689922	2.60916	1.70437	0.653227	0.698763	0.658001	0.941665	3.73396	2.59023
Alox15	Alox15	arachidonate 15-lipoxygenase	1.32499	1.51379	1.21973	1.57745	2.86804	1.51346	2.31072	2.14186	0.42823	2.83384	1.59208	2.73967	2.93407	1.4959	1.9049	3.21331	3.02955	3.39655	1.33159	1.3709	2.38768	1.7008	0.712323	2.28215	1.59857	0.700467	1.04624	1.06395
Alox15b	Alox15b	arachidonate 15-lipoxygenase, type B	4.31857	9.78003	10.2529	39.1935	5.28394	1.43106	1.14535	1.44517	2.13254	21.7613	7.92147	9.62304	17.4053	5.03815	6.04799	11.7495	0.689646	1.09868	1.23232	3.81332	11.3638	13.7658	1.21137	1.70849	1.53853	0.900521	6.65138	8.94736
Alox5	Alox5	arachidonate 5-lipoxygenase	0.706329	0.524429	0.533814	0.933936	0.769423	0.245943	0.500708	0.67438	0.498413	1.64921	1.35174	2.32284	1.01297	1.13726	1.68522	2.16338	0.289187	0.679778	0.525392	0.486597	1.61752	0.693586	0.428797	0.495238	0.479861	0.96895	3.26614	1.44539
Alox5ap	Alox5ap	arachidonate 5-lipoxygenase activating protein	17.625	8.78566	9.96922	11.0618	20.3852	2.76039	3.27335	1.57406	2.34531	19.7628	21.0383	37.7519	15.1133	26.6689	37.6662	33.0518	5.6306	5.96412	2.11406	3.58058	27.2933	13.5654	0.497022	4.32234	2.48828	0.575678	6.31448	5.45171
Alpk1	Alpk1	alpha-kinase 1	1.23948	1.02199	1.56342	1.47128	1.90889	0.457582	0.651269	0.444823	0.287157	1.84785	1.57528	3.59716	1.84348	1.94043	2.97152	2.73073	0.520253	0.582868	0.335119	0.484063	2.35806	1.44101	0.6111	0.480576	0.460208	0.957617	4.90675	3.13122
Alpl	Alpl	alkaline phosphatase, biomineralization associated	113.654	220.161	193.475	209.838	21.5144	330.107	288.257	333.519	345.136	108.002	110.616	41.2323	195.586	90.9365	34.9159	61.1255	305.946	282.941	316.824	346.582	91.7733	151.728	1.6533	313.073	324.255	1.03571	0.293137	0.46793
Als2	Als2	alsin Rho guanine nucleotide exchange factor ALS2	5.12897	8.1784	9.7849	8.0855	4.84382	9.06427	9.62946	9.09757	8.30009	6.75329	7.12356	8.28818	11.1871	5.14491	5.34258	7.49459	8.38757	10.442	7.41905	9.79617	7.33346	7.20432	0.98239	9.01119	9.02285	1.00129	0.813817	0.798453
Als2cl	Als2cl	ALS2 C-terminal like	1.19056	3.7258	4.55114	5.51889	1.39103	3.55743	3.80198	3.02049	2.98616	3.78519	2.8477	2.7401	4.31611	0.583444	1.19249	2.45878	3.29438	3.83504	1.99893	3.78066	2.56054	3.27548	1.27921	3.22725	3.34152	1.03541	0.793412	0.980239
Alx1	Alx1	ALX homeobox 1	3.54916	3.59638	4.94855	5.03486	6.31498	1.62587	2.7437	6.28314	2.58324	3.81677	4.49919	4.46944	5.39729	6.25367	5.39993	7.97681	2.34085	1.67268	1.94344	2.31221	5.40187	4.68879	0.867993	2.0673	3.30899	1.60063	2.61301	1.41699
Alyref	Alyref	Aly/REF export factor	76.3103	61.9678	68.63	62.4173	73.6606	42.1805	45.7779	51.6651	50.0704	73.416	77.0702	102.455	67.4291	85.5542	94.8119	94.8762	39.7908	50.3736	40.6546	45.2819	85.0875	68.5972	0.806196	44.0252	47.4235	1.07719	1.9327	1.44648
Amacr	Amacr	alpha-methylacyl-CoA racemase	111.602	170.271	135.378	151.147	20.2882	230.562	211.148	269.538	270.022	89.1171	95.7048	25.7707	134.045	68.587	23.7516	43.6235	204.705	208.754	258.004	262.319	68.6571	117.737	1.71486	233.446	245.317	1.05085	0.294103	0.479938
Ambp	Ambp	alpha-1-microglobulin/bikunin precursor	7.63112	6.67491	8.19878	25.12	11.8152	8.23885	9.07756	5.6186	8.12245	144.721	6.0556	6.50521	8.57572	7.03379	8.96084	8.7816	7.7505	7.66848	7.04216	7.5806	27.2334	11.888	0.436523	7.51044	7.76436	1.03381	3.62607	1.5311
Ambra1	Ambra1	autophagy and beclin 1 regulator 1	7.18316	9.42531	10.9307	10.2315	9.22699	8.84145	10.1643	9.83704	9.72036	8.63438	8.98156	11.3312	9.6808	7.94298	8.67416	9.49456	8.6096	9.59161	9.02641	9.88289	9.24853	9.39952	1.01633	9.27762	9.64079	1.03914	0.996864	0.974973
Amd1	Amd1	adenosylmethionine decarboxylase 1	33.3736	38.9959	41.8484	38.1849	25.5839	39.758	44.4706	32.8042	28.695	32.8188	37.783	37.181	39.8843	32.4581	29.3249	36.494	41.1084	47.3901	30.5835	32.6514	35.1349	35.5973	1.01316	37.9333	36.432	0.960421	0.926226	0.977091
Amdhd2	Amdhd2	amidohydrolase domain containing 2	59.5902	57.2742	56.5771	43.8253	76.692	39.1376	46.0632	33.3843	37.975	60.342	63.6911	66.2608	51.6103	65.6159	61.1405	60.9749	40.0263	44.1107	30.2173	40.5096	61.3765	58.7918	0.957887	38.716	39.14	1.01095	1.5853	1.50209
Amer2	Amer2	APC membrane recruitment protein 2	0.202772	0.54221	0.319288	1.19087	0	0.510454	1.02241	0.349739	0.245306	0.0505849	0.260386	0.197334	0.860132	0.221725	0.109136	0.1221	1.20104	1.0554	0.366044	0.394372	0.2602	0.451029	1.73339	0.754214	0.531977	0.70534	0.344995	0.847835
Amfr	Amfr	autocrine motility factor receptor	25.2717	67.0729	67.6305	65.6029	13.5396	71.1162	68.0334	47.3214	47.8147	40.8859	44.34	56.4575	73.2416	19.6369	29.3184	46.5562	66.5547	64.2922	45.1501	56.5816	44.3481	47.8235	1.07837	58.1447	58.5715	1.00734	0.762719	0.816499
Amh	Amh	anti-Mullerian hormone	0.301306	0.196796	0.0924532	0.221664	0.553106	0.190687	0.342449	0.141989	0	0.590801	0.332313	1.0122	0.406014	0.340004	1.07442	0.674006	0.397798	0.301758	0.112229	0.251223	0.632822	0.273065	0.431504	0.265752	0.168781	0.635109	2.38125	1.61786
Amhr2	Amhr2	anti-Mullerian hormone receptor type 2	1.35524	0.952621	1.43622	1.4545	0.734097	1.48687	1.90086	0.686231	0.877395	0.838595	1.46996	0.864992	1.79085	1.30132	0.683471	1.05547	1.39583	2.67846	0.699754	0.695528	1.14352	1.18654	1.03762	1.36739	1.23784	0.905255	0.836277	0.958553
Amigo1	Amigo1	adhesion molecule with Ig like domain 1	2.93405	4.54358	3.76712	3.83413	3.5793	3.97679	4.98796	3.6622	3.48686	3.74099	3.13101	4.63115	4.99139	3.2534	3.28213	4.92728	4.32227	4.61554	3.66417	4.30372	3.99391	3.73164	0.934333	4.22642	4.02845	0.953159	0.944985	0.92632
Amigo2	Amigo2	adhesion molecule with Ig like domain 2	1.95064	1.49096	1.84743	2.23475	2.70073	0.911185	1.88948	1.54127	1.02786	4.92161	2.18899	4.11179	1.57596	2.10404	2.80231	3.48189	1.01696	1.1592	0.780983	0.623299	3.02666	2.0449	0.675631	0.895112	1.34245	1.49976	3.38132	1.52326
Ammecr1l	Ammecr1l	AMMECR1 like	11.8001	17.5063	21.3764	16.3583	11.0663	19.3679	18.4047	11.8904	12.0793	13.7217	13.0644	22.0117	18.0103	11.8719	14.0102	16.8723	17.1094	25.8157	12.3576	20.7519	15.6518	15.6215	0.998064	19.0086	15.4356	0.81203	0.823403	1.01204
Amn	Amn	amnion associated transmembrane protein	128.843	168.884	159.108	163.303	30.7184	216.572	230.304	159.685	163.793	108.478	129.018	49.7259	147.532	107.945	49.8646	63.4766	220.931	250.697	146.473	179.608	93.72	130.171	1.38894	199.427	192.589	0.965709	0.469946	0.675904
Amn1	Amn1	antagonist of mitotic exit network 1 homolog	13.9139	9.72903	11.8718	10.9807	14.1076	6.85935	8.42661	5.44417	6.1574	12.7093	12.1712	16.7961	11.4677	16.2947	15.328	14.4151	10.0597	7.40604	8.06753	5.51514	14.1689	12.1206	0.855442	7.7621	6.72188	0.865988	1.82539	1.80316
Amot	Amot	angiomotin	3.44481	3.65487	3.61517	3.58198	3.0165	4.40242	3.75641	2.85588	2.40777	3.62606	3.09883	4.69742	4.36446	2.65564	3.96073	3.87243	3.68672	3.63468	2.78386	2.4359	3.75365	3.46267	0.922479	3.13529	3.35562	1.07027	1.19723	1.0319
Amotl1	Amotl1	angiomotin-like 1	0.758642	1.40123	1.8203	1.85158	0.531086	0.898426	0.808091	0.422851	0.542901	1.72504	1.50577	1.49407	1.83127	0.879162	0.840558	1.17761	0.740027	1.18407	0.541725	0.75682	1.3505	1.27257	0.942295	0.80566	0.668067	0.829217	1.67626	1.90485
Amotl2	Amotl2	angiomotin like 2	19.4797	23.346	25.3893	28.4361	24.5478	21.2813	22.1997	26.5347	23.997	29.8735	28.1426	25.1068	23.9635	17.1052	22.6406	27.9231	22.13	16.9527	19.3547	26.8119	24.965	24.2398	0.970948	21.3123	23.5032	1.1028	1.17139	1.03134
Ampd2	Ampd2	adenosine monophosphate deaminase 2	16.9603	20.1636	26.6711	21.9237	18.45	23.4	21.8516	21.9129	19.9694	22.281	18.8273	22.2375	21.9104	15.5024	16.903	22.7382	21.5963	23.0327	21.1281	27.5573	20.0571	20.8337	1.03872	23.3286	21.7835	0.933766	0.859765	0.956401
Ampd3	Ampd3	adenosine monophosphate deaminase 3	8.74975	11.5948	13.036	15.3724	9.08589	8.3384	8.95206	6.18606	5.78394	12.3048	10.5437	8.53504	11.7632	9.09745	8.82562	11.8851	6.67284	8.06872	7.25745	6.51629	10.4221	11.5678	1.10992	7.12882	7.31512	1.02613	1.46197	1.58135
Amt	Amt	aminomethyltransferase	33.0435	52.4661	64.7692	56.3033	15.3364	55.8652	58.4325	42.5125	41.8441	33.6665	37.4863	40.3178	54.5536	28.5821	27.6924	34.7427	51.0869	61.0564	40.1485	44.8081	36.7202	44.3837	1.2087	49.275	49.6636	1.00789	0.745209	0.893687
Amz1	Amz1	archaelysin family metallopeptidase 1	2.5746	2.093	2.15405	2.04273	2.87585	1.19978	1.15245	0.805111	0.826001	3.93	2.95616	6.2107	3.25675	2.2951	4.27093	4.19266	1.54985	2.05758	0.2793	0.917995	3.87318	2.34805	0.606232	1.20118	0.995836	0.829048	3.22448	2.35786
Amz2	Amz2	archaelysin family metallopeptidase 2	12.0422	14.391	15.9023	13.4822	11.6019	13.9286	16.0948	11.0358	10.3815	13.0391	13.668	17.4795	16.0054	13.1662	14.2077	15.8663	11.3112	14.5568	11.1914	11.5189	14.776	13.4839	0.912554	12.1445	12.8602	1.05893	1.21668	1.0485
Anapc1	Anapc1	anaphase promoting complex subunit 1	4.47733	4.9552	5.36894	5.15522	5.79586	4.96133	4.9786	4.64125	3.79478	5.78691	5.12957	7.37924	6.39617	5.32869	5.75279	6.73507	4.99511	4.44615	3.43798	4.43594	6.07263	5.15051	0.84815	4.32879	4.59399	1.06126	1.40285	1.12114
Anapc10	Anapc10	anaphase promoting complex subunit 10	7.49172	5.90899	7.54051	6.91613	7.89511	4.65586	5.08972	4.01401	3.723	6.88918	7.28581	10.5846	7.24234	7.99106	8.60163	10.5465	4.62059	5.07777	5.47131	4.36285	8.44873	7.15049	0.84634	4.88313	4.37065	0.89505	1.73019	1.63603
Anapc11	Anapc11	anaphase promoting complex subunit 11	21.8391	14.6759	17.1809	15.3659	25.6009	13.6665	16.6133	17.5661	17.4762	19.2388	20.0453	24.3894	15.2828	23.2106	25.6224	23.9301	12.5027	16.6651	16.0987	16.6423	21.6742	18.9325	0.873505	15.4772	16.3306	1.05514	1.4004	1.15933
Anapc13	Anapc13	anaphase promoting complex subunit 13	186.386	125.683	175.339	157.356	173.457	151.537	164.701	250.086	212.645	176.062	151.572	157.628	143.76	215.871	195.87	160.759	160.329	185.975	216.297	250.705	171.646	163.644	0.953382	203.326	194.742	0.95778	0.844189	0.840313
Anapc15	Anapc15	anaphase promoting complex subunit 15	103.659	106.351	91.1054	73.4296	86.7013	84.3656	108.276	96.3031	89.8466	105.878	117.096	97.7575	70.6327	89.5196	100.93	86.072	81.2613	115.518	93.6449	76.5483	95.4122	92.2494	0.966852	91.7432	94.6978	1.03221	1.03999	0.974145
Anapc16	Anapc16	anaphase promoting complex subunit 16	25.2032	27.4378	27.9483	25.3427	27.8397	26.4	25.717	25.0783	30.0969	25.4473	27.9491	30.1265	26.2762	28.4431	27.7986	32.384	22.1019	29.0129	22.1705	33.906	28.3464	26.7543	0.943835	26.7978	26.823	1.00094	1.05779	0.997438
Anapc2	Anapc2	anaphase promoting complex subunit 2	34.8372	36.0131	40.4807	37.7045	37.5888	31.951	32.1196	28.7039	26.4858	38.5238	35.6603	48.593	40.8442	38.0684	43.5812	47.859	26.8384	32.1552	23.4486	30.2773	41.8757	37.3248	0.891325	28.1799	29.8151	1.05803	1.48601	1.25188
Anapc4	Anapc4	anaphase promoting complex subunit 4	17.305	15.277	17.3683	17.0888	19.7054	14.2256	12.9655	11.8008	11.0842	17.8987	17.3133	23.3849	20.588	18.5558	21.9606	20.55	11.8389	13.1077	9.7377	9.93216	20.0359	17.3489	0.865891	11.1541	12.519	1.12237	1.79628	1.3858
Anapc5	Anapc5	anaphase-promoting complex subunit 5	105.07	118.914	125.782	118.361	117.591	123.454	134.404	112.94	108.726	117.024	117.665	118.395	122.291	104.611	111.589	119.72	115.202	142.408	100.52	121.738	115.899	117.144	1.01074	119.967	119.881	0.999282	0.966093	0.977168
Anapc7	Anapc7	anaphase promoting complex subunit 7	10.5739	9.22954	11.8961	13.2058	14.4181	10.6257	11.2274	8.59243	8.99842	12.4878	10.9849	16.477	13.7264	11.6439	14.287	15.8157	11.8436	11.3528	12.0494	8.3646	13.6318	11.8647	0.870368	10.9026	9.861	0.904463	1.25033	1.20319
Ang	Ang	angiogenin	2.44812	3.34148	4.69634	10.118	2.63039	1.51279	2.99797	0.752699	0.259248	43.1794	4.42772	6.88433	4.53317	4.04725	4.52292	3.89968	2.04025	1.89512	0	0.094464	10.2135	4.64687	0.454974	1.00746	1.38067	1.37045	10.1379	3.36565
Angel1	Angel1	angel homolog 1	6.28998	7.62205	7.80574	7.47984	6.77512	6.9934	5.92846	5.56374	5.45197	6.94515	7.37049	8.16278	7.46853	6.7396	6.66071	7.78188	5.61497	6.9106	5.1093	5.48642	7.30416	7.19455	0.984993	5.78032	5.98439	1.0353	1.26363	1.20222
Angel2	Angel2	angel homolog 2	5.63559	7.28755	8.12707	8.30948	4.25799	8.105	7.10185	6.81792	7.87649	7.62232	6.944	9.12048	7.37987	4.98448	6.13591	7.44421	7.46268	6.98341	7.37986	8.08241	7.09018	6.72354	0.948289	7.47709	7.47532	0.999763	0.948254	0.899432
Angpt1	Angpt1	angiopoietin 1	0.451766	2.7054	2.30169	2.4263	0.180203	2.13103	2.14582	0.887342	0.358376	1.11886	2.04633	3.45564	3.74894	0.772094	0.950599	2.45593	2.79953	2.2646	0.0973871	0.218089	2.07834	1.61307	0.776133	1.3449	1.38064	1.02658	1.54535	1.16835
Angpt2	Angpt2	angiopoietin 2	4.83457	4.66317	6.1703	7.19064	5.61322	3.66106	4.5599	5.32023	2.5762	5.28719	5.23398	6.53329	6.67185	4.98105	5.28447	8.83493	2.66226	3.86549	5.73047	4.5599	6.11811	5.69438	0.930742	4.20453	4.02935	0.958334	1.45512	1.41323
Angptl2	Angptl2	angiopoietin-like 2	15.8447	26.4815	23.3144	21.6962	7.88414	12.3085	14.48	3.73715	2.21306	18.2818	30.1722	55.305	23.8186	13.9759	23.5939	34.649	14.9965	15.4279	3.30826	3.75454	28.5423	19.0442	0.667226	9.37181	8.18469	0.873331	3.04555	2.32681
Angptl3	Angptl3	angiopoietin-like 3	0	0.36939	0.126203	1.91283	0	0.553149	0.280458	0.124594	0	8.90794	0.340225	0	0.155898	0.508726	0.142835	0.185767	0.250607	0.255192	0.321736	0.257195	1.46306	0.481684	0.329231	0.271183	0.23955	0.883353	5.39509	2.01078
Angptl4	Angptl4	angiopoietin-like 4	18.1496	11.748	17.7404	27.6394	17.7204	2.29332	2.59158	4.05778	1.5245	23.6068	17.0912	31.7776	13.2737	17.7206	28.7032	24.3539	1.41067	1.59769	4.83878	3.08281	22.361	18.5996	0.831786	2.73249	2.61679	0.95766	8.18339	7.10777
Angptl6	Angptl6	angiopoietin-like 6	2.68717	1.28811	1.93116	2.15892	2.30657	1.60863	1.33097	2.23685	1.29464	3.40095	1.90101	1.86955	2.17892	2.15848	2.42114	3.06303	2.00623	1.36924	1.21585	1.13045	2.42758	2.07438	0.854507	1.43044	1.61777	1.13096	1.69709	1.28225
Angptl7	Angptl7	angiopoietin like 7	0.533905	0.706642	0.569071	0.239914	0	1.10856	1.29976	0.291312	0.39108	0.305566	0.419594	0.230762	0.5728	0.402445	0.171751	0.106369	0.349177	0.982474	0.437536	0.200449	0.315613	0.409906	1.29876	0.492409	0.772678	1.56918	0.640956	0.530501
Angptl8	Angptl8	angiopoietin-like 8	11.9368	12.8122	11.3074	9.65781	12.381	8.56119	9.89604	12.1971	9.12818	10.5325	11.8984	6.04804	7.24073	9.5243	12.1777	7.9757	7.19145	10.7774	18.3033	11.0523	9.34247	11.619	1.24368	11.8311	9.94562	0.840634	0.789654	1.16826
Ank3	Ank3	ankyrin 3	17.8229	28.2036	25.7685	22.2803	10.2564	28.1813	25.6919	20.3921	21.7288	13.8974	16.5833	22.7425	26.1367	14.381	13.9756	19.6508	27.3992	24.9917	20.0255	21.3685	18.1953	20.8664	1.1468	23.4462	23.9985	1.02356	0.776045	0.869486
Ankfy1	Ankfy1	ankyrin repeat and FYVE domain containing 1	9.96169	10.9155	12.9936	11.6974	9.82845	9.19677	8.8085	7.03075	7.1689	11.5068	10.3303	15.7965	12.6654	10.4691	11.268	13.2981	9.12446	9.07058	7.22417	6.87435	12.1906	11.0793	0.908841	8.07339	8.05123	0.997255	1.50997	1.3761
Ankh	Ankh	ANKH inorganic pyrophosphate transport regulator	14.4397	10.7977	13.9258	10.8804	12.3431	4.88847	4.17503	2.84448	2.6947	12.6597	14.9438	41.26	17.746	10.6257	23.4357	31.1982	3.85054	3.7061	2.77559	3.47374	21.6956	12.4773	0.575111	3.45149	3.65067	1.05771	6.28585	3.41782
Ankib1	Ankib1	ankyrin repeat and IBR domain containing 1	5.36923	6.52361	7.25821	6.38003	4.41939	7.52318	6.26394	5.66031	5.96457	5.28056	5.87056	8.35553	7.33003	4.77198	4.72386	6.90415	7.24648	6.43798	5.64441	6.14192	6.17667	5.99009	0.969794	6.3677	6.353	0.997692	0.97	0.942876
Ankle1	Ankle1	ankyrin repeat and LEM domain containing 1	1.7032	1.85748	2.10906	2.34197	2.29896	0.588387	0.593179	0.231404	0.719585	3.95364	3.21469	2.51883	2.32734	1.65498	1.95666	2.19936	0.433854	0.936238	0.782306	0.578738	2.5465	2.06213	0.809791	0.682784	0.533139	0.780831	3.72958	3.86791
Ankle2	Ankle2	ankyrin repeat and LEM domain containing 2	1.31572	3.44762	5.22687	4.22952	0.763309	3.66854	3.38067	2.56776	2.71529	2.8944	2.23416	4.94849	5.0473	1.23794	1.73837	2.5292	2.94701	3.59155	2.76471	3.31755	2.94712	2.99661	1.01679	3.1552	3.08306	0.977136	0.934051	0.971958
Ankmy2	Ankmy2	ankyrin repeat and MYND domain containing 2	20.4717	21.6684	22.8205	23.8252	19.2738	17.8354	23.5821	12.4891	12.7537	21.7885	23.3952	25.7055	24.2988	21.9778	23.4339	25.0293	16.8185	20.0271	14.8297	14.6448	23.6613	21.6119	0.913387	16.58	16.6651	1.00513	1.4271	1.29684
Ankra2	Ankra2	ankyrin repeat family A member 2	4.36656	2.57526	3.60541	2.01139	0	3.8805	2.85187	2.91983	4.16221	3.8131	3.08936	5.91396	3.57817	3.33693	2.83199	1.42182	4.35364	2.8494	2.83149	4.55364	3.42648	2.51173	0.733035	3.64704	3.4536	0.94696	0.939522	0.727277
Ankrd1	Ankrd1	ankyrin repeat domain 1	4.10337	2.36091	3.87111	2.65461	8.56599	1.41892	1.34951	0.889694	0.648195	6.25937	5.42222	5.01574	4.61415	4.22401	6.35772	6.16997	1.84101	1.63667	0.502577	2.83734	5.4376	4.3112	0.79285	1.7044	1.07658	0.631648	3.19033	4.00453
Ankrd10	Ankrd10	ankyrin repeat domain 10	15.0326	29.3607	23.9937	26.9392	25.7611	24.7247	24.6559	34.2342	23.5865	22.72	23.42	36.9567	30.1272	18.5695	26.2416	35.2486	19.0887	23.8252	26.9949	25.4908	27.6119	24.2175	0.877065	23.8499	26.8003	1.12371	1.15774	0.903626
Ankrd11	Ankrd11	ankyrin repeat domain 11	6.48666	9.56626	10.7778	9.71108	7.28442	9.24068	9.06655	7.9089	7.89075	8.6151	7.69737	12.3677	10.2638	6.60764	7.51036	9.67953	9.74962	9.09591	5.73183	9.63252	8.96307	8.76524	0.977928	8.55247	8.52672	0.996989	1.04801	1.02797
Ankrd12	Ankrd12	ankyrin repeat domain 12	1.68857	1.92682	2.17506	1.84176	1.62747	1.79867	1.52626	1.0839	1.27576	1.90819	1.62371	3.10728	2.51492	1.85389	2.06652	2.94961	1.68027	1.57679	1.08197	1.54352	2.28916	1.85193	0.809002	1.47064	1.42115	0.96635	1.55658	1.30313
Ankrd13a	Ankrd13a	ankyrin repeat domain 13a	30.186	36.2484	41.4928	38.0849	39.8782	44.2477	47.5708	45.7634	37.754	38.5122	35.8534	48.8047	42.206	31.228	36.8078	40.8067	43.9245	45.3522	47.262	45.7842	39.1741	37.1781	0.949047	45.5807	43.834	0.961678	0.859445	0.848156
Ankrd13b	Ankrd13b	ankyrin repeat domain 13B	3.3537	3.86511	5.89127	5.971	5.53976	1.60278	1.46554	1.62077	1.54412	6.82484	4.49518	10.6996	5.95169	2.92803	5.26908	7.68581	1.96654	2.28474	0.98643	1.21421	6.2649	4.92417	0.785994	1.61298	1.5583	0.966101	3.88405	3.15996
Ankrd13c	Ankrd13c	ankyrin repeat domain 13C	25.4174	33.5273	33.1257	34.7166	18.1885	36.0803	33.9741	20.1919	22.3923	25.8772	27.9043	24.9959	31.6441	24.4589	21.3932	24.6184	32.2899	33.6822	26.3399	22.0246	25.8417	28.9951	1.12203	28.5842	28.1596	0.985148	0.904057	1.02967
Ankrd13d	Ankrd13d	ankyrin repeat domain 13D	4.58347	3.63664	4.08112	4.22621	8.4801	1.6966	1.37095	2.5403	2.53071	6.31321	4.30378	6.72044	4.89819	6.33611	6.15857	7.55731	1.53914	2.30298	1.75134	1.3279	6.04109	5.00151	0.827915	1.73034	2.03464	1.17586	3.49127	2.45818
Ankrd16	Ankrd16	ankyrin repeat domain 16	2.8935	2.65019	2.26901	2.83726	2.99171	2.87316	2.85166	2.95548	2.21615	3.13735	2.20892	3.46412	2.35299	2.5335	3.40945	3.75704	2.74395	2.69965	1.97486	3.44047	2.98048	2.72833	0.915401	2.71473	2.72411	1.00345	1.09789	1.00155
Ankrd17	Ankrd17	ankyrin repeat domain 17	5.61973	7.29323	8.55489	7.69022	5.66238	7.38973	7.01972	4.55915	4.00333	7.00355	7.00411	10.2972	9.34631	6.17697	6.54576	7.96757	6.6965	7.44633	5.18805	4.5742	7.76306	6.96409	0.89708	5.97627	5.74298	0.960965	1.29898	1.21263
Ankrd22	Ankrd22	ankyrin repeat domain 22	1.13412	0.650572	1.75451	2.37582	2.17874	0.137043	0.0591	0.26252	0.131501	4.16929	1.14644	1.2124	1.04984	2.23402	2.26445	1.27507	0	0.124528	0.367735	0.0240796	1.90736	1.61875	0.848687	0.129086	0.147541	1.14297	14.7759	10.9715
Ankrd24	Ankrd24	ankyrin repeat domain 24	2.48387	2.5079	2.9593	2.02141	2.19521	1.95767	1.9289	1.79835	2.01685	2.54629	2.1622	2.4858	2.1437	2.84937	3.2395	3.30033	1.93876	1.92722	1.67224	2.19796	2.67531	2.43354	0.909628	1.93405	1.92544	0.995551	1.38327	1.26389
Ankrd26	Ankrd26	ankyrin repeat domain 26	1.08224	1.50048	1.28557	1.26992	0.781102	1.04526	1.0052	0.913318	0.732061	1.03015	0.991842	1.74101	1.6178	0.903996	1.08177	1.34501	1.2321	0.883479	0.579867	1.23015	1.24451	1.18386	0.951268	0.981399	0.92396	0.941472	1.2681	1.28129
Ankrd27	Ankrd27	ankyrin repeat domain 27	10.5744	13.2092	14.9972	13.5102	10.1491	12.0739	11.6145	11.0278	9.62303	11.854	11.8887	17.2646	14.2356	12.2142	13.0519	16.0236	12.9358	11.4586	7.41018	11.4525	13.7904	12.488	0.90556	10.8143	11.0848	1.02501	1.2752	1.12659
Ankrd28	Ankrd28	ankyrin repeat domain 28	0.949308	3.16566	3.49819	3.57696	0.661412	2.88897	2.46644	2.34228	1.89209	1.53523	1.62701	2.15418	2.54222	0.793956	0.921628	1.86719	2.96011	3.14741	1.5341	1.5846	1.63449	2.37031	1.45018	2.30656	2.39744	1.0394	0.708626	0.98868
Ankrd29	Ankrd29	ankyrin repeat domain 29	0.370092	0.746016	1.13963	1.30541	1.15759	0.813272	1.02359	0.548428	0.289031	1.33658	1.32663	0.47966	1.11697	0.80017	0.59628	0.645728	0.500822	0.802922	1.43547	1.17132	0.900287	0.94375	1.04828	0.977633	0.668579	0.683876	0.920885	1.41158
Ankrd33b	Ankrd33b	ankyrin repeat domain 33B	4.48007	5.01934	5.20965	4.57751	2.42129	4.17672	5.21115	5.52841	4.38323	2.85743	4.39088	5.58255	7.11504	3.07962	2.97922	4.15916	3.95812	4.77677	2.37845	4.85977	4.30913	4.34157	1.00753	3.99328	4.82488	1.20825	1.0791	0.899831
Ankrd37	Ankrd37	ankyrin repeat domain 37	11.0577	13.4035	10.7541	10.7396	6.06125	20.4116	15.6496	9.06451	6.20792	5.70585	8.23195	6.75017	7.19471	9.93302	4.89974	6.35761	15.2086	16.5071	7.19365	8.62251	7.01043	10.4032	1.48396	11.883	12.8334	1.07998	0.589956	0.810634
Ankrd39	Ankrd39	ankyrin repeat domain 39	4.02352	3.4304	3.1453	3.51798	2.47727	1.92419	2.89473	2.80187	3.03243	3.27291	3.66499	3.03517	3.01739	3.58567	3.09073	4.06752	2.24001	2.3366	2.01251	3.27936	3.39063	3.31889	0.978844	2.46712	2.66331	1.07952	1.37433	1.24616
Ankrd40	Ankrd40	ankyrin repeat domain 40	21.0003	27.7254	29.4861	26.3234	18.5142	24.4661	25.0275	24.3556	25.7412	23.5166	24.1095	30.0401	29.2242	19.2525	21.823	27.2382	26.6655	26.682	27.2319	25.4091	25.0292	24.6099	0.983248	26.4971	24.8976	0.939634	0.9446	0.988444
Ankrd42	Ankrd42	ankyrin repeat domain 42	4.6244	5.6046	6.21505	5.84696	3.88237	5.78897	4.30557	5.63913	4.86713	6.26378	3.71811	7.85806	7.49433	4.47572	6.77926	6.44936	4.60479	4.71475	2.7689	3.71752	6.14837	5.23468	0.851392	3.95149	5.1502	1.30336	1.55596	1.0164
Ankrd44	Ankrd44	ankyrin repeat domain 44	0.330508	0.509333	0.50917	0.559915	0.224273	0.573609	0.445226	0.33685	0.0893731	0.71323	0.562909	1.31038	1.24535	0.169765	0.274326	0.50749	0.399238	0.51916	0.146512	0.280195	0.68335	0.42664	0.624336	0.336276	0.361264	1.07431	2.03211	1.18096
Ankrd45	Ankrd45	ankyrin repeat domain 45	0	0.271418	0.579169	0.786149	0	0.461375	0.902434	1.04503	1.21036	0.334308	0.424521	0	0.527238	0.489147	0.365734	0.266879	0.477828	0.378336	1.486	1.34868	0.343975	0.327347	0.951659	0.92271	0.904799	0.980588	0.372788	0.36179
Ankrd46	Ankrd46	ankyrin repeat domain 46	24.7572	27.735	28.9917	30.5524	17.504	29.3337	29.6613	16.7875	17.3028	24.3074	22.285	30.8487	29.4577	22.6671	23.9371	29.9764	26.7673	29.2855	14.872	14.5543	26.2113	25.908	0.988428	21.3698	23.2713	1.08898	1.22656	1.1133
Ankrd49	Ankrd49	ankyrin repeat domain 49	10.0327	9.04389	8.05623	9.16426	9.97178	6.75984	5.96305	4.39497	5.23166	8.99833	7.86531	13.9043	8.16488	10.3592	11.4982	10.211	8.07329	7.45177	5.0115	5.87635	10.143	9.25378	0.912329	6.60323	5.58738	0.846159	1.53607	1.65619
Ankrd50	Ankrd50	ankyrin repeat domain 50	2.06264	1.9144	2.47341	2.82728	2.21607	2.09962	2.24484	1.6452	1.46498	2.65585	2.22293	3.61204	3.04507	2.04923	1.97208	2.91815	2.21319	2.54824	1.52659	1.60657	2.63934	2.29876	0.870961	1.97365	1.86366	0.944273	1.33729	1.23346
Ankrd52	Ankrd52	ankyrin repeat domain 52	5.21372	8.26303	9.6468	8.53118	4.24157	6.44693	6.62796	3.93555	4.28583	7.38635	7.60308	9.50009	8.89206	5.29849	6.04077	8.60777	6.73273	8.13183	3.13517	4.78716	7.61837	7.17926	0.942361	5.69672	5.32407	0.934584	1.33733	1.34845
Ankrd53	Ankrd53	ankyrin repeat domain 53	0.745407	0.920238	1.41525	1.2115	0.735674	1.32404	0.990554	1.01803	0.496965	1.21029	1.02157	1.41042	1.37994	1.73534	1.23508	1.83053	0.911105	1.16078	0.877714	0.735938	1.40331	1.00561	0.716602	0.921383	0.957398	1.03909	1.52305	1.05036
Ankrd54	Ankrd54	ankyrin repeat domain 54	3.82925	5.01746	5.0794	6.1249	3.38878	5.23602	5.52198	5.33075	4.82241	5.68984	5.09577	5.72826	5.36916	2.98421	4.29756	5.63091	3.62711	4.71382	4.423	5.09418	4.97081	4.68796	0.943097	4.46453	5.22779	1.17096	1.1134	0.896739
Ankrd6	Ankrd6	ankyrin repeat domain 6	1.60977	1.48565	2.09218	2.3535	3.31825	0.802943	0.756863	0.533923	1.27566	2.59055	1.82877	2.58273	2.40935	1.84724	2.00526	2.38694	0.74446	1.12552	0.648652	0.927632	2.23584	2.17187	0.971391	0.861565	0.842348	0.977695	2.59509	2.57835
Ankrd63	Ankrd63	ankyrin repeat domain 63	0.121667	0.680418	0.729999	0.938474	0.357145	0.565042	0.70892	1.08018	1.3555	1.03402	0.530108	0.45824	0.301395	0	0.164848	0.114991	0.181018	0.388052	1.59719	0.743727	0.371943	0.56554	1.5205	0.727496	0.927411	1.2748	0.511265	0.609806
Ankrd66	Ankrd66	ankyrin repeat domain 66	0.876838	1.28885	2.19056	0.565613	0.36272	1.24778	0.725813	3.01547	0.453612	1.4343	1.36703	0.301143	1.4654	0.462921	0.783291	0.549236	0.324569	0.510085	0.963993	4.36208	0.909045	1.05692	1.16267	1.54018	1.36067	0.883447	0.590219	0.776763
Ankrd9	Ankrd9	ankyrin repeat domain 9	6.93855	9.47046	9.67217	12.674	10.4784	6.9151	6.92161	6.50489	7.52218	11.7962	10.3645	6.72985	8.84039	9.48383	6.18584	8.63761	6.68203	8.9847	5.70607	12.1187	8.8626	9.84671	1.11104	8.37288	6.96595	0.831966	1.05849	1.41355
Anks1a	Anks1a	ankyrin repeat and sterile alpha motif domain containing 1A	6.58058	9.40928	8.84383	9.41317	6.75141	11.5518	12.0447	8.4285	10.0461	8.34002	7.51199	10.3808	8.71071	6.30326	6.9377	8.73721	10.8422	12.1202	10.0081	10.3965	8.13168	8.19965	1.00836	10.8417	10.5178	0.970121	0.750035	0.779598
Anks3	Anks3	ankyrin repeat and sterile alpha motif domain containing 3	12.22	15.6512	16.086	14.2411	16.3057	15.5266	15.0957	15.03	12.0468	14.8252	11.7343	17.6682	15.9157	13.1132	13.5863	15.8693	12.9253	16.0141	13.9245	16.0879	14.6732	14.9008	1.01551	14.738	14.4248	0.97875	0.995604	1.033
Anks4b	Anks4b	ankyrin repeat and sterile alpha motif domain containing 4B	31.0263	41.6225	37.0808	36.8355	13.665	55.6709	50.9376	52.8009	51.7062	26.0715	28.952	14.4858	39.4345	24.3094	13.2766	19.2214	45.3759	55.0562	49.7407	48.0474	23.6787	32.046	1.35337	49.555	52.7789	1.06506	0.477827	0.607175
Anks6	Anks6	ankyrin repeat and sterile alpha motif domain containing 6	7.54494	11.0428	10.7008	9.7892	7.82059	11.9958	11.6107	8.62237	9.15364	8.0121	9.30895	9.2753	9.88387	6.76681	6.5775	7.9856	11.2353	12.5212	7.35882	9.92531	8.25859	9.37967	1.13575	10.2601	10.3456	1.00833	0.804919	0.90663
Ankzf1	Ankzf1	ankyrin repeat and zinc finger peptidyl tRNA hydrolase 1	25.1179	25.1232	26.2353	26.18	30.1548	24.6431	26.8198	26.7517	24.4461	27.3624	24.463	38.1236	29.5517	26.4727	29.402	33.8968	22.4076	25.8578	21.8954	28.2075	29.896	26.5622	0.888487	24.5921	25.6652	1.04364	1.21568	1.03495
Anlnl1	Anlnl1	anillin, actin binding protein-like 1	0.482094	0.675312	0.447347	0.634446	0.00361199	0.108572	0.00134279	0	0.000848638	0.88755	1.21442	1.30297	0.660527	0.00151929	0.0031921	0.813037	0.00193471	0.051707	0.000688063	0.00119312	0.697602	0.448562	0.643005	0.0138807	0.027691	1.99492	50.2569	16.1989
Ano1	Ano1	anoctamin 1	1.39432	1.45897	2.99824	3.02644	2.93085	1.00778	1.88714	1.3666	1.09469	3.77937	2.46032	3.1847	2.60743	2.33306	2.42158	3.56455	0.978471	1.16793	1.09357	1.20703	2.90729	2.36176	0.81236	1.11175	1.33905	1.20445	2.61505	1.76376
Ano10	Ano10	anoctamin 10	23.4294	25.1443	24.3018	22.5165	21.6249	22.5857	26.3659	20.0161	16.6209	26.2018	23.3148	28.5618	27.6764	21.1885	24.0717	28.7618	20.9299	22.9758	16.9721	17.1824	25.6824	23.4034	0.911261	19.5151	21.3971	1.09644	1.31603	1.09376
Ano2	Ano2	anoctamin 2	0.0916836	0.386248	0.242222	0.251602	0	1.22158	1.17418	1.2491	0.875081	0.106743	0.0435372	0	0.201278	0.059465	0	0.0868767	0.851685	1.00861	0.687631	1.0223	0.0711285	0.194351	2.73239	0.892555	1.12998	1.26601	0.0796909	0.171995
Ano6	Ano6	anoctamin 6	23.1314	30.7445	34.4994	34.2397	21.8248	29.7606	27.8069	22.2186	20.5893	28.0856	27.0717	33.8052	37.8309	23.4441	26.4615	31.2766	28.4962	29.3482	22.0594	25.1968	29.7108	28.888	0.972305	26.2751	25.0939	0.955042	1.13076	1.1512
Ano8	Ano8	anoctamin 8	7.1683	9.51402	11.7783	8.68578	7.86127	7.70685	6.94466	6.94301	6.44321	8.18647	8.56503	16.1992	10.95	8.56893	9.82244	12.5666	6.32865	7.7035	4.07581	8.54797	10.6941	9.00153	0.841729	6.66399	7.00943	1.05184	1.60476	1.2842
Ano9	Ano9	anoctamin 9	2.64058	4.87828	5.78879	5.68459	2.54559	4.66344	4.23308	3.42009	3.88234	3.88515	3.60268	4.00456	6.2505	2.78341	3.2185	4.44143	4.77546	3.96945	2.48984	5.57267	4.0266	4.30757	1.06978	4.20185	4.04974	0.963798	0.958292	1.06367
Anp32a/ENSRNOG00000014846	Anp32a	acidic nuclear phosphoprotein 32 family member A	86.3929	121.527	120.057	106.824	33.764	114.237	131.196	127.149	82.144	101.81	106.476	130.178	152.197	96.6129	115.217	92.5995	101.935	115.245	113.595	110.626	113.584	93.7131	0.825052	110.35	113.682	1.03019	1.02931	0.824348
Anp32a/ENSRNOG00000058484	Anp32a	acidic nuclear phosphoprotein 32 family member A	202.128	142.087	140.229	154.579	141.559	143.401	155.635	199.118	165.809	156.558	162.048	158.779	136.679	223.279	173.421	192.792	150.848	159.244	176.95	144.966	171.937	156.116	0.907988	158.002	165.991	1.05056	1.08819	0.940512
Anp32b	Anp32b	acidic nuclear phosphoprotein 32 family member B	120.062	101.21	112.935	107.821	121.818	74.2596	77.3285	72.7742	66.3848	130.373	124.633	179.314	123.11	152.598	178.44	180.281	73.1398	80.0384	73.1378	68.1132	152.678	112.769	0.738606	73.6073	72.6868	0.987494	2.07423	1.55144
Anp32e	Anp32e	acidic nuclear phosphoprotein 32 family member E	30.0718	33.1286	32.4576	28.4761	20.1068	34.4908	27.7122	32.2459	26.619	35.1059	32.5655	38.706	33.8793	31.9678	30.0247	33.491	30.1595	27.2144	35.947	29.9052	33.6772	28.8482	0.856609	30.8065	30.267	0.982487	1.09318	0.953124
Anpep	Anpep	alanyl aminopeptidase, membrane	136.989	252.142	237.402	175.629	40.9577	498.566	413.311	469.618	464.862	136.416	109.638	58.5205	246.748	92.2843	48.9842	90.3354	459.109	390.763	469.214	547.855	111.847	168.624	1.50763	466.735	461.589	0.988975	0.239636	0.365312
Antkmt	Antkmt	adenine nucleotide translocase lysine methyltransferase	35.1122	31.1586	30.0036	29.257	52.5558	26.5785	31.8272	32.8729	28.1169	38.0163	30.2353	34.4301	36.1401	37.5395	38.4226	38.4199	25.7265	32.7889	26.021	27.4277	36.172	35.6175	0.98467	27.991	29.8489	1.06637	1.29227	1.19326
Antxr1	Antxr1	ANTXR cell adhesion molecule 1	0.70283	1.16786	1.55233	1.33793	0.708772	0.52815	0.570322	0.31838	0.289594	1.49257	1.06835	4.43214	2.13987	0.485142	0.811172	1.82571	0.363948	0.792734	0.319526	0.0928703	1.75071	1.09394	0.62486	0.392269	0.426611	1.08755	4.46302	2.56427
Antxr2	Antxr2	ANTXR cell adhesion molecule 2	1.19838	2.64404	3.08677	3.42794	1.47113	1.75671	1.73407	0.326855	0.556041	5.04003	3.79709	10.9115	6.31604	1.23424	2.05463	5.75784	1.97218	2.09885	0.258525	0.482024	5.01591	2.36565	0.47163	1.2029	1.09342	0.908989	4.16986	2.16354
Anxa1	Anxa1	annexin A1	358.626	216.747	284.598	420.38	423.975	66.2763	66.526	50.3735	37.2167	541.387	319.819	650.667	321.791	466.264	571.976	576.478	61.8997	69.6902	55.2808	41.4429	492.626	340.865	0.691935	57.0784	55.0981	0.965306	8.63069	6.18651
Anxa11	Anxa11	annexin A11	96.9277	111.368	116.047	116.996	84.2612	104.2	115.035	97.6117	95.9036	103.433	108.52	93.7349	109.368	91.6015	92.4163	98.9584	97.8125	123.642	103.976	102.945	99.7189	105.12	1.05417	107.094	103.188	0.963523	0.931135	1.01873
Anxa13	Anxa13	annexin A13	0.823885	1.82494	0.535118	0.919677	0.860292	7.71368	5.32717	5.04882	6.16816	1.14199	1.24384	0.195518	1.42154	0.840864	0.362037	0.349496	6.21863	6.09973	8.9638	5.84807	0.793613	0.992782	1.25096	6.78256	6.06446	0.894126	0.117008	0.163705
Anxa2	Anxa2	annexin A2	363.56	213.805	292.283	358.648	447.68	79.5424	88.7523	97.7022	75.3412	457.188	350.343	524.088	290.18	457.282	578.795	502.902	57.4168	89.0019	100.522	87.6763	451.54	335.195	0.742338	83.6542	85.3345	1.02009	5.3977	3.92801
Anxa3	Anxa3	annexin A3	29.4572	16.9063	20.2223	25.8256	28.5027	7.83808	5.52738	4.98872	4.36808	48.3009	29.0642	74.1578	34.1232	38.0681	55.9173	60.3043	8.25271	9.09833	5.25181	5.28301	48.5623	24.1828	0.497976	6.97147	5.68057	0.814831	6.96586	4.25712
Anxa4	Anxa4	annexin A4	119.563	119.117	135.317	144.395	137.964	83.9923	94.0958	70.3051	65.6357	161.945	135.234	166.961	136.102	134.603	145.765	153.384	78.4187	87.0956	70.8628	63.0622	147.713	131.271	0.888689	74.8598	78.5072	1.04872	1.9732	1.67209
Anxa5	Anxa5	annexin A5	302.82	201.845	256.139	215.058	323.36	77.5464	96.3162	77.0048	63.6098	272.666	282.929	393.709	275.216	335.943	412.728	394.24	71.2183	91.392	70.4965	68.462	338.204	259.844	0.768305	75.3922	78.6193	1.0428	4.48593	3.3051
Anxa6	Anxa6	annexin A6	95.7891	94.811	103.718	83.6898	98.4549	75.9406	102.808	67.8207	63.1651	99.6531	99.3396	141.566	96.369	95.1098	120.065	125.521	69.0715	94.7277	65.0581	67.9356	111.089	95.2925	0.857803	74.1982	77.4337	1.04361	1.49719	1.23063
Anxa7	Anxa7	annexin A7	69.6443	66.6188	71.0867	73.4447	70.6293	31.8338	28.8976	28.3264	24.0437	74.6512	71.9601	109.494	78.4767	73.3912	88.8637	96.219	28.0428	30.934	25.7331	29.0814	84.7223	70.2848	0.829589	28.4478	28.2754	0.993938	2.97817	2.48572
Anxa8	Anxa8	annexin A8	0.232677	2.84116	2.93202	25.0662	6.49607	1.24158	0.436517	2.30953	1.35972	28.1979	3.41698	3.09481	0.717241	4.15657	2.66792	1.36585	0.754066	0.590884	2.68734	2.5136	6.23104	7.51362	1.20584	1.63647	1.33684	0.816901	3.8076	5.62045
Anxa9	Anxa9	annexin A9	3.93518	5.93989	6.01419	6.99222	4.81252	3.18822	5.20486	3.43696	3.31525	6.3563	3.20188	2.78746	4.8695	4.57792	3.83946	4.14217	3.45049	3.62987	4.96406	3.22289	4.25353	5.5388	1.30217	3.81683	3.78632	0.992008	1.11442	1.46284
Aoah	Aoah	acyloxyacyl hydrolase	2.05077	5.47765	4.55546	2.03633	1.22804	4.9416	5.55569	5.19887	6.41508	2.83537	2.89519	5.10044	5.11386	1.70722	2.46491	3.58352	4.20053	5.13855	6.97981	8.41325	3.38579	3.06965	0.906628	6.18303	5.52781	0.894029	0.547594	0.555311
Aoc1	Aoc1	amine oxidase, copper containing 1	3.14531	0.500444	1.42119	2.22315	5.02499	0.469565	0	0.0234485	0	5.11096	1.77671	5.03133	3.14542	5.10941	5.45474	7.98539	0.173138	0.107428	0.111775	0.0740614	4.80199	2.46302	0.512916	0.1166	0.123253	1.05706	41.1833	19.9834
Aoc3	Aoc3	amine oxidase, copper containing 3	1.22348	1.32004	1.14627	7.35928	0.603859	0.898936	1.07958	1.57565	0.671278	7.36524	1.11433	1.46259	1.36266	1.02872	1.19847	1.78734	1.37696	1.50211	1.68242	1.09264	2.18848	2.33059	1.06493	1.41354	1.05636	0.74732	1.54823	2.20624
Aox1	Aox1	aldehyde oxidase 1	3.63044	4.12148	4.99535	6.88426	7.84192	1.51478	4.74058	4.11681	2.02633	8.31966	3.60184	11.1421	8.1824	4.86222	4.20064	7.99019	3.70959	4.361	0.500376	1.70221	6.89986	5.49469	0.796348	2.56829	3.09962	1.20688	2.68655	1.7727
Aox2	Aox2	aldehyde oxidase 2	0.865296	1.55191	1.49547	1.64392	0.286769	2.46707	2.29073	2.4869	2.95632	0.742975	0.761896	0.482777	1.29331	0.445133	0.167832	0.697391	2.05338	2.27271	2.86434	3.42689	0.655902	1.16867	1.78178	2.65433	2.55025	0.96079	0.247106	0.458258
Aox3	Aox3	aldehyde oxidase 3	0.781491	1.1579	1.25978	0.801962	0.527441	0.913728	0.286483	0.144923	0.190049	1.21529	1.24852	2.72789	0.663038	0.554721	0.676071	1.72454	0.367842	0.330713	0.203523	0.0377317	1.25858	0.905716	0.719632	0.234953	0.383796	1.6335	5.35675	2.35989
Ap1ar	Ap1ar	adaptor-related protein complex 1 associated regulatory protein	2.37223	8.98582	9.51293	10.6675	2.90661	7.10694	7.4065	6.56849	6.35788	9.19216	7.67989	14.6972	15.2053	4.4173	6.61276	12.913	7.9855	8.4404	5.14728	8.2254	10.1025	6.88901	0.68191	7.44965	6.85995	0.920842	1.35611	1.00424
Ap1b1	Ap1b1	adaptor related protein complex 1 subunit beta 1	26.7445	34.0212	39.2661	34.3244	24.2773	37.358	39.7878	25.4247	26.5746	30.7325	31.4971	34.8161	37.6314	27.0522	28.9234	32.36	35.0988	42.1795	23.8264	28.7454	31.859	31.7267	0.995849	32.4625	32.2863	0.99457	0.981407	0.982669
Ap1g2	Ap1g2	adaptor related protein complex 1 subunit gamma 2	13.9618	12.3712	12.5137	12.2041	24.2214	8.42076	9.33892	10.1444	10.4799	16.8368	13.325	19.8239	16.0118	16.3311	19.0316	20.5842	7.12611	9.55677	5.99026	10.5323	17.4206	15.0544	0.864173	8.30137	9.59598	1.15595	2.09853	1.56883
Ap1m1	Ap1m1	adaptor related protein complex 1 subunit mu 1	53.8738	55.0341	56.6132	56.0869	46.6547	53.9207	51.6256	41.783	44.0655	56.4366	57.9247	74.7985	61.6124	53.963	62.1248	64.6069	46.3619	61.7392	39.941	47.6572	61.6381	53.6525	0.870444	48.9248	47.8487	0.978005	1.25985	1.1213
Ap1m2	Ap1m2	adaptor related protein complex 1 subunit mu 2	18.5167	29.5362	31.8505	33.9033	16.4275	25.0129	32.0836	17.3134	14.4092	25.8762	29.2586	12.1463	30.1911	17.7041	18.2096	19.3941	21.9474	28.3712	19.4615	19.8076	21.8257	26.0468	1.1934	22.3969	22.2048	0.99142	0.974496	1.17303
Ap1s1	Ap1s1	adaptor related protein complex 1 subunit sigma 1	126.035	108.654	117.07	103.457	150.026	75.2973	82.712	72.2572	72.8773	126.79	134.089	114.136	106.744	137.245	138.264	123.145	73.5033	90.4491	73.5542	76.6507	125.773	121.048	0.962433	78.5393	75.786	0.964943	1.6014	1.59724
Ap1s2	Ap1s2	adaptor related protein complex 1 subunit sigma 2	13.7553	8.46393	9.54269	8.63908	17.6355	3.25903	2.39137	0.849237	1.20735	10.6776	12.4797	31.6986	16.6741	14.5177	22.2814	22.6826	3.96196	3.21302	3.19394	2.47951	18.7159	11.6073	0.620182	3.21211	1.92675	0.599839	5.82669	6.02429
Ap1s3	Ap1s3	adaptor related protein complex 1 subunit sigma 3	10.0237	14.1416	13.2559	15.2206	13.7941	11.4813	8.68298	6.81271	5.76427	17.099	12.6552	13.6934	14.4074	9.64366	9.21036	11.905	8.78739	7.8637	7.02765	5.93506	12.6592	13.2872	1.04961	7.40345	8.18531	1.10561	1.7099	1.62329
Ap2a1	Ap2a1	adaptor related protein complex 2 subunit alpha 1	23.0477	30.7848	33.7067	32.2707	21.5103	28.4579	30.7703	23.8641	25.2736	26.5116	29.7906	36.437	36.3087	22.1142	26.2079	31.5595	29.5264	30.7123	22.464	28.1204	29.8471	28.264	0.946962	27.7058	27.0915	0.977829	1.07729	1.04328
Ap2a2	Ap2a2	adaptor related protein complex 2 subunit alpha 2	31.4349	50.9725	55.9607	53.8421	23.4978	54.5237	55.1208	38.1953	38.7542	40.2266	44.3424	48.1394	57.8255	27.6226	31.57	38.2479	55.1483	58.4956	36.4388	43.3416	41.1392	43.1416	1.04867	48.356	46.6485	0.964688	0.850756	0.924823
Ap2b1	Ap2b1	adaptor related protein complex 2 subunit beta 1	29.6528	32.5914	38.5397	32.8132	32.6633	26.1335	27.6699	21.1687	17.2159	33.9759	32.9259	47.3121	40.1537	31.6007	36.6863	42.4022	24.3835	28.1799	20.1768	20.6158	37.8652	33.2521	0.878168	23.339	23.047	0.987488	1.6224	1.44279
Ap2m1	Ap2m1	adaptor related protein complex 2 subunit mu 1	293.101	287.686	322.107	304.785	292.565	244.826	252.831	189.606	186.416	312.116	319.392	388.452	312.399	326.917	345.943	364.109	229.582	271.61	179.785	200.091	338.475	300.049	0.886471	220.267	218.42	0.991614	1.53666	1.37373
Ap2s1	Ap2s1	adaptor related protein complex 2 subunit sigma 1	304.083	259.523	259.398	232.018	339.881	240.252	253.219	257.273	264.607	278.759	274.682	219.12	224.834	311.623	282.244	235.372	229.743	313.56	251.059	266.106	260.948	278.981	1.0691	265.117	253.838	0.957456	0.984274	1.09905
Ap3b1	Ap3b1	adaptor related protein complex 3 subunit beta 1	9.23581	11.3091	13.1859	12.2076	9.15756	12.1354	11.0852	10.4615	10.9819	10.2804	10.3351	16.6957	14.5788	9.93707	11.4548	12.0117	12.3305	12.8334	10.5474	12.7988	12.1848	11.0192	0.904338	12.1275	11.166	0.920714	1.00472	0.986852
Ap3d1	Ap3d1	adaptor related protein complex 3 subunit delta 1	31.7301	40.6332	42.5933	39.973	31.7445	36.3228	38.955	30.1152	30.5406	33.7165	36.7838	42.8452	40.7928	30.8145	31.5692	38.2046	36.7671	43.7413	27.7232	34.5218	36.3895	37.3348	1.02598	35.6883	33.9834	0.952228	1.01965	1.09862
Ap3m1	Ap3m1	adaptor related protein complex 3 subunit mu 1	14.9806	15.6213	16.732	15.7161	13.7652	14.4052	14.1601	11.6949	11.1111	15.3165	15.3967	20.6949	17.3895	14.5929	16.6514	18.5478	12.9582	14.2098	13.0359	11.2075	16.9414	15.363	0.906836	12.8529	12.8428	0.999218	1.3181	1.19624
Ap3m2	Ap3m2	adaptor related protein complex 3 subunit mu 2	2.44842	3.33984	4.0682	4.35748	2.70299	4.28532	3.24611	1.89545	3.147	2.99185	2.56707	6.57665	6.85429	2.47996	3.10225	5.05686	4.54061	3.0103	1.11229	2.4946	4.23271	3.38339	0.799343	2.78945	3.14347	1.12691	1.5174	1.07632
Ap3s1	Ap3s1	adaptor related protein complex 3 subunit sigma 1	33.4835	31.4254	29.1681	33.2605	32.6839	20.2307	17.6102	16.4925	12.1856	33.4073	28.2151	55.5193	33.9375	36.8889	42.314	46.4327	18.2106	16.935	14.7298	14.4287	39.5307	32.0043	0.809606	16.076	16.6298	1.03444	2.45898	1.92452
Ap3s2	Ap3s2	adaptor related protein complex 3 subunit sigma 2	66.9435	78.1308	74.8549	68.9205	59.3333	75.1272	79.2815	69.8175	69.3512	69.8556	77.0709	62.4107	69.0929	66.1104	61.378	69.2381	80.6181	87.0724	61.9083	69.3866	67.8795	69.6366	1.02589	74.7463	73.3944	0.981913	0.908132	0.9488
Ap4b1	Ap4b1	adaptor related protein complex 4 subunit beta 1	7.43088	9.48042	8.41865	9.05387	8.10306	9.70619	8.96532	8.06225	7.00045	9.22882	8.01741	9.87262	10.782	10.224	8.47323	9.65738	7.5074	8.40703	7.74187	7.92419	9.46507	8.49738	0.897762	7.89512	8.43355	1.0682	1.19885	1.00757
Ap4e1	Ap4e1	adaptor related protein complex 4 subunit epsilon 1	0.463454	0.909839	1.13654	1.05679	0.506515	0.779713	1.0118	1.00428	0.462687	0.627712	0.609622	1.25537	1.44852	0.726947	0.457735	0.709652	0.864066	0.87513	0.437558	0.93016	0.833651	0.814629	0.977182	0.776728	0.814621	1.04878	1.07329	1.00001
Ap4m1	Ap4m1	adaptor related protein complex 4 subunit mu 1	2.86799	8.55726	9.99719	7.62292	4.26124	5.91054	5.93385	4.92708	6.39897	9.99377	6.60235	13.3714	9.31272	4.4865	6.24166	8.89281	6.14005	7.43978	3.33738	6.24639	8.41445	6.66132	0.791652	5.7909	5.79261	1.0003	1.45305	1.14997
Ap4s1	Ap4s1	adaptor related protein complex 4 subunit sigma 1	24.0178	20.3592	21.1723	22.5073	27.891	21.4927	22.905	20.5118	19.5776	24.4562	23.1418	28.8133	20.2558	24.4207	24.1639	24.4066	19.9777	23.0364	17.8138	17.0293	24.2369	23.1895	0.956786	19.4643	21.1218	1.08515	1.2452	1.0979
Ap5b1	Ap5b1	adaptor related protein complex 5 subunit beta 1	7.54909	9.43241	10.7785	9.51323	8.27892	10.9877	10.1347	10.1097	10.6106	8.21898	8.27681	9.58416	9.95257	8.52826	8.17031	10.2981	10.3378	11.1305	10.4266	10.9301	9.00417	9.11044	1.0118	10.7062	10.4607	0.977063	0.84102	0.870922
Ap5m1	Ap5m1	adaptor related protein complex 5 subunit mu 1	5.00669	7.41431	6.71106	6.35329	4.07857	7.13449	5.92216	5.5825	4.70928	5.10656	5.21179	6.22243	6.51647	4.29929	4.4246	5.92726	6.18361	6.80581	5.91493	5.66552	5.38692	5.91278	1.09762	6.14247	5.83711	0.950287	0.876995	1.01296
Ap5s1	Ap5s1	adaptor related protein complex 5 subunit sigma 1	4.34549	6.14606	5.73524	5.50126	4.31317	6.09276	5.38054	2.71469	4.5951	3.60858	5.07927	5.42587	4.64217	3.99649	4.86548	6.43301	6.91836	8.25248	4.82409	5.19805	4.86441	5.20825	1.07068	6.29824	4.69578	0.745569	0.772344	1.10913
Apaf1	Apaf1	apoptotic peptidase activating factor 1	1.59126	1.52365	1.82833	1.5807	1.69669	0.725667	0.731393	0.57035	0.35441	2.21573	1.80988	4.85111	2.8076	1.663	2.19849	2.82969	0.937906	0.674853	0.674903	0.602629	2.62507	1.64412	0.626316	0.722573	0.595455	0.824076	3.63295	2.76112
Apba3	Apba3	amyloid beta precursor protein binding family A member 3	39.397	37.7753	40.4609	36.7992	26.4869	40.8055	43.3274	34.971	39.0642	30.3431	34.9382	37.4343	38.3131	33.1391	34.1367	40.69	35.6416	42.2188	33.1464	42.5198	35.5706	36.1839	1.01724	38.3817	39.542	1.03023	0.926761	0.915073
Apbb1	Apbb1	amyloid beta precursor protein binding family B member 1	9.92466	7.62455	9.29221	10.3735	11.4235	6.53332	8.34307	9.04747	5.92501	9.35133	10.2127	12.9511	9.92926	10.9996	11.2004	12.7951	6.29752	8.99546	8.23645	9.46774	11.0628	9.72769	0.879317	8.24929	7.46222	0.904589	1.34106	1.30359
Apbb1ip	Apbb1ip	amyloid beta precursor protein binding family B member 1 interacting protein	6.08706	3.8831	4.40405	4.90725	7.98932	1.06592	1.29037	1.41447	1.13645	9.16109	6.88633	16.7453	6.71722	7.93401	10.9136	12.3823	2.36798	1.62985	1.35656	0.610533	10.1057	5.45416	0.539711	1.49123	1.2268	0.822678	6.77675	4.44583
Apbb2	Apbb2	amyloid beta precursor protein binding family B member 2	7.51796	9.34664	16.6175	14.7394	7.31156	11.9662	11.4931	8.98551	7.88116	11.1084	10.4242	15.6604	16.3723	7.80705	9.70363	12.5185	11.622	13.2984	8.61304	12.7537	11.9421	11.1066	0.930042	11.5718	10.0815	0.871214	1.032	1.10168
Apbb3	Apbb3	amyloid beta precursor protein binding family B member 3	11.3796	13.6886	14.9399	11.1835	15.0376	12.419	11.4943	14.9713	14.262	12.9472	10.7147	16.5057	13.7567	13.1055	15.1912	16.5842	11.5445	11.1975	11.5815	14.4096	14.115	13.2459	0.938422	12.1833	13.2866	1.09056	1.15856	0.996932
Apc	Apc	APC regulator of WNT signaling pathway	1.24816	2.58071	2.71067	2.76271	0.817951	2.34617	2.43719	1.69277	2.37162	2.1384	1.6652	2.6454	3.07305	1.12912	1.43495	2.18308	2.51113	2.22251	1.71395	2.70165	2.03846	2.02404	0.992928	2.28731	2.21193	0.967046	0.891203	0.915054
Apcdd1	Apcdd1	APC down-regulated 1	2.42126	3.09556	3.44046	5.49759	4.73002	3.41692	4.13964	4.68674	2.66813	5.46521	3.11033	3.00869	3.3488	3.87431	3.29319	3.86814	2.02715	1.93078	3.68001	3.18734	3.70981	3.83698	1.03428	2.70632	3.72786	1.37746	1.37079	1.02927
Apcdd1l	Apcdd1l	APC down-regulated 1 like	7.22159	13.3187	17.183	31.7111	6.1503	19.6385	14.1996	19.0436	14.6911	12.1748	9.16626	5.82689	16.6737	6.19419	4.7466	6.25322	13.9508	12.712	23.4158	22.1182	8.71937	15.117	1.73372	18.0492	16.8932	0.935951	0.483089	0.894856
Apcs	Apcs	amyloid P component, serum	111.215	108.241	117.35	141.277	32.9555	82.8961	94.0399	16.0719	10.3258	99.8306	85.7466	65.9446	124.988	138.112	86.9645	76.5712	96.9455	92.6415	12.5928	8.64437	96.8796	102.208	1.055	52.706	50.8334	0.964471	1.83811	2.01064
Apeh	Apeh	acylaminoacyl-peptide hydrolase	27.0335	33.8559	34.3274	32.4899	21.8962	32.8976	36.455	33.9742	30.6832	28.7588	29.2631	35.3822	33.5081	27.4791	28.9501	34.0234	33.1546	34.5437	28.8107	34.3578	31.0521	29.9206	0.96356	32.7167	33.5025	1.02402	0.949121	0.893085
Apex1	Apex1	apurinic/apyrimidinic endodeoxyribonuclease 1	71.4946	62.3243	68.8035	62.4298	55.405	46.9111	53.9881	40.4951	38.3589	72.2207	73.4666	78.6643	66.293	81.5245	82.8758	82.3027	48.674	56.3095	43.2105	45.0737	76.7639	64.0914	0.834916	48.3169	44.9383	0.930074	1.58876	1.42621
Apex2	Apex2	apurinic/apyrimidinic endodeoxyribonuclease 2	5.17188	4.7315	6.28552	5.49853	4.52915	3.76402	4.69831	4.98716	3.07774	5.64422	4.30247	8.26239	5.3304	6.05758	5.45883	7.36734	4.77053	4.88561	4.09698	4.52492	6.06046	5.24332	0.865167	4.56951	4.13181	0.904213	1.32628	1.26901
Aph1a	Aph1a	aph-1 homolog A, gamma secretase subunit	71.8437	76.9329	76.5475	78.2724	69.6135	62.4604	62.6645	45.3753	44.2409	76.363	82.5029	106.159	82.4121	82.2244	86.3678	99.5608	58.0188	65.8759	43.986	44.0772	87.9414	74.642	0.84877	52.9895	53.6853	1.01313	1.6596	1.39036
Aph1b	Aph1b	aph-1 homolog B, gamma secretase subunit	54.0002	39.754	36.6396	34.6664	79.1425	24.8894	28.7421	24.6723	19.9666	53.2811	46.4019	69.4622	40.1232	70.2347	80.9607	72.7679	27.1336	32.2698	23.7603	26.3932	61.8903	48.8406	0.789148	27.3892	24.5676	0.89698	2.25966	1.98801
Api5	Api5	apoptosis inhibitor 5	32.1855	30.7633	32.0713	31.4583	23.7612	28.343	29.0499	16.0108	14.7753	31.352	32.7025	36.7891	33.132	30.0296	31.938	35.8136	28.501	28.5361	17.8085	16.4607	33.1081	30.0479	0.90757	22.8266	22.0448	0.96575	1.45042	1.36304
Apip	Apip	APAF1 interacting protein	11.6114	11.3839	11.7434	11.1266	10.2338	10.0762	9.42247	12.1497	10.5617	11.1178	11.5339	11.9663	12.0539	13.7637	13.2135	12.8976	7.76625	10.6253	10.4556	11.3919	12.3638	11.2198	0.907473	10.0598	10.5525	1.04898	1.22904	1.06324
Aplf	Aplf	aprataxin and PNKP like factor	9.56011	8.07557	10.9292	9.87558	13.0564	8.41845	8.46669	7.54813	4.02952	10.6158	7.79379	13.0579	10.0191	11.2351	11.2561	12.4315	7.29777	8.07367	4.05963	4.45345	10.9156	10.2994	0.943544	5.97113	7.1157	1.19168	1.82806	1.44741
Apln	Apln	apelin	1.76679	2.41832	1.38361	2.12245	1.12741	1.37662	1.11472	0.848599	0.995948	2.86778	2.58417	1.40634	2.08933	1.87761	1.2922	1.33949	1.01171	1.59282	0.809744	1.08056	1.92242	1.76372	0.917447	1.12371	1.08397	0.964634	1.71078	1.62709
Aplnr	Aplnr	apelin receptor	8.72599	6.34277	6.69802	6.22766	8.97465	4.00027	4.81768	2.27215	2.59893	8.01271	7.22727	9.84347	8.12473	9.35284	10.1111	12.2705	3.74578	5.40975	3.31514	2.13792	9.27751	7.39382	0.796962	3.65214	3.42226	0.937054	2.54029	2.16051
Aplp1	Aplp1	amyloid beta precursor like protein 1	21.5126	25.9361	25.6427	17.564	18.1502	26.4326	24.8243	30.101	28.5223	19.1797	20.8047	20.7415	24.0445	16.2872	18.4595	21.7538	28.6207	27.5685	32.2038	42.9902	20.1816	21.7611	1.07827	32.8458	27.4701	0.836334	0.614434	0.792176
Aplp2	Aplp2	amyloid beta precursor like protein 2	78.3655	102.636	101.707	126.19	70.2817	100.977	110.466	68.8172	63.272	108.061	89.498	108.791	114.047	90.2252	91.5023	104.168	96.517	111.275	74.6104	65.4159	100.899	95.8359	0.949822	86.9547	85.8831	0.987677	1.16036	1.11589
Apmap	Apmap	adipocyte plasma membrane associated protein	109.425	168.736	158.16	162.391	43.4182	170.384	164.632	132.075	123.737	93.4599	114.152	89.5235	156.38	103.405	72.2928	95.6597	153.092	156.564	129.717	136.166	103.553	128.426	1.24019	143.885	147.707	1.02657	0.719696	0.869464
Apoa1	Apoa1	apolipoprotein A1	1.12514	0.8098	0.759401	11.7031	1.26914	0.457574	0.834999	1.37194	0.627292	73.2278	0.559878	1.43504	1.15352	1.58992	1.39484	1.43333	0.626914	1.23636	0	0.458388	11.542	3.13332	0.27147	0.580415	0.822952	1.41787	19.8858	3.80741
Apoa2	Apoa2	apolipoprotein A2	0.579057	0.349236	0.488217	22.0895	1.6	0.168978	0.35795	0	0.540595	186.943	0.678233	0.149558	0.549086	1.37223	1.15407	0.812996	0.320305	0	0.359747	0	27.3799	5.0212	0.18339	0.170013	0.266881	1.56977	161.046	18.8144
Apoa4	Apoa4	apolipoprotein A4	0.131891	0.47395	0.779012	2.47857	0.114986	0.459213	0.340401	0.13432	0.183603	15.3242	0.523209	0.139166	0.0833976	0.755312	0.579453	1.02919	0.0736339	0.299922	0	0.201586	2.63342	0.795682	0.302148	0.143785	0.279384	1.94307	18.3149	2.84798
Apoa5	Apoa5	apolipoprotein A5	0.113898	0.0272694	0.0454908	2.44841	0.0287808	0.0938963	0	0	0	21.135	0.0637656	0.140262	0.0421664	0.0870296	0.278752	0.229309	0	0.0545768	0	0	3.13947	0.53277	0.1697	0.0136442	0.0234741	1.72044	230.096	22.6961
Apobec1	Apobec1	apolipoprotein B mRNA editing enzyme catalytic subunit 1	21.7703	12.8887	11.8949	13.3394	26.378	7.72228	6.91529	7.97553	6.10403	23.1784	22.1335	53.1543	25.7284	35.1897	48.4077	48.2679	8.41583	9.8289	7.80962	7.78091	36.58	17.2543	0.471685	8.45881	7.17928	0.848734	4.32448	2.40334
Apobec2	Apobec2	apolipoprotein B mRNA editing enzyme catalytic subunit 2	1.26666	0.616629	0.534373	1.46546	0.39847	0.827196	0.889695	0.205012	0.477724	0.853943	1.77387	1.82957	1.47054	1.24621	1.87076	1.90816	1.10432	0.833313	0.68195	0.766234	1.56472	0.856318	0.547265	0.846454	0.599907	0.708729	1.84856	1.42742
Apobec3	Apobec3	apolipoprotein B mRNA editing enzyme catalytic subunit 3	4.22823	2.62657	1.22476	2.62144	5.86181	0.767303	0.415258	0.50791	0.551195	5.19369	3.30551	8.77943	2.45381	4.69336	8.12221	7.83378	0.357593	0.646142	0.243368	0.349396	5.76883	3.31256	0.574217	0.399125	0.560416	1.40411	14.4537	5.91089
Apobec3b	Apobec3b	apolipoprotein B mRNA editing enzyme catalytic subunit 3B	1.34e-09	3.98e-07	1.31144	0.192241	0	0.00298303	0.191654	0	0	1.22232	0	0.666992	0	0	0	0	0	0	0	0	0.269902	0.300736	1.11424	0	0.0486594	#DIV/0!	#DIV/0!	6.18044
Apobr	Apobr	apolipoprotein B receptor	2.80879	1.66181	2.13131	2.08564	5.09792	0.743293	0.885571	0.911112	0.747737	3.59933	2.80731	7.228	3.75024	3.32496	4.29099	5.31196	1.21742	1.61251	0.852922	1.20165	4.3304	2.75709	0.636684	1.22113	0.821928	0.673091	3.54624	3.35442
Apoc1	Apoc1	apolipoprotein C1	1.3678	0	0.543983	0	0	0	0	0	0	0	0	0	0	0	0	2.88153	0	0	0	0	0.411647	0.382357	0.928849	0	0	#DIV/0!	#DIV/0!	#DIV/0!
Apoc2	Apoc2	apolipoprotein C2	3.95379	6.46944	5.01405	17.9578	2.30416	5.57924	9.0992	3.78493	5.24472	83.6209	4.09032	1.6456	5.836	6.72117	2.54282	2.92874	4.48907	6.6548	3.18704	4.53835	15.3408	7.13984	0.465415	4.71731	5.92702	1.25644	3.25202	1.20463
Apoc3	Apoc3	apolipoprotein C3	36.5355	37.9659	32.4197	60.4184	9.52867	30.8565	40.746	32.1011	39.5975	222.07	35.6269	12.0721	21.6514	33.8732	14.0016	19.9459	36.4029	43.5459	20.4932	31.5803	51.3201	35.3736	0.689274	33.0056	35.8253	1.08543	1.55489	0.987393
Apoc4	Apoc4	apolipoprotein C4	1.98268	0.397706	1.23822	8.83294	3.81631	0	0	0	0	58.6117	0.206193	2.15802	0.415198	2.09178	3.47873	2.89454	0	0	0	0.448243	9.97946	3.25357	0.326027	0.112061	0	0	89.054	#DIV/0!
Apoe	Apoe	apolipoprotein E	3040.77	1502.14	1795.33	1847.06	4141.17	520.623	716.275	210.584	172.47	3074.4	2091.1	6438.36	2233.45	3800.65	5514.06	5211.93	639.194	686.059	163.821	166.225	4051.99	2465.29	0.608415	413.825	404.988	0.978646	9.79157	6.08733
Apof	Apof	apolipoprotein F	0	0	0	1.23886	0	0	0	0	0	11.2782	0.0740535	0.0407354	0	0	0	0	0	0	0	0	1.62757	0.247773	0.152235	0	0	#DIV/0!	#DIV/0!	#DIV/0!
Apoh	Apoh	apolipoprotein H	3.17867	4.12998	4.567	16.6142	1.20514	4.66826	6.88724	9.15339	8.71022	88.0638	1.85919	0.118001	4.48053	0.621186	0.545082	1.15854	4.95816	6.63395	8.7334	11.3155	13.8352	5.93899	0.429267	7.91026	7.35478	0.929777	1.74902	0.807501
Apol11a	Apol11a	apolipoprotein L 11a	10.8183	11.0441	14.6678	14.7778	9.07845	12.2356	11.5534	7.16174	5.96705	15.5675	11.0734	18.5919	13.4476	9.27967	11.5783	15.7951	10.5369	9.91607	8.29997	8.61409	13.6191	12.0773	0.886793	9.34175	9.22946	0.98798	1.45787	1.30856
Apol3	Apol3	apolipoprotein L, 3	35.9302	23.896	26.6647	34.007	49.7413	11.1341	13.8402	6.30944	7.85577	46.7431	35.2023	56.9293	33.2475	45.0652	55.3643	56.0195	11.0191	13.7039	6.88846	6.28325	46.9388	34.0479	0.725368	9.47368	9.78487	1.03285	4.95465	3.47964
Apol9a	Apol9a	apolipoprotein L 9a	10.5985	5.30481	6.56277	13.8902	17.743	3.56096	4.40254	3.29598	2.55161	14.5484	10.6083	19.5614	9.60956	15.0842	18.1521	17.0708	4.36693	4.90497	2.88728	3.00469	14.9478	10.8199	0.72384	3.79097	3.45277	0.910789	3.94302	3.13367
Apold1	Apold1	apolipoprotein L domain containing 1	1.26715	1.67864	1.901	0.888714	2.10041	1.55674	1.22735	0.413678	0.419602	1.47862	1.66048	1.31532	1.14303	1.15325	1.21709	1.31509	1.92317	1.31646	0.432144	0.615053	1.32613	1.56718	1.18177	1.07171	0.904342	0.843835	1.2374	1.73295
Apom	Apom	apolipoprotein M	532.053	722.654	636.559	588.069	127.077	807.724	864.806	854.365	847.835	471.966	535.378	125.643	511.051	466.534	190.971	232.198	811.041	941.946	777.807	845.582	361.963	521.282	1.44015	844.094	843.682	0.999512	0.428818	0.617866
Apoo	Apoo	apolipoprotein O	53.4082	50.0326	44.55	45.334	29.3304	52.4528	55.7517	29.5774	27.2928	36.736	47.6632	29.1145	48.51	41.1224	33.6194	32.2547	54.6301	58.5629	30.7196	29.902	38.4314	44.531	1.15871	43.4536	41.2687	0.949717	0.884424	1.07905
Apool	Apool	apolipoprotein O-like	22.597	23.8719	27.2608	21.7585	13.4325	22.5599	20.7001	16.0366	12.533	17.882	23.4912	24.3547	22.9985	18.9357	19.0514	21.0913	19.5627	20.504	12.174	14.5952	21.115	21.7841	1.03169	16.709	17.9574	1.07472	1.26369	1.2131
Apopt1	Apopt1	apoptogenic 1, mitochondrial	7.50744	8.37954	13.6237	9.79684	3.22825	9.84108	12.993	8.45248	10.0112	7.2717	10.9938	14.7102	10.8877	10.5648	6.50156	9.09928	11.066	10.4157	19.0317	20.4687	10.0041	8.50716	0.850363	15.2455	10.3244	0.677211	0.656203	0.823984
App	App	amyloid beta precursor protein	283.869	393.369	422.948	428.921	189.469	373.128	372.329	228.399	224.313	294.28	356.953	452.735	457.879	285.26	309.451	401.997	358.119	367.36	248.532	250.827	365.508	343.715	0.940376	306.21	299.542	0.978225	1.19365	1.14747
Appbp2	Appbp2	amyloid beta precursor protein binding protein 2	7.72578	8.62346	9.00946	8.61183	9.11237	7.24618	7.36963	5.70477	6.62988	9.16166	8.61205	11.4465	9.4485	8.86408	9.55477	10.5114	6.68842	7.88449	6.16424	7.08933	9.65699	8.61658	0.892264	6.95662	6.73761	0.968518	1.38817	1.27888
Appl1	Appl1	adaptor protein, phosphotyrosine interacting with PH domain and leucine zipper 1	6.37445	8.58935	7.05523	8.03805	6.027	5.70021	6.55766	5.23901	4.36037	7.42985	6.98641	9.77584	9.09518	6.5667	8.96873	8.47921	5.22973	5.39167	3.96497	4.58859	8.18599	7.21682	0.881606	4.79374	5.46431	1.13988	1.70764	1.32072
Appl2	Appl2	adaptor protein, phosphotyrosine interacting with PH domain and leucine zipper 2	5.05397	6.62777	6.36396	6.75936	5.02203	5.89462	7.24652	4.24717	3.97789	5.25663	5.62142	7.9977	6.19065	6.03777	6.56573	8.03065	6.50706	5.62232	4.47352	4.14857	6.52865	5.96542	0.91373	5.18787	5.34155	1.02962	1.25845	1.1168
Aprt	Aprt	adenine phosphoribosyl transferase	399.104	290.149	297.408	281.03	405.293	178.83	215.427	168.096	155.514	344.891	386.554	496.284	305.996	471.897	516.141	481.644	179.574	225.062	191.199	167.348	429.058	334.597	0.779841	190.796	179.467	0.940622	2.24878	1.8644
Aptx	Aptx	aprataxin	8.34707	8.51042	8.82431	10.9072	8.71744	7.73234	9.93004	11.1723	8.69183	9.72783	9.3823	10.327	10.079	9.74434	8.44553	9.76526	10.8342	9.0551	8.61491	7.8761	9.63874	9.06128	0.94009	9.09507	9.38163	1.03151	1.05978	0.965853
Aqp1	Aqp1	aquaporin 1 (Colton blood group)	244.328	508.474	504.708	423.912	110.412	849.414	876.425	720.166	698.621	258.739	297.583	162.556	475.366	179.518	134.369	190.096	719.254	801.252	653.858	800.144	242.604	358.367	1.47717	743.627	786.156	1.05719	0.326244	0.455847
Aqp11	Aqp11	aquaporin 11	9.44867	13.8456	10.0576	10.2989	2.70014	13.7521	14.9799	13.4743	13.493	9.30058	10.0079	3.50815	8.76971	6.86634	3.45575	4.77629	14.5633	16.3666	12.6969	15.8107	6.66925	9.27018	1.38999	14.8594	13.9248	0.937108	0.448824	0.665729
Aqp2	Aqp2	aquaporin 2	103.761	190.622	178.11	284.753	86.1482	206.623	186.265	231.365	207.27	173.935	156.444	15.0215	132.637	86.2759	35.7955	31.5998	149.407	157.965	309.863	273.121	90.2441	168.679	1.86914	222.589	207.881	0.933921	0.405429	0.811422
Aqp3	Aqp3	aquaporin 3 (Gill blood group)	46.4158	101.973	81.896	149.332	29.4314	114.811	98.5647	105.04	98.5507	70.4828	74.4831	15.6297	67.8798	33.63	15.8949	17.959	82.6707	89.212	136.21	136.992	42.2799	81.8095	1.93495	111.271	104.242	0.936826	0.379971	0.784806
Aqp4	Aqp4	aquaporin 4	3.91054	11.1156	11.6954	20.5048	4.6728	16.3952	8.77554	9.43428	9.73264	10.8032	8.81706	1.10886	9.05175	4.24203	2.13355	1.65478	9.41503	8.83087	11.4839	14.1013	5.4016	10.3798	1.92162	10.9578	11.0844	1.01156	0.492947	0.936432
Aqp5	Aqp5	aquaporin 5	0.553023	0.662413	0.58558	3.34816	0.861089	0.264278	0.243897	0.505708	0.0603794	16.7773	0.485825	0.734823	0.663723	0.341556	0.513197	0.184626	0.181625	0.607402	0.106681	0.0994429	2.81444	1.20205	0.427102	0.248788	0.268566	1.0795	11.3126	4.47583
Aqp6	Aqp6	aquaporin 6	17.3606	56.7893	51.453	42.7211	7.28585	75.1007	82.5822	50.3005	49.3885	15.3102	33.9784	9.14303	48.3043	9.62232	8.27216	12.4402	64.4525	71.1317	58.7192	63.3429	19.5815	35.122	1.79363	64.4116	64.343	0.998935	0.304006	0.545855
Aqp7	Aqp7	aquaporin 7	53.4982	78.11	66.4507	65.3076	19.2587	89.9171	91.8196	88.4417	93.7069	52.3495	52.0224	43.6372	68.5825	47.7535	32.9198	44.859	89.0344	87.734	85.0952	103.757	48.8749	56.525	1.15653	91.4052	90.9713	0.995253	0.534705	0.62135
Aqp8	Aqp8	aquaporin 8	0.195412	1.87627	0.710864	1.20769	0	3.00263	2.70761	1.53708	3.43402	4.24791	0.42122	0	0.557787	0.402127	0.0153188	0	1.61299	2.67987	3.62525	3.43388	0.806338	0.798047	0.989718	2.838	2.67034	0.940923	0.284122	0.298856
Aqr	Aqr	aquarius intron-binding spliceosomal factor	5.83333	7.19187	7.64163	6.92333	5.46529	6.71202	5.67798	4.39517	4.88352	8.13969	7.68979	10.3147	9.80309	6.59091	7.49587	8.889	6.01038	5.67535	4.6806	4.78701	8.41757	6.61109	0.785392	5.28834	5.41717	1.02436	1.59172	1.2204
Araf	Araf	A-Raf proto-oncogene, serine/threonine kinase	37.0861	45.7659	47.9902	45.5172	40.6936	44.6108	49.3284	36.3775	37.7431	41.8586	39.0295	39.5743	47.7462	40.1958	36.4382	43.1623	45.8426	54.911	32.2258	38.9249	41.1435	43.4106	1.0551	42.9761	42.0149	0.977636	0.957359	1.03322
Arap1	Arap1	ArfGAP with RhoGAP domain, ankyrin repeat and PH domain 1	18.9535	16.1873	18.4655	18.2605	27.9825	10.1631	11.5504	10.4644	8.97668	24.1888	20.6034	42.4943	23.0302	24.1466	30.6755	34.8316	11.5212	14.2231	8.37222	8.19952	28.5672	19.9698	0.699048	10.579	10.2886	0.972552	2.70037	1.94096
Arap2	Arap2	ArfGAP with RhoGAP domain, ankyrin repeat and PH domain 2	1.19393	1.5478	1.84717	2.41983	1.62235	1.52308	0.845749	0.685121	0.823318	2.53136	1.38155	2.07044	1.92116	1.80621	1.42867	1.85042	1.27249	0.996644	0.918356	0.514399	1.85569	1.72622	0.930232	0.925472	0.969318	1.04738	2.00512	1.78086
Arap3	Arap3	ArfGAP with RhoGAP domain, ankyrin repeat and PH domain 3	3.61419	4.38267	4.44551	4.76377	4.90021	3.58303	4.37147	2.76465	2.16469	5.7476	4.53075	8.40636	4.39473	4.11429	6.16618	7.03802	2.68105	4.4301	2.17356	2.38185	5.77113	4.42127	0.766101	2.91664	3.22096	1.10434	1.97869	1.37266
Arc	Arc	activity-regulated cytoskeleton-associated protein	1.31558	2.44398	1.86013	1.97099	1.5906	2.94545	2.11315	2.74253	2.57239	1.03656	2.15095	0.990141	1.99763	1.03739	1.29794	0.803768	2.82615	3.97043	2.41873	1.77198	1.33062	1.83626	1.38	2.74682	2.59338	0.944139	0.484423	0.708055
Arcn1	Arcn1	archain 1	34.0107	45.201	46.0496	42.8547	29.9167	42.8891	39.0798	33.199	34.7182	37.3706	39.8524	52.6221	45.8794	31.3999	36.7628	46.2702	40.2776	41.7705	34.5985	38.2128	41.4511	39.6065	0.955501	38.7148	37.4715	0.967886	1.07068	1.05698
Areg	Areg	amphiregulin	3.43703	2.31079	2.64062	2.23103	1.37055	4.67218	3.50594	7.876	7.39436	1.84968	1.40889	1.46396	4.2843	1.87917	1.25617	1.10907	5.6119	4.25072	10.0088	8.11338	1.89304	2.398	1.26675	6.9962	5.86212	0.8379	0.27058	0.409068
Arel1	Arel1	apoptosis resistant E3 ubiquitin protein ligase 1	7.39352	11.6146	12.7084	10.4831	7.7392	11.515	11.6987	8.9767	8.83984	8.89078	8.13631	11.7666	12.1576	8.20907	8.32919	10.9912	10.3543	11.4143	9.34528	9.58688	9.78296	9.98776	1.02093	10.1752	10.2576	1.0081	0.961453	0.973697
Arf1	Arf1	ADP-ribosylation factor 1	206.234	292.022	311.124	304.477	119.494	262.069	237.29	196.177	201.325	249.774	270.432	352.266	336.543	181.556	229.668	291.926	242.209	243.303	194.459	226.805	273.166	246.67	0.903003	226.694	224.215	0.989065	1.205	1.10015
Arf2	Arf2	ADP-ribosylation factor 2	13.0644	11.5324	13.2293	13.9172	12.877	8.83116	10.8282	8.75671	9.56074	11.8863	12.5701	18.7466	13.1808	15.8147	16.6087	21.0921	10.3821	10.664	7.97374	8.50931	15.6999	12.9241	0.823195	9.3823	9.4942	1.01193	1.67335	1.36126
Arf4	Arf4	ADP-ribosylation factor 4	167	163.456	170.953	168.422	133.083	152.823	136.596	111.921	115.299	157.245	162.214	215.562	174.929	176.183	172.181	202.839	147.947	147.237	127.353	115.826	180.165	160.583	0.89131	134.591	129.16	0.959648	1.33861	1.24329
Arf5	Arf5	ADP-ribosylation factor 5	245.944	184.591	192.639	191.996	302.924	145.34	165.316	151.495	163.789	230.159	218.084	269.114	186.109	283.521	292.419	252.302	148.518	189.078	167.697	158.822	247.387	223.619	0.903923	166.029	156.485	0.942515	1.49002	1.42901
Arf6	Arf6	ADP-ribosylation factor 6	84.4866	68.5836	70.0911	72.814	81.9726	50.7888	52.5831	42.0278	39.647	82.5251	75.8921	113.167	75.3308	97.7039	97.5279	99.7832	51.0341	61.8191	40.0589	38.6695	91.7043	75.5896	0.824275	47.8954	46.2617	0.96589	1.91468	1.63396
Arfgap1	Arfgap1	ADP-ribosylation factor GTPase activating protein 1	20.0798	25.2758	26.7952	24.7239	25.3008	26.0786	23.9671	19.2255	19.7976	24.9935	25.5743	36.1304	28.5182	23.5102	27.6824	31.9747	23.4251	28.9163	20.826	22.9048	28.3405	24.4351	0.862196	24.018	22.2672	0.927103	1.17997	1.09736
Arfgap2	Arfgap2	ADP-ribosylation factor GTPase activating protein 2	39.4088	44.2252	45.6151	43.345	51.1382	38.7493	40.2725	34.4562	29.7413	46.2406	42.6455	44.4763	44.8078	42.7771	43.4359	43.9624	34.3213	46.0149	28.5164	32.0954	44.0494	44.7465	1.01582	35.237	35.8048	1.01611	1.25009	1.24973
Arfgap3	Arfgap3	ADP-ribosylation factor GTPase activating protein 3	23.5381	29.1943	25.4303	25.4483	24.511	27.1676	26.8288	29.5223	30.1419	24.7863	22.7101	37.7972	32.9349	21.2276	29.07	30.7908	28.3862	26.7967	27.0575	33.5239	28.4738	25.6244	0.899928	28.9411	28.4151	0.981827	0.983855	0.901787
Arfgef1	Arfgef1	ADP ribosylation factor guanine nucleotide exchange factor 1	8.38129	9.86316	11.9681	10.7639	9.42941	8.5836	8.23122	6.44566	4.97361	9.98889	9.36321	12.3979	11.3868	8.73487	9.7813	11.6098	8.60844	8.52529	6.25769	7.17238	10.4661	10.0812	0.963221	7.64095	7.05852	0.923776	1.36974	1.42823
Arfgef2	Arfgef2	ADP ribosylation factor guanine nucleotide exchange factor 2	5.15422	9.04505	8.84413	8.31787	4.31309	9.64827	10.1337	8.09519	8.19578	5.85421	6.91332	5.94785	9.18528	4.89644	4.4782	6.22303	9.54107	10.3462	6.03441	8.65084	6.21405	7.13487	1.14818	8.64313	9.01825	1.0434	0.718958	0.791159
Arfip1	Arfip1	ADP-ribosylation factor interacting protein 1	6.06618	10.027	10.4221	9.67913	4.88288	9.56474	6.83077	6.37922	5.69487	7.93003	9.09429	13.7325	12.8746	6.47663	6.62108	10.4952	9.54677	7.78309	6.59403	8.06538	9.60348	8.21546	0.855467	7.99732	7.1174	0.889974	1.20084	1.15428
Arfip2	Arfip2	ADP-ribosylation factor interacting protein 2	46.8106	47.2545	52.3797	46.3911	67.9244	42.8078	50.1083	47.3518	44.2538	55.4378	44.0885	63.6676	49.4878	48.6948	56.497	61.7591	42.9445	49.4397	40.963	52.7975	54.2332	52.1521	0.961626	46.5362	46.1304	0.991281	1.1654	1.13054
Arfrp1	Arfrp1	ADP-ribosylation factor related protein 1	28.8151	25.6367	33.3426	27.4119	32.8156	23.6673	29.2804	22.7766	20.2357	37.1535	33.4808	37.3368	34.6321	32.1598	33.3961	37.956	25.8995	26.4668	17.8497	25.6336	35.1593	29.6044	0.842007	23.9624	23.99	1.00115	1.46727	1.23403
Arg1	Arg1	arginase 1	0.891391	1.43573	1.24494	4.15843	2.09308	1.14143	1.15247	1.61573	2.88082	22.4822	2.32377	2.24054	1.70974	1.78989	3.19214	2.61722	0.720888	1.67788	1.33538	1.53476	5.19364	1.96472	0.378293	1.31723	1.69761	1.28878	3.94286	1.15734
Arg2	Arg2	arginase 2	23.8294	32.971	34.4261	34.8935	21.5919	42.4209	38.1322	53.9762	47.853	35.2517	29.1765	15.1663	30.734	25.4202	19.026	17.9343	33.436	37.1579	50.7782	57.1496	24.6727	29.5424	1.19737	44.6304	45.5956	1.02162	0.552823	0.647923
Arglu1	Arglu1	arginine and glutamate rich 1	74.5817	46.64	57.5013	69.064	98.5113	72.9387	46.7876	44.9656	38.0864	72.993	52.4053	67.3611	48.0295	87.2192	78.9932	88.3812	31.9522	44.5763	36.0538	53.0225	70.7689	69.2597	0.978674	41.4012	50.6946	1.22447	1.70934	1.36621
Arhgap1	Arhgap1	Rho GTPase activating protein 1	35.9288	39.0617	48.3092	45.9045	34.6138	31.5151	29.6978	24.801	23.2901	45.8114	40.1072	62.9003	45.199	41.9184	47.4343	57.1176	29.0463	34.4377	21.9643	26.945	48.6412	40.7636	0.838047	28.0983	27.326	0.972513	1.7311	1.49175
Arhgap10	Arhgap10	Rho GTPase activating protein 10	7.98099	12.2751	13.4485	13.1184	3.6301	12.1197	14.4937	7.07975	6.61322	7.07219	9.37592	11.1508	13.7449	6.79093	6.31237	9.13618	13.5022	15.1497	8.54027	10.0557	9.08333	10.0906	1.11089	11.8119	10.0766	0.853087	0.768995	1.00139
Arhgap11a	Arhgap11a	Rho GTPase activating protein 11A	1.55214	1.67221	2.15127	1.57876	2.35777	0.57196	0.682246	0.396291	0.400186	2.75034	3.29794	3.88987	1.85983	2.45652	3.10507	2.81634	0.437	0.823459	0.185008	0.314354	2.88227	1.86243	0.646167	0.439955	0.512671	1.16528	6.55128	3.6328
Arhgap12	Arhgap12	Rho GTPase activating protein 12	3.86864	4.2127	5.76487	5.07356	4.10347	4.56179	3.99485	2.74199	1.914	5.02475	3.83661	6.87596	5.90131	4.51619	5.057	5.86003	4.8939	4.62228	2.04612	2.62197	5.29598	4.60465	0.869461	3.54607	3.30316	0.931499	1.49348	1.39401
Arhgap15	Arhgap15	Rho GTPase activating protein 15	7.65238	4.86078	5.05389	5.20277	7.08494	1.17747	1.17987	0.528087	0.534393	9.67436	7.95536	22.9721	6.60655	7.95245	13.5445	14.487	1.97796	1.62902	0.224758	0.531064	11.8846	5.97095	0.50241	1.0907	0.854955	0.783858	10.8963	6.98394
Arhgap17	Arhgap17	Rho GTPase activating protein 17	38.0646	45.5782	45.7858	39.9029	34.0967	44.0092	43.4758	40.4216	35.2618	33.571	37.9329	55.086	49.2896	39.1086	40.7179	45.675	43.8139	46.4481	31.4619	43.8899	43.0544	40.6856	0.944981	41.4034	40.7921	0.985235	1.03988	0.99739
Arhgap18	Arhgap18	Rho GTPase activating protein 18	21.025	26.625	25.7224	25.0328	16.8581	29.913	27.7368	29.3331	28.6099	21.4838	23.2496	27.756	27.9263	20.7526	23.244	23.7506	27.4249	28.2731	28.529	26.2088	24.0233	23.0527	0.959598	27.6089	28.8982	1.0467	0.870126	0.79772
Arhgap19	Arhgap19	Rho GTPase activating protein 19	0.508437	0.566897	0.707849	0.567188	0.721063	0.339624	0.345397	0.134188	0.220065	0.895258	1.03677	0.919043	0.52486	0.85683	0.837167	1.00507	0.289277	0.281145	0.246717	0.0878505	0.867857	0.614287	0.70782	0.226247	0.259818	1.14838	3.83588	2.36429
Arhgap20	Arhgap20	Rho GTPase activating protein 20	0.534534	0.594192	0.879444	0.628231	0.752358	0.382691	0.413682	0.191559	0.461591	0.740055	0.680195	1.19247	0.786192	0.642332	0.943148	1.19341	0.392838	0.243898	0.433674	0.292688	0.882543	0.677752	0.767953	0.340775	0.362381	1.0634	2.58982	1.87027
Arhgap21	Arhgap21	Rho GTPase activating protein 21	3.63971	4.42522	5.89069	5.32964	3.50139	4.66129	4.96274	3.14919	3.69918	4.39337	3.94857	6.14514	5.99786	3.40491	3.91002	5.4141	4.50803	4.97499	3.75537	4.08169	4.74485	4.55733	0.960479	4.33002	4.1181	0.951058	1.0958	1.10666
Arhgap22	Arhgap22	Rho GTPase activating protein 22	17.6053	16.5531	17.839	13.5215	25.4024	13.4705	21.2062	23.0453	18.7284	20.1369	19.323	22.4602	16.3959	16.768	21.8835	21.4571	12.5677	20.174	20.5515	23.0822	19.7749	18.1843	0.919561	19.0938	19.1126	1.00098	1.03567	0.951429
Arhgap23	Arhgap23	Rho GTPase activating protein 23	1.37342	2.02445	3.3956	2.43315	1.3593	1.08074	1.35514	0.65995	0.405978	2.65978	2.60342	4.79108	2.41217	1.19609	2.33843	4.09025	1.26111	1.6548	0.903911	0.958475	2.87018	2.11718	0.737649	1.19457	0.875452	0.732857	2.40268	2.41839
Arhgap24	Arhgap24	Rho GTPase activating protein 24	62.6422	107.621	111.949	91.6569	36.1546	129.544	123.425	119.848	122.69	57.7299	82.3151	60.8835	113.478	51.258	42.0554	65.9543	118.116	120.669	117.914	136.45	67.6678	82.0046	1.21187	123.287	123.877	1.00478	0.548862	0.661985
Arhgap25	Arhgap25	Rho GTPase activating protein 25	5.53751	3.09171	3.84334	3.81673	6.62828	1.20129	0.999502	1.95554	0.852324	8.75286	6.10827	15.9095	8.51248	7.32734	11.6225	13.908	1.44574	2.16223	1.59709	0.702067	10.3058	4.58352	0.44475	1.47678	1.25216	0.847901	6.97858	3.66047
Arhgap26	Arhgap26	Rho GTPase activating protein 26	1.02865	0.984658	1.06919	1.23609	0.522411	0.755406	0.776387	0.816726	0.316817	0.841174	1.12496	1.24782	1.46045	0.961007	0.745768	0.967658	0.68822	1.01205	0.401742	0.346934	1.04983	0.968199	0.92224	0.612238	0.666334	1.08836	1.71475	1.45302
Arhgap27	Arhgap27	Rho GTPase activating protein 27	9.91328	17.569	18.6725	16.3065	10.638	14.6974	16.6579	12.7472	14.8008	18.9834	15.9291	29.6632	23.9133	8.19038	12.6141	22.8929	14.5542	16.0799	15.0219	18.9473	18.8838	14.6198	0.774202	16.1508	14.7258	0.911768	1.16921	0.992803
Arhgap28	Arhgap28	Rho GTPase activating protein 28	0.679974	1.18612	1.33386	1.02903	0.601812	0.927517	0.770085	0.519752	0.396227	1.06678	0.756582	1.22111	1.62393	0.51598	0.79193	1.12887	0.803515	0.694155	0.048661	0.992413	1.01503	0.96616	0.951857	0.634686	0.653395	1.02948	1.59926	1.47868
Arhgap29	Arhgap29	Rho GTPase activating protein 29	8.12944	10.9134	10.5926	12.0478	8.13559	9.91489	11.4845	6.87869	5.80556	10.1898	10.2193	10.8243	11.6377	7.61311	8.13443	9.60783	9.8166	10.2818	7.03997	7.05837	9.74663	9.96375	1.02228	8.54919	8.52092	0.996693	1.14006	1.16933
Arhgap30	Arhgap30	Rho GTPase activating protein 30	3.69645	2.93399	4.05357	3.40173	5.26251	0.897887	0.822833	1.04392	0.69622	6.85491	5.24279	14.8999	7.02173	4.53148	7.6872	8.7431	2.25784	1.71668	0.537696	0.921081	7.85444	3.86965	0.49267	1.35832	0.865216	0.636973	5.78245	4.47247
Arhgap31	Arhgap31	Rho GTPase activating protein 31	0.248281	0.901915	1.08643	1.07247	0.617787	0.820763	1.17473	0.30682	0.443219	1.47804	0.771858	2.23491	1.51066	0.571416	0.568839	1.02011	0.998016	1.25289	0.338503	0.421839	1.16512	0.785376	0.674074	0.752812	0.686383	0.91176	1.54769	1.14422
Arhgap32	Arhgap32	Rho GTPase activating protein 32	1.768	2.67952	2.54974	3.11741	1.70354	3.46949	2.90738	2.33166	2.86612	2.38184	2.30965	2.73307	2.9921	1.82721	1.60006	2.40681	2.93903	3.20452	2.38058	3.3986	2.32154	2.36364	1.01814	2.98068	2.89366	0.970805	0.778861	0.816834
Arhgap33	Arhgap33	Rho GTPase activating protein 33	1.02767	1.16394	1.19323	0.965435	1.37139	0.796359	1.24581	0.703407	0.683716	1.77872	1.2848	1.95094	1.35255	1.17045	1.3186	1.59606	0.758293	0.8915	0.313065	0.378917	1.49316	1.14433	0.766383	0.585444	0.857322	1.4644	2.55048	1.33478
Arhgap35	Arhgap35	Rho GTPase activating protein 35	11.8691	14.4276	16.3309	16.8127	9.06435	16.7674	17.1201	12.7292	13.3564	13.4448	13.4635	15.7562	16.3917	10.8213	11.0552	12.7607	16.0589	17.4821	13.7956	15.8676	13.3848	13.7009	1.02362	15.8011	14.9933	0.948878	0.847081	0.913805
Arhgap39	Arhgap39	Rho GTPase activating protein 39	2.69429	3.05048	3.40667	3.65959	3.9782	2.24367	2.83916	2.08038	2.68015	3.84231	3.68672	5.74262	3.91793	3.84462	4.63074	5.17613	2.08179	2.75545	2.491	2.87467	4.40587	3.35784	0.76213	2.55073	2.46084	0.96476	1.7273	1.36451
Arhgap4	Arhgap4	Rho GTPase activating protein 4	7.25983	5.90339	7.13289	6.65835	16.9335	3.886	3.86914	5.76953	4.37839	13.3681	9.50895	19.5305	10.9551	10.8797	15.6223	15.3048	4.16291	5.001	3.81963	4.55349	13.5956	8.77759	0.645618	4.38426	4.47577	1.02087	3.10101	1.96114
Arhgap42	Arhgap42	Rho GTPase activating protein 42	1.95167	4.03125	4.8798	3.69342	1.11886	4.03282	3.66665	4.23149	4.27327	2.78108	3.10168	6.58182	5.41734	1.83785	2.52695	3.58682	4.27316	3.5188	3.75797	5.29725	3.69051	3.135	0.849477	4.2118	4.05106	0.961836	0.876231	0.773872
Arhgap44	Arhgap44	Rho GTPase activating protein 44	0.254331	1.73796	1.59384	1.63439	0.275736	1.28514	1.1353	0.605765	1.36457	1.90028	1.16904	1.76667	1.61032	0.295064	0.666558	1.06558	1.76639	1.42529	0.744125	0.851744	1.2105	1.09925	0.908095	1.19689	1.09769	0.917122	1.01137	1.00142
Arhgap45	Arhgap45	Rho GTPase activating protein 45	13.2071	9.31089	10.3876	10.4084	30.202	3.03932	4.17219	3.58775	3.9368	28.6819	15.3341	38.9241	16.379	17.4905	29.8515	29.226	4.59429	6.36193	2.90472	2.4276	25.1267	14.7032	0.585161	4.07214	3.68402	0.904689	6.17041	3.99108
Arhgap5	Arhgap5	Rho GTPase activating protein 5	1.184	3.15828	3.12454	2.6556	0.475163	3.96911	3.94752	2.26747	2.50273	2.11209	1.8589	2.6903	3.82013	1.07495	0.827506	2.11616	4.51778	3.89874	2.45953	2.30113	2.07143	2.11952	1.02321	3.29429	3.17171	0.962789	0.628794	0.668257
Arhgap6	Arhgap6	Rho GTPase activating protein 6	0.32074	1.19967	1.45443	1.52882	1.0071	1.31644	1.07844	0.74262	0.557745	0.864634	0.785527	1.58381	1.92846	0.306404	0.654498	1.10119	0.988722	1.02805	0.787939	1.53235	1.03207	1.10215	1.0679	1.08427	0.923811	0.852016	0.951866	1.19305
Arhgap8	Arhgap8	Rho GTPase activating protein 8	19.153	17.7061	21.1753	24.3239	13.3316	10.9672	12.0304	7.34549	6.92716	22.1691	16.164	16.9515	19.1773	20.0653	17.0849	18.7695	10.628	12.5442	10.1007	7.229	18.6259	19.138	1.02749	10.1255	9.31756	0.920211	1.83951	2.05397
Arhgap9	Arhgap9	Rho GTPase activating protein 9	27.0314	14.9043	15.6307	15.8671	44.5679	6.13653	8.1622	4.16689	4.06208	39.9444	26.6299	57.0156	26.1616	39.2277	50.1545	47.933	8.50113	11.8009	3.9549	3.73344	41.0095	23.6003	0.575483	6.9976	5.63193	0.804838	5.86052	4.19044
Arhgdia	Arhgdia	Rho GDP dissociation inhibitor alpha	397.29	335.057	380.738	356.418	506.198	265.289	298.692	261.29	247.938	449.978	439.914	557.266	376.807	461.887	520.093	502.403	263.786	331.151	260.451	271.96	472.621	395.14	0.836061	281.837	268.303	0.951978	1.67693	1.47274
Arhgdib	Arhgdib	Rho GDP dissociation inhibitor beta	177.349	90.5442	107.949	141.475	234.542	45.6742	59.8024	49.9884	40.5521	237.745	159.866	345.763	149.567	220.258	298.128	279.083	51.5447	64.0674	49.5794	46.0698	241.487	150.372	0.622691	52.8153	49.0043	0.927842	4.57229	3.06854
Arhgef1	Arhgef1	Rho guanine nucleotide exchange factor 1	41.0492	36.6483	46.5724	44.1064	51.5462	29.1996	33.8595	31.9797	26.4468	69.3675	41.6871	74.4103	48.8896	44.726	56.0628	66.6264	29.1242	33.6691	23.0103	30.6146	57.3957	43.9845	0.766338	29.1046	30.3714	1.04353	1.97205	1.44822
Arhgef10	Arhgef10	Rho guanine nucleotide exchange factor 10	6.33181	7.34914	7.72643	8.27456	5.39351	5.55461	6.57843	3.66635	3.53636	6.58434	6.37495	8.69617	8.03175	5.14929	5.96803	8.25202	5.32043	6.82866	3.66803	2.92437	7.00808	7.01509	1.001	4.68537	4.83394	1.03171	1.49574	1.45122
Arhgef10l	Arhgef10l	Rho guanine nucleotide exchange factor 10 like	20.1368	23.7813	30.8302	32.0834	25.7764	18.0029	21.9888	14.0833	16.1932	27.6817	27.857	32.7219	28.5655	23.5542	27.0735	34.5704	16.1043	20.8267	15.368	18.784	28.8606	26.5216	0.918955	17.7707	17.567	0.988537	1.62405	1.50974
Arhgef11	Arhgef11	Rho guanine nucleotide exchange factor 11	6.00319	12.7364	14.403	12.4666	5.6108	14.2922	13.9752	10.9094	11.697	10.0565	9.69538	14.0936	14.8647	4.94284	6.87592	9.97902	14.1945	13.5177	10.2712	13.3424	10.0726	10.244	1.01702	12.8315	12.7184	0.991191	0.784989	0.805444
Arhgef12	Arhgef12	Rho guanine nucleotide exchange factor 12	2.4117	6.80918	8.33	7.12138	2.0204	7.24817	6.40758	5.18829	7.02108	5.27856	5.07275	6.22118	7.54619	2.43438	2.27896	4.29329	7.1912	8.06037	5.45484	8.3679	4.73219	5.33853	1.12813	7.26858	6.46628	0.889621	0.651047	0.825595
Arhgef15	Arhgef15	Rho guanine nucleotide exchange factor 15	8.40486	13.4424	12.3742	11.8032	4.82985	19.5249	22.998	18.9284	20.2507	9.22009	7.93413	4.81038	11.1104	6.53006	4.27161	5.21595	18.8927	19.9788	14.902	21.8478	7.01324	10.1709	1.45024	18.9053	20.4255	1.08041	0.370966	0.497951
Arhgef16	Arhgef16	Rho guanine nucleotide exchange factor 16	7.66549	13.0967	13.3034	13.69	8.00626	14.1012	15.2215	13.9029	13.1413	9.53456	10.2056	7.31517	12.6259	7.1206	6.97396	9.44286	12.6263	14.276	13.5871	15.7549	9.03124	11.1524	1.23487	14.0611	14.0917	1.00218	0.642287	0.791414
Arhgef17	Arhgef17	Rho guanine nucleotide exchange factor 17	1.88645	5.98068	6.80027	5.87673	1.72269	4.22184	4.28817	2.57409	2.35868	4.36316	4.36292	7.67387	7.84678	1.55449	3.02443	5.12654	4.82877	4.53592	2.09264	3.34283	4.85031	4.45336	0.91816	3.70004	3.3607	0.908286	1.31088	1.32513
Arhgef18	Arhgef18	Rho/Rac guanine nucleotide exchange factor 18	7.73961	12.2604	12.0865	11.4991	7.90179	12.12	13.1994	9.17217	8.99807	10.7088	9.66774	9.99243	11.6062	7.25059	7.68374	9.59638	11.6736	13.7694	8.3806	11.9486	9.50083	10.2975	1.08385	11.4431	10.8724	0.950131	0.83027	0.947121
Arhgef19	Arhgef19	Rho guanine nucleotide exchange factor 19	3.77043	5.47734	6.09438	4.47265	5.6786	4.50073	5.70609	4.38074	4.42327	5.56921	5.13028	3.46008	5.41985	3.67406	3.46965	4.39721	3.92574	4.96714	5.49043	6.31991	4.44576	5.09868	1.14686	5.1758	4.75271	0.918255	0.858951	1.0728
Arhgef2	Arhgef2	Rho/Rac guanine nucleotide exchange factor 2	17.4718	21.6071	23.7735	26.2187	25.0332	17.0323	18.4598	16.7091	18.0505	27.2291	23.4118	31.2842	28.8389	24.0478	25.6478	30.8731	16.8246	21.2505	20.2578	16.8005	27.3333	22.8208	0.834911	18.7833	17.5629	0.935026	1.45519	1.29938
Arhgef25	Arhgef25	Rho guanine nucleotide exchange factor 25	11.9042	6.82094	7.74175	6.83031	16.6007	2.52451	5.35288	4.80756	2.67992	10.5262	9.07293	20.1518	9.38969	12.6408	14.5334	17.6865	3.5246	5.13302	3.4655	4.213	13.4288	9.97957	0.743149	4.08403	3.84122	0.940546	3.28811	2.59802
Arhgef26	Arhgef26	Rho guanine nucleotide exchange factor 26	1.07281	1.35136	1.26054	2.18167	0.806253	1.51872	1.64085	1.59087	1.16161	2.00984	1.22192	2.10298	1.62986	0.88945	1.39292	1.51225	1.59335	1.81727	1.14945	1.32592	1.53703	1.33453	0.868249	1.4715	1.47801	1.00443	1.04454	0.90292
Arhgef28	Arhgef28	Rho guanine nucleotide exchange factor 28	11.4597	16.7364	17.5223	17.2967	10.0072	18.1666	18.0338	13.6616	14.585	13.9945	13.8245	16.6547	16.4343	10.9051	12.3094	15.2215	17.9379	19.3657	13.094	18.5977	14.192	14.6045	1.02906	17.2488	16.1117	0.934076	0.82278	0.906449
Arhgef3	Arhgef3	Rho guanine nucleotide exchange factor 3	8.33962	11.0863	11.1545	11.3737	10.4182	9.64055	9.92675	9.10465	6.33771	12.5576	10.8256	12.1125	12.6489	8.7196	8.68295	9.9667	10.1908	10.1996	7.90774	9.40771	10.7877	10.4745	0.970964	9.42645	8.75242	0.928496	1.14441	1.19675
Arhgef37	Arhgef37	Rho guanine nucleotide exchange factor 37	0.591449	0.8076	1.19733	1.57203	0.839513	1.34375	2.2993	2.08443	2.01277	1.23788	1.22182	0.346353	1.00716	0.412718	0.410746	0.606418	1.50364	2.17665	1.78476	2.17253	0.749013	1.00158	1.3372	1.9094	1.93506	1.01344	0.392278	0.517597
Arhgef39	Arhgef39	Rho guanine nucleotide exchange factor 39	5.61464	5.30886	5.85023	5.26757	6.00704	5.04547	6.3101	5.70683	5.38323	6.14894	5.7599	6.12352	5.22474	6.27528	6.38148	6.5263	5.40019	4.97443	5.96377	5.64227	6.06288	5.60967	0.925248	5.49516	5.61141	1.02115	1.10331	0.99969
Arhgef4	Arhgef4	Rho guanine nucleotide exchange factor 4	1.23057	2.58684	2.40664	2.90512	1.4636	1.85101	0.928803	0.822784	1.40928	3.4405	2.77547	2.66272	2.50729	2.59355	2.56393	3.02143	1.26482	1.04693	1.30161	1.48055	2.79498	2.11855	0.757984	1.27348	1.25297	0.983895	2.19477	1.69083
Arhgef40	Arhgef40	Rho guanine nucleotide exchange factor 40	11.6554	9.19321	11.0423	9.84633	14.6837	5.52399	6.73594	5.53474	5.09812	12.0576	11.6875	21.857	11.9013	12.6488	15.8834	18.048	5.19817	6.13827	4.39824	5.90934	14.8691	11.2842	0.758903	5.41101	5.7232	1.0577	2.74793	1.97166
Arhgef5	Arhgef5	Rho guanine nucleotide exchange factor 5	3.13187	6.89006	8.61967	8.6853	3.0026	7.06948	6.06334	4.52873	3.57029	5.28865	5.19445	6.45881	8.05406	3.40889	4.09862	5.14963	6.54278	6.71375	3.15795	5.31533	5.37902	6.0659	1.1277	5.43245	5.30796	0.977083	0.990163	1.14279
Arhgef6	Arhgef6	Rac/Cdc42 guanine nucleotide exchange factor 6	1.11662	2.0204	2.15339	2.78081	1.5089	0.63246	1.31457	0.674324	0.58182	3.48779	2.09018	6.52168	3.36345	1.01935	1.51383	2.93282	1.1935	1.2956	1.29186	1.73172	2.98987	1.91603	0.640839	1.37817	0.800795	0.581058	2.16945	2.39266
Arhgef7	Arhgef7	Rho guanine nucleotide exchange factor 7	17.7038	19.9748	22.76	20.802	17.9205	20.0994	23.5456	17.7696	20.3004	20.1784	19.3813	23.5173	20.6692	16.515	17.8934	20.9925	20.3723	24.9148	17.9464	20.7507	19.8782	19.8322	0.997688	20.996	20.4288	0.972982	0.946758	0.970798
Arid1a	Arid1a	AT-rich interaction domain 1A	8.98492	12.6471	14.331	14.2669	9.55659	11.7865	10.5211	8.78613	9.67447	13.7626	10.477	16.1547	15.5869	9.00387	9.92763	13.8719	11.8556	12.5581	8.24152	10.3258	12.6835	11.9573	0.942743	10.7452	10.1921	0.948517	1.18038	1.1732
Arid1b	Arid1b	AT-rich interaction domain 1B	8.09192	8.96986	10.815	9.26625	10.9908	8.20732	7.31579	5.47698	5.86399	10.8665	10.5523	13.6105	11.2707	9.47882	10.0439	12.5955	7.07052	8.35589	5.40907	7.07705	11.2026	9.62676	0.859332	6.97813	6.71602	0.962438	1.60539	1.4334
Arid2	Arid2	AT-rich interaction domain 2	0.808062	1.743	1.94026	1.64112	0.750295	1.98188	1.41896	1.48203	1.38416	1.13841	1.1842	2.24158	1.8505	0.710528	0.782269	1.3616	1.03347	1.28437	1.16844	1.53725	1.32415	1.37655	1.03957	1.25588	1.56676	1.24754	1.05436	0.878596
Arid3a	Arid3a	AT-rich interaction domain 3A	2.33729	4.85533	5.23768	4.98996	2.09819	3.27971	5.25222	4.32963	3.74102	3.87205	4.24623	5.49653	5.91795	2.40859	3.36785	4.50286	3.77013	3.81092	3.39587	6.09772	4.25887	3.90369	0.916603	4.26866	4.15065	0.972353	0.997706	0.940502
Arid3b	Arid3b	AT-rich interaction domain 3B	1.70209	2.06119	1.8679	2.07719	1.42461	1.57121	1.21048	1.37098	1.27586	1.88448	1.40133	2.86623	1.72653	2.08907	1.69694	2.19136	1.28124	1.95049	1.32377	1.15674	1.97942	1.8266	0.922795	1.42806	1.35713	0.950335	1.38609	1.34592
Arid3c	Arid3c	AT-rich interaction domain 3C	0	0.400652	0.235053	0.48353	1.18515	0.0485204	0	0	0	1.26967	0.143014	0.683124	0	0	0.0995725	0.181021	0	0.0199899	0.0342897	0	0.339486	0.460878	1.35758	0.0135699	0.0121301	0.893899	25.0176	37.9946
Arid4a	Arid4a	AT-rich interaction domain 4A	2.4127	3.53748	3.87139	3.68302	2.19042	2.65935	3.04833	2.4349	2.83537	2.93836	2.8873	5.84027	4.5893	2.61526	3.03798	4.32369	3.19631	2.82719	2.08647	3.13236	3.74745	3.139	0.837637	2.81058	2.74449	0.976484	1.33334	1.14375
Arid4b/ENSRNOG00000016391	Arid4b	AT-rich interaction domain 4B	2.50186	2.84626	3.99468	3.836	3.29415	3.668	2.83344	2.39798	1.93255	4.17986	3.27452	6.05868	4.54458	3.48452	3.29783	4.62733	3.15608	3.22279	2.27886	2.43329	4.20962	3.29459	0.782634	2.77276	2.70799	0.976643	1.51821	1.21662
Arid5a	Arid5a	AT-rich interaction domain 5A	3.81999	3.01081	3.99873	3.46168	8.16947	0.888499	1.08646	0.726918	0.746826	6.39118	4.6622	10.9665	4.96821	6.27406	8.99904	8.45994	0.963599	1.29302	0.946993	0.529866	7.24587	4.49214	0.619958	0.933369	0.862176	0.923724	7.76314	5.21023
Arih1	Arih1	ariadne RBR E3 ubiquitin protein ligase 1	11.714	12.2479	13.8083	12.7663	10.6612	9.94937	9.60428	5.15481	5.42243	10.9337	11.2429	19.226	13.4135	11.1037	12.869	14.6603	10.0519	11.0686	6.59203	5.71277	13.3499	12.2395	0.916828	8.35633	7.53272	0.901439	1.59758	1.62485
Arih2	Arih2	ariadne RBR E3 ubiquitin protein ligase 2	13.6077	17.3868	17.2047	17.4656	15.1366	17.4534	16.9016	16.5708	16.6631	17.1657	15.4286	19.5717	20.7491	14.0713	14.9319	17.7012	16.8305	19.6887	15.4278	18.7889	17.0885	16.1603	0.945683	17.684	16.8972	0.955511	0.966327	0.956387
Arih2os	Arih2os	ariadne homolog 2 opposite strand	0	0.570067	0.665054	0.825581	0	1.24149	1.02649	0.261244	0.110333	0.581018	0.443156	0.732418	0.670175	0.112316	0.82927	1.4428	1.04968	1.18083	0	0.60196	0.687307	0.412141	0.599646	0.708118	0.659891	0.931893	0.97061	0.624559
Arl1	Arl1	ADP-ribosylation factor like GTPase 1	47.8415	66.2974	67.1397	68.2572	31.7499	62.1548	59.9254	46.4452	46.1486	52.6297	54.7682	81.596	75.8323	38.6106	52.4876	69.6475	54.4399	58.5009	54.487	53.3201	60.796	56.2571	0.925343	55.187	53.6685	0.972485	1.10164	1.04823
Arl10	Arl10	ADP-ribosylation factor like GTPase 10	2.4336	3.09389	5.55502	5.47634	2.59206	3.49569	4.0094	2.69478	2.99524	4.761	2.74279	5.89146	10.7082	2.58932	2.53035	6.27159	3.74393	3.4832	2.47301	4.44552	5.07068	3.83018	0.755359	3.53641	3.29878	0.932803	1.43385	1.16109
Arl11	Arl11	ADP-ribosylation factor like GTPase 11	18.513	8.97606	8.18122	8.44572	36.3905	1.43723	1.74604	1.38698	0.825113	16.1278	16.2421	48.3501	13.4268	29.2505	45.1412	34.1847	2.05672	2.3414	1.50986	0.711862	28.9605	16.1013	0.555975	1.65496	1.34884	0.815028	17.4992	11.9371
Arl13b	Arl13b	ADP-ribosylation factor like GTPase 13B	3.81816	3.37673	4.03004	3.45603	2.96834	3.11682	2.5867	1.42578	1.5645	3.95537	3.15143	5.90541	3.86936	3.67931	4.18081	5.70988	2.35636	2.38754	1.56865	2.28471	4.35022	3.52986	0.81142	2.14932	2.17345	1.01123	2.024	1.62408
Arl14	Arl14	ADP-ribosylation factor like GTPase 14	0	0.0585842	0	2.60182	0.302267	0	0	0	0	2.05582	0.273407	0.401524	0.366349	1.1573	0.293734	0.778085	0	0	0	0	0.760889	0.592534	0.778739	0	0	#DIV/0!	#DIV/0!	#DIV/0!
Arl14ep	Arl14ep	ADP-ribosylation factor like GTPase 14 effector protein	7.38973	8.38488	11.5512	10.2322	8.54713	8.00025	7.63356	6.83651	5.50699	8.91808	10.0157	11.7113	10.3523	7.49281	9.75734	10.549	7.33729	8.0262	5.65228	5.39368	9.82807	9.22103	0.938234	6.60236	6.99433	1.05937	1.48857	1.31836
Arl15	Arl15	ADP-ribosylation factor like GTPase 15	2.25967	6.63217	9.01547	9.99117	1.05054	8.00403	6.15546	2.0583	4.35192	3.02318	6.83362	8.33699	10.1602	1.97654	3.07119	6.55007	7.14254	9.08962	4.92637	3.86715	5.7074	5.7898	1.01444	6.25642	5.14243	0.821944	0.912246	1.12589
Arl16	Arl16	ADP-ribosylation factor like GTPase 16	16.959	18.3941	18.5707	16.3997	13.4527	16.2625	18.2792	9.44662	9.80486	13.4448	17.6132	22.4946	18.2506	17.2839	19.859	19.2916	12.6272	17.2248	14.4041	15.4195	18.3197	16.7552	0.914603	14.9189	13.4483	0.901427	1.22795	1.2459
Arl2	Arl2	ADP-ribosylation factor like GTPase 2	78.7143	67.8093	65.0442	57.0579	91.502	61.3143	73.1475	67.9942	63.9437	75.2981	72.1624	61.4149	53.6914	72.3706	64.8261	68.3803	60.818	76.6523	55.3037	64.6221	66.8777	72.0255	1.07697	64.349	66.5999	1.03498	1.0393	1.08147
Arl2bp	Arl2bp	ADP-ribosylation factor like GTPase 2 binding protein	62.8427	79.7672	85.604	77.5953	53.4553	88.3917	77.6605	71.1354	67.5801	59.1671	69.8183	78.3922	88.8743	60.19	60.9505	76.6055	76.6402	83.1049	69.3323	76.7588	70.5711	71.8529	1.01816	76.459	76.1919	0.996507	0.922993	0.943051
Arl3	Arl3	ADP ribosylation factor like GTPase 3	111.273	108.731	114.188	104.187	82.7532	95.9126	110.029	95.3997	73.8375	103.983	113.993	120.783	110.67	109.51	123.189	127.683	90.2769	97.9247	94.911	76.5733	115.687	104.227	0.900933	89.9215	93.7947	1.04307	1.28654	1.11122
Arl4a	Arl4a	ADP-ribosylation factor like GTPase 4A	17.5207	13.9093	16.1168	13.1032	24.958	10.911	8.73322	8.68428	6.50013	16.8608	16.7129	25.9188	12.9871	20.9176	23.7649	24.8894	11.1582	8.98394	6.00351	5.31133	20.2931	17.1216	0.843718	7.86424	8.70717	1.10719	2.58042	1.96638
Arl4d	Arl4d	ADP-ribosylation factor like GTPase 4D	26.4448	34.2443	43.7648	41.141	25.4092	36.141	47.3344	41.9985	33.3174	29.6241	28.1876	18.1125	33.5378	28.1752	20.4798	21.0975	31.5172	39.0825	42.3728	36.2599	25.6021	34.2008	1.33586	37.3081	39.6978	1.06405	0.686234	0.861529
Arl5a	Arl5a	ADP-ribosylation factor like GTPase 5A	10.403	12.101	13.4109	14.1474	7.56702	11.2948	11.6476	8.18059	9.15256	10.1786	11.4499	15.3219	12.2834	9.83276	10.8976	14.1358	11.3803	11.2997	8.51559	9.1405	12.0143	11.5259	0.959348	10.084	10.0689	0.9985	1.19142	1.1447
Arl5b	Arl5b	ADP-ribosylation factor like GTPase 5B	1.02891	1.09551	1.55143	1.92323	1.23128	0.85266	0.811711	1.05385	0.814256	1.21312	0.840941	2.10226	1.57116	0.769178	1.06276	1.38506	0.68421	1.03852	0.753251	0.850749	1.27778	1.36607	1.0691	0.831684	0.88312	1.06185	1.53638	1.54687
Arl5c	Arl5c	ADP-ribosylation factor like GTPase 5C	2.5171	1.28265	2.97046	1.95675	5.79581	1.34166	0.558559	1.82871	0.511836	9.15923	3.25433	8.86008	4.35886	4.297	7.53353	5.67788	0.455334	0.764302	0.261735	0.898201	6.16299	2.90455	0.47129	0.594893	1.06019	1.78215	10.3598	2.73965
Arl6	Arl6	ADP-ribosylation factor like GTPase 6	12.3506	20.1951	19.3307	17.1352	10.623	17.4176	12.3757	13.0422	11.2773	11.3855	15.3256	22.9625	21.0602	13.6292	16.0917	19.7806	16.3773	12.3928	16.1148	7.85347	17.1765	15.9269	0.927251	13.1846	13.5282	1.02606	1.30277	1.17731
Arl6ip1	Arl6ip1	ADP-ribosylation factor like GTPase 6 interacting protein 1	79.71	94.2685	86.4605	102.418	53.1558	80.9552	88.9465	44.0721	40.9048	74.2235	90.0289	75.1186	90.0395	90.3752	75.0357	78.4866	79.8531	90.7708	43.9575	41.7181	81.9012	83.2026	1.01589	64.0749	63.7196	0.994456	1.27821	1.30576
Arl6ip4	Arl6ip4	ADP-ribosylation factor like GTPase 6 interacting protein 4	62.0079	52.6861	53.3319	47.6275	70.4688	44.4957	50.552	46.5295	48.7657	58.0993	57.2579	55.5147	41.6921	60.4923	65.5595	58.0417	43.4369	54.1093	41.9458	41.2877	56.6654	57.2244	1.00987	45.1949	47.5857	1.0529	1.2538	1.20255
Arl6ip5	Arl6ip5	ADP-ribosylation factor like GTPase 6 interacting protein 5	86.2146	66.6232	71.3132	77.3723	67.0776	55.5983	58.5802	49.1268	44.3884	83.1255	78.9983	114.447	84.6309	83.4209	106.595	97.3039	52.2243	50.6888	45.1109	46.7449	92.646	73.7202	0.795719	48.6922	51.9234	1.06636	1.90268	1.41979
Arl6ip6	Arl6ip6	ADP ribosylation factor like GTPase 6 interacting protein 6	7.07859	9.33276	9.187	8.39736	6.22463	8.12034	7.55768	5.28148	5.23893	8.78513	8.585	9.85081	10.0681	8.17691	7.17252	11.2918	8.73763	7.02278	5.62626	5.43051	9.13288	8.04407	0.880781	6.70429	6.54961	0.976927	1.36224	1.22818
Arl8a	Arl8a	ADP-ribosylation factor like GTPase 8A	54.976	52.929	60.8056	48.7328	54.2202	47.1512	43.9621	35.0605	43.2805	55.384	57.3104	82.0092	58.2883	62.2479	71.3183	70.5864	44.6903	48.9353	45.8311	45.4271	65.3063	54.3327	0.831967	46.221	42.3636	0.916545	1.41292	1.28253
Arl8b	Arl8b	ADP-ribosylation factor like GTPase 8B	41.0487	43.1688	44.4176	43.3255	40.0719	35.8808	36.5197	19.449	20.0498	40.3146	41.4352	57.7267	50.6739	38.8107	45.51	51.0829	36.5563	37.055	24.0551	19.7348	46.5077	42.4065	0.911817	29.3503	27.9748	0.953135	1.58457	1.51588
Armc1	Armc1	armadillo repeat containing 1	16.0592	17.7444	17.0442	16.4307	9.82201	19.918	19.1105	13.5652	16.7008	13.8903	17.6443	17.5438	19.0594	14.5279	13.016	14.2154	17.7549	20.2815	15.7203	15.6674	15.6996	15.4201	0.982199	17.356	17.3236	0.998133	0.904561	0.89012
Armc10	Armc10	armadillo repeat containing 10	23.3142	16.6848	17.7754	18.3672	22.8979	12.7936	11.6405	12.7886	11.6331	18.0883	19.4965	29.3944	20.9771	24.734	26.204	27.2949	12.1431	12.9772	11.6451	12.7103	23.7413	19.8079	0.834322	12.3689	12.214	0.987473	1.91944	1.62174
Armc3	Armc3	armadillo repeat containing 3	1.31502	0.810181	0.572508	0.503301	0.944267	0.824324	1.31145	1.43008	1.11808	1.09448	1.27755	1.76414	0.711177	1.18149	1.75433	1.276	1.19181	0.738902	1.05446	1.16563	1.29417	0.829055	0.640609	1.0377	1.17098	1.12844	1.24715	0.708
Armc5	Armc5	armadillo repeat containing 5	17.1454	15.1725	19.0245	19.4011	23.9462	16.0637	16.043	15.0423	14.803	22.1136	20.138	23.1998	20.585	18.2504	22.336	22.7048	14.7772	20.8802	15.1542	16.6302	21.3325	18.9379	0.887749	16.8605	15.488	0.918599	1.26524	1.22275
Armc6	Armc6	armadillo repeat containing 6	6.58526	5.65571	5.58369	5.9015	5.93708	4.76067	4.68485	4.31223	4.7585	6.08153	6.90178	7.7623	6.00787	7.47424	6.87197	6.37007	4.8259	6.02456	6.41081	5.15503	6.78139	5.93265	0.874842	5.60407	4.62906	0.826017	1.21008	1.28161
Armc7	Armc7	armadillo repeat containing 7	7.33141	9.81935	13.3583	7.40769	7.66634	6.37324	8.03469	4.93275	5.94338	5.96289	7.06266	8.18415	6.57381	7.94393	6.42203	7.27473	8.67476	6.08819	6.7424	9.33831	7.0606	9.11663	1.2912	7.71092	6.32102	0.819749	0.915663	1.44227
Armc8	Armc8	armadillo repeat containing 8	4.65105	7.18695	7.5167	7.7914	4.31377	7.45971	6.64162	6.31905	6.68449	6.1134	5.80247	8.27623	8.81099	5.44755	5.97526	7.86529	7.23545	7.61703	6.0975	6.03451	6.89874	6.29197	0.912046	6.74612	6.77622	1.00446	1.02262	0.928538
Armc9	Armc9	armadillo repeat containing 9	10.1401	11.948	12.4464	11.6985	11.4812	10.316	9.45232	8.94307	9.7684	11.5819	9.85457	12.9318	13.2171	11.2731	12.1875	13.0502	8.53577	10.9853	10.5399	9.62983	12.0138	11.5428	0.9608	9.92271	9.61996	0.969489	1.21073	1.19988
Armcx1	Armcx1	armadillo repeat containing, X-linked 1	5.69e-08	0.00161993	0.808543	9.28e-08	0	0.000107291	0	1.77203	0	0	0.0960544	0.527024	0.0158937	0	0	0.405367	0.82546	0.334272	0	0.370531	0.149191	0.162033	1.08607	0.382566	0.443035	1.15806	0.389975	0.365734
Armcx2	Armcx2	armadillo repeat containing, X-linked 2	3.68029	2.12292	2.70643	2.94521	4.92701	0.975302	1.3	0.63773	0.19497	4.0839	3.67807	7.90029	3.44798	4.07017	5.37155	5.60587	0.970299	1.37418	0.709906	0.487354	4.87969	3.27637	0.671431	0.885434	0.777001	0.877537	5.51107	4.21669
Armcx3	Armcx3	armadillo repeat containing, X-linked 3	14.3492	12.9287	12.4836	12.3748	13.0224	8.25171	8.13564	4.16574	4.17293	13.3113	14.3716	25.4637	16.6991	16.6234	17.4556	20.0185	7.71517	9.54988	5.03361	4.83938	17.7062	13.0317	0.736	6.78451	6.1815	0.91112	2.60979	2.10818
Armcx4	Armcx4	armadillo repeat containing, X-linked 4	0.744602	0.676365	0.931725	0.866134	0.890822	0.385889	0.417137	0.475896	0.19636	0.972981	0.858088	1.85589	1.14917	0.723574	1.05911	1.56749	0.555109	0.61539	0.212878	0.33944	1.16947	0.82193	0.702822	0.430704	0.36882	0.85632	2.71525	2.22854
Armcx5	Armcx5	armadillo repeat containing, X-linked 5	0.919375	1.26038	1.13932	1.09361	0.908213	1.17488	0.816304	0.74993	0.432656	0.979719	0.945005	1.58647	1.35761	1.00512	1.07258	1.38722	0.848495	0.855247	1.29921	0.611031	1.19053	1.06418	0.893868	0.903497	0.793443	0.878192	1.31769	1.34122
Armcx6	Armcx6	armadillo repeat containing, X-linked 6	3.24404	1.532	2.32991	2.68919	3.20394	1.53861	2.46793	1.38162	1.2518	2.96625	2.5619	4.72794	1.9468	3.37787	4.15184	3.19432	1.77706	1.86184	1.41038	0.995953	3.27527	2.59982	0.793771	1.51131	1.65999	1.09838	2.16718	1.56616
Armh1	Armh1	armadillo-like helical domain containing 1	0.0379159	0.0818645	0.251982	0.24032	0.0933644	0.577807	1.02428	0.757715	0.966193	0.168871	0.26499	0.0758762	0	0	0.114145	0.139974	0.99158	0.923115	1.32105	1.73746	0.109122	0.141089	1.29295	1.2433	0.831499	0.668783	0.0877681	0.169681
Armh3	Armh3	armadillo-like helical domain containing 3	2.28173	6.26785	4.92227	6.23483	0.694484	5.37168	4.62915	4.57658	3.19266	4.72687	3.50787	6.3372	6.97639	1.60895	3.31244	4.84101	4.13152	5.45443	3.35284	4.42559	4.47296	4.08023	0.912199	4.3411	4.44252	1.02336	1.03038	0.918451
Armt1	Armt1	acidic residue methyltransferase 1	9.64085	9.51387	8.65291	9.85079	7.95715	8.43405	9.04531	7.54841	6.73924	7.87801	9.08095	10.5851	10.5267	8.86175	9.81393	9.46624	8.4695	7.70338	7.43265	7.91221	9.45895	9.12311	0.964495	7.87943	7.94175	1.00791	1.20046	1.14875
Arnt	Arnt	aryl hydrocarbon receptor nuclear translocator	3.3088	7.83426	8.03735	7.3128	1.3374	7.83058	5.8245	4.41834	5.50815	4.91673	5.06717	9.85975	10.319	2.78142	4.22095	7.10267	6.09669	6.92017	3.39028	6.26653	6.32396	5.56612	0.880163	5.66842	5.89539	1.04004	1.11565	0.944147
[truncated: 13,952 more rows]

## Sheet: Highlights
unique_gene_id	gene_name	description	KID3_ko_aden_10_S7	KID3_ko_aden_25_S12	KID3_ko_aden_29_S14	KID3_ko_aden_31_S15	KID3_ko_aden_9_S6	KID3_ko_ctrl_24_S11	KID3_ko_ctrl_4_S1	KID3_ko_ctrl_33_S16	KID3_ko_ctrl_34_S17	KID3_wt_aden_11_S8	KID3_wt_aden_12_S9	KID3_wt_aden_26_S13	KID3_wt_aden_30_S142	KID3_wt_aden_6_S3	KID3_wt_aden_7_S4	KID3_wt_aden_8_S5	KID3_wt_ctrl_23_S10	KID3_wt_ctrl_5_S2	KID3_wt_ctrl_32_S15	KID3_wt_ctrl_35_S18
[truncated: 32 more rows]

[truncated: 1 more sheets: Network analysis R0.85]
